# Supplementary material for: Impacts of Ser/Thr Protein Kinase Stk1 on the Proteome, Twitching Motility, and Competitive Advantage in Pseudomonas aeruginosa
Source: Front Microbiol. 2021 Sep 22;12:738690. doi: 10.3389/fmicb.2021.738690 (PMC8560001; doi:10.3389/fmicb.2021.738690)
Supplement: Supplementary file 1 [file Data_Sheet_1.ZIP]

Archive with 6 entries (6 files):
- Table S5. GO enrichment analysis of differentially expressed proteins..xlsx
- Table S7. Protein domain enrichment analysis of differentially expressed proteins..xlsx
- Table S6. KEGG pathway enrichment analysis of differentially expressed proteins..xlsx
- Table S4. Classification of subcellular localizations of differentially expressed proteins..xlsx
- Table S3. GO functional classification of differentially expressed proteins..xlsx
- Table S2. Identification of differentially expressed proteins in ∆stk1 strain compared with those in the wild-type strain by LC-MSMS.xlsx
