# Supplementary material for: Impacts of Ser/Thr Protein Kinase Stk1 on the Proteome, Twitching Motility, and Competitive Advantage in Pseudomonas aeruginosa
Source: Front Microbiol. 2021 Sep 22;12:738690. doi: 10.3389/fmicb.2021.738690 (PMC8560001; doi:10.3389/fmicb.2021.738690)
Supplement: Supplementary file 1 [file Data_Sheet_1.ZIP › Table S5. GO enrichment analysis of differentially expressed proteins..xlsx]

## Sheet: Up
Tabue S5. GO enrichment analysis of up-expressed proteins
GO Terms Level 1	GO Terms Description	GO Terms Level	GO Terms ID	Mapping	Background	All Mapping	All Background	Fold Enrichment	Fisher's exact test p value	-log10(p value)	Related proteins
CC	nitrate reductase complex	5	GO:0009325	2	2	103	1594	15.48	0.00413746	2.38	G3XCX1 G3XD87
MF	peptide transmembrane transporter activity	5	GO:1904680	4	4	181	2554	14.11	2.44546e-05	4.61	Q9HVR6 Q9HVR8 Q9HVR5 Q9HVR7
	oligopeptide transmembrane transporter activity	6	GO:0035673	4	4	181	2554	14.11	2.44546e-05	4.61	Q9HVR6 Q9HVR8 Q9HVR5 Q9HVR7
	dipeptide transmembrane transporter activity	7	GO:0071916	4	4	181	2554	14.11	2.44546e-05	4.61	Q9HVR6 Q9HVR8 Q9HVR5 Q9HVR7
	amide transmembrane transporter activity	4	GO:0042887	4	5	181	2554	11.29	0.000115483	3.94	Q9HVR6 Q9HVR8 Q9HVR5 Q9HVR7
	glycine dehydrogenase (cyanide-forming) activity	5	GO:0050622	3	3	181	2554	14.11	0.000350471	3.46	G3XD67 Q9I1S2 G3XD12
	heme binding	5	GO:0020037	10	47	181	2554	3	0.00128283	2.89	Q9I101 Q9I2G4 Q9HT82 Q9I3G1 Q9I3G0 Q9I3G2 Q9I1K7 P00099 Q59635 P14532
	acid-ammonia (or amide) ligase activity	5	GO:0016880	4	8	181	2554	7.06	0.00136315	2.87	Q9I275 Q9I6J5 Q9I6J3 Q9HUP3
	tetrapyrrole binding	4	GO:0046906	10	50	181	2554	2.82	0.0021111	2.68	Q9I101 Q9I2G4 Q9HT82 Q9I3G1 Q9I3G0 Q9I3G2 Q9I1K7 P00099 Q59635 P14532
BP	peptide transport	7	GO:0015833	8	15	172	2486	7.71	1.89602e-06	5.72	Q9HVS1 Q9HVR6 Q9HVR8 Q9HVR5 Q9HVR9 Q9HVS0 Q9HVR7 Q9HVS3
	amide transport	6	GO:0042886	8	16	172	2486	7.23	3.56966e-06	5.45	Q9HVS1 Q9HVR6 Q9HVR8 Q9HVR5 Q9HVR9 Q9HVS0 Q9HVR7 Q9HVS3
	amine catabolic process	6	GO:0009310	5	15	172	2486	4.82	0.00254042	2.6	Q9I6J4 Q9I6J5 Q9I6J3 Q9I6J2 Q9I234
	regulation of cellular amide catabolic process	7	GO:0034251	2	2	172	2486	14.45	0.00476099	2.32	P10932 P27017
	self proteolysis	7	GO:0097264	2	2	172	2486	14.45	0.00476099	2.32	Q9I060 Q9I0F4
	flavin-containing compound biosynthetic process	6	GO:0042727	3	7	172	2486	6.19	0.00925771	2.03	Q9HWX5 Q9HWX3 Q9HWX4
	riboflavin biosynthetic process	7	GO:0009231	3	7	172	2486	6.19	0.00925771	2.03	Q9HWX5 Q9HWX3 Q9HWX4
	riboflavin metabolic process	6	GO:0006771	3	7	172	2486	6.19	0.00925771	2.03	Q9HWX5 Q9HWX3 Q9HWX4
	pyoverdine metabolic process	6	GO:0002048	2	3	172	2486	9.64	0.0136313	1.87	P48632 Q9I191
	organic phosphonate catabolic process	7	GO:0019700	2	3	172	2486	9.64	0.0136313	1.87	Q9I433 Q9I434
	organic acid transport	6	GO:0015849	7	41	172	2486	2.47	0.0203014	1.69	Q9I2L0 Q9HZT1 Q9I374 Q9I201 Q9HU18 P27017 P21629
	organic phosphonate metabolic process	6	GO:0019634	2	4	172	2486	7.23	0.0260258	1.58	Q9I433 Q9I434
	organic anion transport	7	GO:0015711	7	45	172	2486	2.25	0.0324795	1.49	Q9I2L0 Q9HZT1 Q9I374 Q9I201 Q9HU18 P27017 P21629

## Sheet: Down
Tabue S5. GO enrichment analysis of down-expressed proteins
GO Terms Level 1	GO Terms Description	GO Terms Level	GO Terms ID	Mapping	Background	All Mapping	All Background	Fold Enrichment	Fisher's exact test p value	-log10(p value)	Related proteins
CC	type II protein secretion system complex	3	GO:0015627	7	14	134	1594	5.95	5.29874e-05	4.28	P22610 G3XCZ0 P35818 Q00514 Q00518 P25060 Q00512
	pore complex	6	GO:0046930	3	3	134	1594	11.9	0.000581947	3.24	P13794 Q51485 P32722
	pilus	4	GO:0009289	4	12	134	1594	3.97	0.0138737	1.86	G3XD15 G3XCZ0 G3XD84 Q9HVM8
	outer membrane	4	GO:0019867	11	66	134	1594	1.98	0.0214566	1.67	P13794 Q9I251 Q9HWH3 Q9HUJ1 Q9HY75 Q9HXU8 Q9HUT7 P35818 Q51485 Q9HVD1 P32722
	extracellular region	3	GO:0005576	6	29	134	1594	2.46	0.029771	1.53	P14756 Q9HZF4 Q9I1H5 Q9HWK6 Q9I5W4 Q9I589
	extracellular space	4	GO:0005615	4	15	134	1594	3.17	0.0313851	1.5	Q9HZF4 Q9HWK6 Q9I5W4 Q9I589
MF	hydrolase activity, acting on glycosyl bonds	4	GO:0016798	10	29	212	2554	4.15	6.17491e-05	4.21	G3XCV3 Q9I1V1 Q9I6Y8 Q9HYB4 Q9I1H5 Q9I1V5 Q9I6Y9 Q9I1W2 Q9I1W4 Q9I165
	transporter activity	2	GO:0005215	35	255	212	2554	1.65	0.00176738	2.75	P13794 Q9HWH4 Q9HXW4 Q9HX93 Q9I2M1 Q9I066 Q9HWH3 G3XCZ0 Q9I6X4 Q9HUJ1 Q9HT44 Q9HU31 Q9HZH0 G3XCW2 Q9HXV0 Q9HZ49 Q9HXC4 Q9I5C8 G3XD21 Q9I6X5 Q9I2M2 Q9HXW3 Q9HZ48 Q9HWH5 Q9I6X6 Q9HX82 Q9I0V5 P35818 Q00514 Q03024 Q9I104 P25060 Q00512 Q51485 P32722
	wide pore channel activity	6	GO:0022829	4	11	212	2554	4.38	0.00955399	2.02	P13794 Q9HZH0 Q51485 P32722
	porin activity	7	GO:0015288	4	11	212	2554	4.38	0.00955399	2.02	P13794 Q9HZH0 Q51485 P32722
	calcium ion binding	6	GO:0005509	2	3	212	2554	8.03	0.019452	1.71	P13794 Q9HVM8
	diguanylate cyclase activity	6	GO:0052621	3	8	212	2554	4.52	0.0230856	1.64	Q9HW69 Q9HXT9 Q9HYQ2
	copper ion binding	7	GO:0005507	3	9	212	2554	4.02	0.0325452	1.49	Q9HX93 Q9I251 Q9HV30
	protein-disulfide reductase activity	6	GO:0047134	2	4	212	2554	6.02	0.0367847	1.43	Q9I0E8 Q9I104
BP	cellular carbohydrate catabolic process	6	GO:0044275	5	9	212	2486	6.51	0.000408156	3.39	Q51390 Q9I1V3 Q9I1X1 Q9I1V5 Q9I165
	cellular polysaccharide catabolic process	7	GO:0044247	3	3	212	2486	11.73	0.000612151	3.21	Q9I1V3 Q9I1X1 Q9I1V5
	trehalose metabolic process	7	GO:0005991	3	3	212	2486	11.73	0.000612151	3.21	Q9I1V3 Q9I1V1 Q9I165
	polysaccharide catabolic process	6	GO:0000272	3	4	212	2486	8.79	0.00229403	2.64	Q9I1V3 Q9I1X1 Q9I1V5
	disaccharide metabolic process	6	GO:0005984	3	4	212	2486	8.79	0.00229403	2.64	Q9I1V3 Q9I1V1 Q9I165
	glucan catabolic process	7	GO:0009251	3	4	212	2486	8.79	0.00229403	2.64	Q9I1V3 Q9I1X1 Q9I1V5
	secretion by cell	6	GO:0032940	12	58	212	2486	2.43	0.00283194	2.55	P14756 G3XCZ0 Q9I2M0 P35818 Q9HWK6 Q9I5W4 Q00514 Q03024 Q00518 P25060 Q00512 Q9I589
	drug transmembrane transport	6	GO:0006855	5	13	212	2486	4.51	0.00313464	2.5	Q9HWH4 Q9HWH3 G3XCW2 G3XD21 Q9HWH5
	pilus assembly	7	GO:0009297	5	14	212	2486	4.19	0.00454229	2.34	P22610 Q9HXJ2 G3XD15 G3XCZ0 G3XD84
	cellular glucan metabolic process	7	GO:0006073	4	9	212	2486	5.21	0.00459785	2.34	Q9I1V3 Q9I1X1 Q9I1V5 Q9I1W2
	phenazine biosynthetic process	7	GO:0002047	4	9	212	2486	5.21	0.00459785	2.34	G3XCV4 Q9S508 O69754 P09786
	energy reserve metabolic process	6	GO:0006112	3	5	212	2486	7.04	0.00537452	2.27	Q9I1X1 Q9I1V5 Q9I1W2
	negative regulation of cell motility	7	GO:2000146	3	5	212	2486	7.04	0.00537452	2.27	G3XCY4 G3XD78 Q9I5W4
	pilus organization	6	GO:0043711	5	15	212	2486	3.91	0.00634797	2.2	P22610 Q9HXJ2 G3XD15 G3XCZ0 G3XD84
