# Supplementary material for: Impacts of Ser/Thr Protein Kinase Stk1 on the Proteome, Twitching Motility, and Competitive Advantage in Pseudomonas aeruginosa
Source: Front Microbiol. 2021 Sep 22;12:738690. doi: 10.3389/fmicb.2021.738690 (PMC8560001; doi:10.3389/fmicb.2021.738690)
Supplement: Supplementary file 1 [file Data_Sheet_1.ZIP › Table S7. Protein domain enrichment analysis of differentially expressed proteins..xlsx]

## Sheet: Up
Table S7. Protein domain enrichment analysis of up-expressed proteins.
Domain description	Mapping	Background	All Mapping	All Background	Fold Enrichment	Fisher's exact test p value	-log10(p value)	Related proteins
Cytochrome c-like domain	7	25	209	2839	3.8	0.00162073	2.79	Q9I101 Q9HT82 Q9I3G1 Q9I3G2 Q9I1K7 P00099 P14532
FixG, C-terminal immunoglobulin-like domain	2	2	209	2839	13.58	0.0053955	2.27	Q9HWQ0 Q9I3G6
Cyclophilin-like domain	3	6	209	2839	6.79	0.00665973	2.18	Q9I204 Q9I205 Q59641
Glutamine synthetase, beta-Grasp domain	3	7	209	2839	5.82	0.0110265	1.96	Q9I275 Q9I6J5 Q9I6J3
Glutamine synthetase, catalytic domain	3	7	209	2839	5.82	0.0110265	1.96	Q9I275 Q9I6J5 Q9I6J3
Glutamine synthetase/guanido kinase, catalytic domain	3	7	209	2839	5.82	0.0110265	1.96	Q9I275 Q9I6J5 Q9I6J3
Oligopeptide/dipeptide ABC transporter, C-terminal	2	3	209	2839	9.06	0.0153991	1.81	Q9HVR6 Q9HVR5
Protein kinase domain	2	3	209	2839	9.06	0.0153991	1.81	Q9I0Y0 Q9I758
FMN-binding split barrel	3	8	209	2839	5.09	0.0166953	1.78	Q9HWJ9 Q9HW16 Q9HYP3
FAD dependent oxidoreductase	4	15	209	2839	3.62	0.0204294	1.69	Q9I602 Q9I067 Q9HYI1 G3XD12
Catalase core domain	2	4	209	2839	6.79	0.0293094	1.53	Q9I2G4 Q59635
Catalase-like domain	2	4	209	2839	6.79	0.0293094	1.53	Q9I2G4 Q59635
Peptidoglycan binding-like	2	4	209	2839	6.79	0.0293094	1.53	Q9I5D1 Q9I4G6
ATPase, AAA-type, core	4	17	209	2839	3.2	0.0317287	1.5	Q9I363 Q9I5L2 Q51416 Q9I742
Clp ATPase, C-terminal	3	10	209	2839	4.08	0.0320585	1.49	Q9I363 Q51416 Q9I742
S-adenosyl-L-methionine-dependent methyltransferase	10	70	209	2839	1.94	0.0345362	1.46	Q9I0A7 Q9HT28 Q9I3U2 Q9I2I3 Q9I0U4 Q9HU69 Q9HXD0 Q9I5U5 Q9HVC8 Q9HWH2
Chloramphenicol acetyltransferase-like domain	2	5	209	2839	5.43	0.0465021	1.33	Q9HYR8 Q9HYJ0

## Sheet: Down
Table S7. Protein domain enrichment analysis of down-expressed proteins.
Domain description	Mapping	Background	All Mapping	All Background	Fold Enrichment	Fisher's exact test p value	-log10(p value)	Related proteins
Glycosyl hydrolase, family 13, catalytic domain	6	6	242	2839	11.73	3.62302e-07	6.44	Q9I1V3 Q9I1V1 Q9I1V5 Q9I1W3 Q9I1W2 Q9I1W4
Glycoside hydrolase, catalytic domain	7	10	242	2839	8.21	2.88937e-06	5.54	Q9I1V3 Q9I1V1 Q9I1H5 Q9I1V5 Q9I1W3 Q9I1W2 Q9I1W4
Glycoside hydrolase superfamily	7	12	242	2839	6.84	1.64097e-05	4.78	Q9I1V3 Q9I1V1 Q9I1H5 Q9I1V5 Q9I1W3 Q9I1W2 Q9I1W4
Ferritin-related	6	10	242	2839	7.04	5.66059e-05	4.25	Q9I5R6 Q9HUT3 Q9I1T1 Q9I1Y1 Q9I1U6 Q9I1T0
Immunoglobulin E-set	4	5	242	2839	9.39	0.000240699	3.62	Q9I1V1 Q9I1V5 Q9I1W2 Q9I589
Glycosyl hydrolase, all-beta	3	3	242	2839	11.73	0.00061236	3.21	Q9I1V5 Q9I1W3 Q9I1W2
Glycoside hydrolase, family 13, N-terminal	3	3	242	2839	11.73	0.00061236	3.21	Q9I1V1 Q9I1V5 Q9I1W2
Immunoglobulin-like fold	5	10	242	2839	5.87	0.000761856	3.12	Q9I1V1 Q9I1H5 Q9I1V5 Q9I420 Q9I1W2
Ferritin-like superfamily	5	10	242	2839	5.87	0.000761856	3.12	Q9I5R6 Q9HUT3 Q9I1T1 Q9I1U6 Q9I1T0
Heavy metal-associated domain, HMA	3	4	242	2839	8.8	0.00229462	2.64	Q9HX93 Q9HXV0 Q9HY89
[2Fe-2S]-binding	3	5	242	2839	7.04	0.0053755	2.27	Q9I1A0 Q9I2H3 Q9I3B9
PAS domain	8	34	242	2839	2.76	0.0063824	2.2	Q9HWA7 Q9I2A4 Q9I6K0 Q9HWI4 Q9I580 Q9I133 Q9HWR8 Q9HWR3
Tetratricopeptide repeat-containing domain	4	10	242	2839	4.69	0.00716245	2.14	Q9HXJ2 Q9HZD4 Q9HWA1 Q9I7B1
PAS fold-3	4	10	242	2839	4.69	0.00716245	2.14	Q9HWA7 Q9I6K0 Q9HWI4 Q9HWR8
Poly-beta-hydroxybutyrate polymerase, N-terminal domain	2	2	242	2839	11.73	0.0072386	2.14	G3XCZ9 G3XCV5
SAF domain	2	2	242	2839	11.73	0.0072386	2.14	Q9HYP6 Q9HW95
Aldehyde oxidase/xanthine dehydrogenase, a/b hammerhead	3	6	242	2839	5.87	0.0100773	2	Q9I2H1 Q9I3C0 Q9I1A1
PhnB-like	2	3	242	2839	7.82	0.0204911	1.69	Q9I3Y6 Q9I3Z1
YCII-related	2	3	242	2839	7.82	0.0204911	1.69	Q9I3Z0 Q9I3Z5
7TM-DISM receptor, extracellular domain, type 1	2	3	242	2839	7.82	0.0204911	1.69	Q9HX42 Q9HYE4
MaoC-like domain	2	3	242	2839	7.82	0.0204911	1.69	Q9HV20 Q9HX12
Amidohydrolase 3	2	3	242	2839	7.82	0.0204911	1.69	Q9I0E3 Q9I134
7TM-DISM receptor, extracellular domain, type 2	2	3	242	2839	7.82	0.0204911	1.69	Q9HX42 Q9HYE4
AMP-dependent synthetase/ligase	5	20	242	2839	2.93	0.0230891	1.64	Q9I4C3 Q9HX89 Q9HYU3 Q9HWI3 Q9HWV0
DJ-1/PfpI	3	8	242	2839	4.4	0.0248127	1.61	Q9HWL0 Q9I6D8 Q9I1W8
PAS-associated, C-terminal	4	14	242	2839	3.35	0.0260137	1.58	Q9HWA7 Q9I6K0 Q9HWI4 Q9HWR8
AMP-binding enzyme C-terminal domain	4	14	242	2839	3.35	0.0260137	1.58	Q9HX89 Q9HYU3 Q9HWI3 Q9HWV0
Domain of unknown function DUF4398	2	4	242	2839	5.87	0.0386875	1.41	Q9HXU9 Q9HXU8
SCP2 sterol-binding domain	2	4	242	2839	5.87	0.0386875	1.41	Q9HXA2 Q9HTL1
von Willebrand factor, type A	2	4	242	2839	5.87	0.0386875	1.41	Q9HZD5 Q9HZD4
