# Supplementary material for: Impacts of Ser/Thr Protein Kinase Stk1 on the Proteome, Twitching Motility, and Competitive Advantage in Pseudomonas aeruginosa
Source: Front Microbiol. 2021 Sep 22;12:738690. doi: 10.3389/fmicb.2021.738690 (PMC8560001; doi:10.3389/fmicb.2021.738690)
Supplement: Supplementary file 1 [file Data_Sheet_1.ZIP › Table S6. KEGG pathway enrichment analysis of differentially expressed proteins..xlsx]

## Sheet: Up
Tablue S6. KEGG pathway enrichment analysis of up-expressed proteins
KEGG pathway	Mapping	Background	All Mapping	All Background	Fold Enrichment	Fisher's exact test p value	-log10(p value)	Related proteins
pae00760 Nicotinate and nicotinamide metabolism	6	20	101	1364	4.05	0.00234685	2.63	Q9HUP5 Q9HUP4 Q9HUP3 Q9I6M5 Q9I4W9 Q9HZC0
pae02025 Biofilm formation - Pseudomonas aeruginosa	14	90	101	1364	2.1	0.00549524	2.26	Q9I368 Q9I358 Q9I363 Q9I6W3 Q9I367 Q9I758 Q9I757 Q51559 Q9I749 Q9HI36 Q9I748 Q9I747 P33883 Q9I742
pae00643 Styrene degradation	3	7	101	1364	5.79	0.011081	1.96	Q9I2A2 P11436 Q9X4G0
pae00740 Riboflavin metabolism	3	7	101	1364	5.79	0.011081	1.96	Q9HWX5 Q9HWX3 Q9HWX4
pae00440 Phosphonate and phosphinate metabolism	2	4	101	1364	6.75	0.0295221	1.53	Q9I433 Q9I434
pae00910 Nitrogen metabolism	5	26	101	1364	2.6	0.0379766	1.42	G3XCX1 Q9I275 G3XD87 Q9I6J5 Q9I6J3
pae00460 Cyanoamino acid metabolism	3	11	101	1364	3.68	0.0420133	1.38	G3XD67 Q9I1S2 G3XD12
pae00380 Tryptophan metabolism	5	27	101	1364	2.5	0.0439481	1.36	Q9I671 Q59635 P11436 Q9I2A8 Q9I234

## Sheet: Down
Tablue S6. KEGG pathway enrichment analysis of down-expressed proteins
KEGG pathway	Mapping	Background	All Mapping	All Background	Fold Enrichment	Fisher's exact test p value	-log10(p value)	Related proteins
pae00500 Starch and sucrose metabolism	8	16	102	1364	6.69	5.83075e-06	5.23	Q9I1V3 Q9I1V1 Q9I1X1 Q9I1V5 Q9I1W3 Q9I1W2 Q9I1W4 Q9I165
pae02024 Quorum sensing	14	69	102	1364	2.71	0.000339981	3.47	P14756 P54292 Q9HWH4 Q9I2M3 G3XCV4 Q9HYU3 Q9HYN5 Q9HWH5 Q9S508 Q9I0Q0 Q9HV31 O69754 P09786 Q05097
pae00405 Phenazine biosynthesis	5	18	102	1364	3.71	0.00828559	2.08	G3XCV4 Q9S508 Q9I0Q0 O69754 P09786
pae02025 Biofilm formation - Pseudomonas aeruginosa	12	90	102	1364	1.78	0.0371776	1.43	P54292 Q9HX42 Q9HW69 Q9I1N6 Q9HXT9 Q9I1B9 Q9HYP9 Q9I1M7 Q9I1B3 Q9I0Q0 P09786 Q05097
pae01220 Degradation of aromatic compounds	3	11	102	1364	3.65	0.0430906	1.37	Q9HWQ8 Q9HWQ7 Q9HWT7
