# Supplementary material for: Impacts of Ser/Thr Protein Kinase Stk1 on the Proteome, Twitching Motility, and Competitive Advantage in Pseudomonas aeruginosa
Source: Front Microbiol. 2021 Sep 22;12:738690. doi: 10.3389/fmicb.2021.738690 (PMC8560001; doi:10.3389/fmicb.2021.738690)
Supplement: Supplementary file 1 [file Data_Sheet_1.ZIP › Table S4. Classification of subcellular localizations of differentially expressed proteins..xlsx]

## Sheet: Up list
Tablue S4. Classification of subcellular localizations of up-expressed proteins
Subcellular localization	Protein accession	Protein description	Gene name	stk1/PAO1 Ratio	stk1/PAO1 P value	Regulated Type	MW [kDa]	Coverage [%]	Peptides	Unique peptides	PSMs	PAO1_1	PAO1_2	PAO1_3	stk1_1	stk1_2	stk1_3	Unnamed: 16
Cytoplasmic	Q9I6Z0	8-oxoguanine deaminase OS=Pseudomonas aeruginosa (strain ATCC 15692 / DSM 22644 / CIP 104116 / JCM 14847 / LMG 12228 / 1C / PRS 101 / PAO1) OX=208964 GN=PA0142 PE=1 SV=1	PA0142	1.702	0.00027751	Up	48.303	11.1	3	3	3	0.736	0.698	0.792	1.242	1.221	1.326
	Q9I5W2	Fido domain-containing protein OS=Pseudomonas aeruginosa (strain ATCC 15692 / DSM 22644 / CIP 104116 / JCM 14847 / LMG 12228 / 1C / PRS 101 / PAO1) OX=208964 GN=PA0574 PE=4 SV=1	PA0574	3.608	0.000286673	Up	41.957	2.7	1	1	1	0.348	0.486	0.471	1.507	1.574	1.628
	Q9HXG2	GST N-terminal domain-containing protein OS=Pseudomonas aeruginosa (strain ATCC 15692 / DSM 22644 / CIP 104116 / JCM 14847 / LMG 12228 / 1C / PRS 101 / PAO1) OX=208964 GN=PA3844 PE=4 SV=1	PA3844	1.786	0.000358544	Up	22.795	7.9	2	2	3	0.653	0.764	0.741	1.326	1.288	1.24
	Q9I1R8	Probable dehydrogenase OS=Pseudomonas aeruginosa (strain ATCC 15692 / DSM 22644 / CIP 104116 / JCM 14847 / LMG 12228 / 1C / PRS 101 / PAO1) OX=208964 GN=PA2199 PE=4 SV=1	PA2199	1.35	1.962e-05	Up	30.886	23.4	6	6	10	0.862	0.877	0.858	1.182	1.143	1.18
	Q9HVN9	NADH dehydrogenase OS=Pseudomonas aeruginosa (strain ATCC 15692 / DSM 22644 / CIP 104116 / JCM 14847 / LMG 12228 / 1C / PRS 101 / PAO1) OX=208964 GN=ndh PE=4 SV=1	ndh	3.482	0.000962318	Up	47.427	17.2	4	4	5	0.34	0.511	0.491	1.539	1.393	1.741
	Q9I0U9	Probable oxidoreductase OS=Pseudomonas aeruginosa (strain ATCC 15692 / DSM 22644 / CIP 104116 / JCM 14847 / LMG 12228 / 1C / PRS 101 / PAO1) OX=208964 GN=PA2535 PE=4 SV=1	PA2535	1.428	0.000199532	Up	36.262	33.8	9	9	11	0.854	0.831	0.793	1.216	1.175	1.148
	Q9I6J3	Probable glutamine synthetase OS=Pseudomonas aeruginosa (strain ATCC 15692 / DSM 22644 / CIP 104116 / JCM 14847 / LMG 12228 / 1C / PRS 101 / PAO1) OX=208964 GN=spuB PE=3 SV=1	spuB	1.347	0.000190692	Up	50.965	40	14	14	26	0.841	0.839	0.867	1.188	1.13	1.112
	Q9HZR0	Uncharacterized protein OS=Pseudomonas aeruginosa (strain ATCC 15692 / DSM 22644 / CIP 104116 / JCM 14847 / LMG 12228 / 1C / PRS 101 / PAO1) OX=208964 GN=PA2937 PE=4 SV=1	PA2937	1.836	0.000490325	Up	11.055	11.8	1	1	2	0.733	0.664	0.726	1.259	1.212	1.427
	Q9HYR1	Probable acyl carrier protein OS=Pseudomonas aeruginosa (strain ATCC 15692 / DSM 22644 / CIP 104116 / JCM 14847 / LMG 12228 / 1C / PRS 101 / PAO1) OX=208964 GN=PA3334 PE=4 SV=1	PA3334	1.754	0.00059798	Up	8.8729	25.3	1	1	4	0.652	0.748	0.782	1.308	1.286	1.234
	Q9HVQ9	Lipopolysaccharide biosynthetic protein LpxO1 OS=Pseudomonas aeruginosa (strain ATCC 15692 / DSM 22644 / CIP 104116 / JCM 14847 / LMG 12228 / 1C / PRS 101 / PAO1) OX=208964 GN=lpxO1 PE=4 SV=1	lpxO1	2.055	0.00157825	Up	34.685	17.7	4	4	4	0.543	0.675	0.749	1.379	1.33	1.334
	Q9I6X7	Transcriptional regulator PcaR OS=Pseudomonas aeruginosa (strain ATCC 15692 / DSM 22644 / CIP 104116 / JCM 14847 / LMG 12228 / 1C / PRS 101 / PAO1) OX=208964 GN=pcaR PE=4 SV=1	pcaR	1.309	0.00468882	Up	30.581	16.8	3	3	3	0.897	0.829	0.882	1.154	1.052	1.207
	Q9HXS2	Antirepressor for MexR, ArmR OS=Pseudomonas aeruginosa (strain ATCC 15692 / DSM 22644 / CIP 104116 / JCM 14847 / LMG 12228 / 1C / PRS 101 / PAO1) OX=208964 GN=armR PE=1 SV=1	armR	1.469	0.00260422	Up	6.1006	22.6	1	1	1	0.865	0.749	0.823	1.204	1.267	1.108
	Q9I757	PppA OS=Pseudomonas aeruginosa (strain ATCC 15692 / DSM 22644 / CIP 104116 / JCM 14847 / LMG 12228 / 1C / PRS 101 / PAO1) OX=208964 GN=pppA PE=1 SV=1	pppA	1.416	1.32566e-05	Up	25.904	14	3	3	4	0.844	0.833	0.812	1.172	1.191	1.162
	Q9HVP2	Uncharacterized protein OS=Pseudomonas aeruginosa (strain ATCC 15692 / DSM 22644 / CIP 104116 / JCM 14847 / LMG 12228 / 1C / PRS 101 / PAO1) OX=208964 GN=PA4535 PE=1 SV=1	PA4535	1.417	0.00019746	Up	24.235	29.2	6	6	6	0.787	0.846	0.854	1.173	1.162	1.19
	Q9HTP1	Probable pyridoxal-dependent aminotransferase OS=Pseudomonas aeruginosa (strain ATCC 15692 / DSM 22644 / CIP 104116 / JCM 14847 / LMG 12228 / 1C / PRS 101 / PAO1) OX=208964 GN=PA5313 PE=3 SV=1	PA5313	1.538	0.000185535	Up	48.347	35.8	12	12	21	0.742	0.816	0.792	1.172	1.203	1.24
	Q9HYK8	NosL protein OS=Pseudomonas aeruginosa (strain ATCC 15692 / DSM 22644 / CIP 104116 / JCM 14847 / LMG 12228 / 1C / PRS 101 / PAO1) OX=208964 GN=nosL PE=4 SV=1	nosL	1.826	0.00142931	Up	19.282	20.8	3	3	3	0.722	0.735	0.675	1.222	1.183	1.488
	Q9HYC1	Tli4_C domain-containing protein OS=Pseudomonas aeruginosa (strain ATCC 15692 / DSM 22644 / CIP 104116 / JCM 14847 / LMG 12228 / 1C / PRS 101 / PAO1) OX=208964 GN=PA3488 PE=4 SV=1	PA3488	3.334	1.02816e-06	Up	26.623	11.6	2	2	2	0.46	0.472	0.456	1.548	1.599	1.481
	Q9HZV6	Biotin carboxylase OS=Pseudomonas aeruginosa (strain ATCC 15692 / DSM 22644 / CIP 104116 / JCM 14847 / LMG 12228 / 1C / PRS 101 / PAO1) OX=208964 GN=atuF PE=4 SV=1	atuF	1.359	0.0419874	Up	71.747	11.2	6	6	7	0.838	0.865	0.829	1.027	1.028	1.386
	Q9I1Z2	Probable transcriptional regulator OS=Pseudomonas aeruginosa (strain ATCC 15692 / DSM 22644 / CIP 104116 / JCM 14847 / LMG 12228 / 1C / PRS 101 / PAO1) OX=208964 GN=PA2123 PE=3 SV=1	PA2123	1.659	0.000458333	Up	34.611	11.9	3	3	3	0.696	0.797	0.768	1.24	1.311	1.199
	Q9HVS3	Probable metallopeptidase OS=Pseudomonas aeruginosa (strain ATCC 15692 / DSM 22644 / CIP 104116 / JCM 14847 / LMG 12228 / 1C / PRS 101 / PAO1) OX=208964 GN=PA4498 PE=3 SV=1	PA4498	1.591	0.000268404	Up	44.126	34.8	9	9	15	0.726	0.826	0.773	1.232	1.213	1.255
	P08280	Protein RecA OS=Pseudomonas aeruginosa (strain ATCC 15692 / DSM 22644 / CIP 104116 / JCM 14847 / LMG 12228 / 1C / PRS 101 / PAO1) OX=208964 GN=recA PE=3 SV=1	recA	1.393	0.000189442	Up	36.879	34.7	8	8	19	0.848	0.85	0.816	1.118	1.194	1.189
	Q9I4G2	Chaperone NapD OS=Pseudomonas aeruginosa (strain ATCC 15692 / DSM 22644 / CIP 104116 / JCM 14847 / LMG 12228 / 1C / PRS 101 / PAO1) OX=208964 GN=napD PE=3 SV=1	napD	1.509	0.000481652	Up	11.998	17.4	1	1	2	0.841	0.813	0.745	1.215	1.235	1.169
	Q9HYZ4	Pseudouridine synthase RluA OS=Pseudomonas aeruginosa (strain ATCC 15692 / DSM 22644 / CIP 104116 / JCM 14847 / LMG 12228 / 1C / PRS 101 / PAO1) OX=208964 GN=rluA PE=4 SV=1	rluA	1.49	0.000342746	Up	24.338	15.2	3	3	3	0.761	0.838	0.815	1.246	1.188	1.163
	Q9I5J4	Uncharacterized protein OS=Pseudomonas aeruginosa (strain ATCC 15692 / DSM 22644 / CIP 104116 / JCM 14847 / LMG 12228 / 1C / PRS 101 / PAO1) OX=208964 GN=PA0735 PE=4 SV=1	PA0735	1.336	0.0005703	Up	30.821	19.6	5	5	6	0.813	0.869	0.881	1.115	1.134	1.174
	Q9I2J1	Uncharacterized protein OS=Pseudomonas aeruginosa (strain ATCC 15692 / DSM 22644 / CIP 104116 / JCM 14847 / LMG 12228 / 1C / PRS 101 / PAO1) OX=208964 GN=PA1913 PE=4 SV=1	PA1913	1.796	0.00256917	Up	25.41	29.6	5	5	8	0.604	0.712	0.818	1.304	1.276	1.253
	Q9HXV2	Uncharacterized protein OS=Pseudomonas aeruginosa (strain ATCC 15692 / DSM 22644 / CIP 104116 / JCM 14847 / LMG 12228 / 1C / PRS 101 / PAO1) OX=208964 GN=PA3688 PE=4 SV=1	PA3688	4.535	0.00028595	Up	12.918	12.3	1	1	2	0.279	0.423	0.384	1.723	1.621	1.581
	Q9HT83	Endo/exonuclease/phosphatase domain-containing protein OS=Pseudomonas aeruginosa (strain ATCC 15692 / DSM 22644 / CIP 104116 / JCM 14847 / LMG 12228 / 1C / PRS 101 / PAO1) OX=208964 GN=PA5488 PE=4 SV=1	PA5488	1.801	1.02451e-05	Up	32.949	20.9	4	4	6	0.694	0.735	0.718	1.322	1.281	1.264
	Q9I3U7	Probable two-component response regulator OS=Pseudomonas aeruginosa (strain ATCC 15692 / DSM 22644 / CIP 104116 / JCM 14847 / LMG 12228 / 1C / PRS 101 / PAO1) OX=208964 GN=PA1397 PE=4 SV=1	PA1397	2.485	0.00175413	Up	22.999	25.7	4	4	6	0.539	0.55	0.64	1.22	1.328	1.748
	Q9HTL2	HDOD domain-containing protein OS=Pseudomonas aeruginosa (strain ATCC 15692 / DSM 22644 / CIP 104116 / JCM 14847 / LMG 12228 / 1C / PRS 101 / PAO1) OX=208964 GN=PA5346 PE=4 SV=1	PA5346	1.713	0.00200812	Up	51.427	12.8	4	4	5	0.732	0.654	0.832	1.277	1.197	1.326
	Q9HXR4	Uncharacterized protein OS=Pseudomonas aeruginosa (strain ATCC 15692 / DSM 22644 / CIP 104116 / JCM 14847 / LMG 12228 / 1C / PRS 101 / PAO1) OX=208964 GN=PA3728 PE=4 SV=1	PA3728	1.771	5.70154e-05	Up	197.13	21.6	30	30	37	0.675	0.736	0.738	1.247	1.258	1.3
	Q9I6J4	Probable glutamine amidotransferase OS=Pseudomonas aeruginosa (strain ATCC 15692 / DSM 22644 / CIP 104116 / JCM 14847 / LMG 12228 / 1C / PRS 101 / PAO1) OX=208964 GN=spuA PE=4 SV=1	spuA	1.562	0.011368	Up	26.477	17.6	3	3	7	0.705	0.8	0.842	1.035	1.251	1.38
	E1JGJ7	Cytochrome c oxidase, cbb3-type, CcoQ subunit OS=Pseudomonas aeruginosa (strain ATCC 15692 / DSM 22644 / CIP 104116 / JCM 14847 / LMG 12228 / 1C / PRS 101 / PAO1) OX=208964 GN=ccoQ2 PE=4 SV=1	ccoQ2	1.345	0.0296169	Up	6.7828	54.1	4	4	12	0.72	0.987	0.855	1.168	1.122	1.156
	Q9I1S0	PKS_ER domain-containing protein OS=Pseudomonas aeruginosa (strain ATCC 15692 / DSM 22644 / CIP 104116 / JCM 14847 / LMG 12228 / 1C / PRS 101 / PAO1) OX=208964 GN=PA2197 PE=4 SV=1	PA2197	1.311	0.00278256	Up	37.135	41.4	8	8	14	0.815	0.84	0.933	1.138	1.116	1.14
	Q9HW79	AAA domain-containing protein OS=Pseudomonas aeruginosa (strain ATCC 15692 / DSM 22644 / CIP 104116 / JCM 14847 / LMG 12228 / 1C / PRS 101 / PAO1) OX=208964 GN=PA4322 PE=4 SV=1	PA4322	1.323	2.12193e-05	Up	36.661	31.6	10	10	22	0.864	0.869	0.883	1.168	1.162	1.13
	Q9I096	Uncharacterized protein OS=Pseudomonas aeruginosa (strain ATCC 15692 / DSM 22644 / CIP 104116 / JCM 14847 / LMG 12228 / 1C / PRS 101 / PAO1) OX=208964 GN=PA2747 PE=4 SV=1	PA2747	3.855	5.09006e-05	Up	10.603	31.6	2	2	2	0.365	0.447	0.428	1.485	1.591	1.704
	G3XD87	Respiratory nitrate reductase beta chain OS=Pseudomonas aeruginosa (strain ATCC 15692 / DSM 22644 / CIP 104116 / JCM 14847 / LMG 12228 / 1C / PRS 101 / PAO1) OX=208964 GN=narH PE=4 SV=1	narH	1.855	0.00315264	Up	58.105	7.6	4	4	4	0.685	0.65	0.769	1.264	1.506	1.133
	Q9HXR3	Uncharacterized protein OS=Pseudomonas aeruginosa (strain ATCC 15692 / DSM 22644 / CIP 104116 / JCM 14847 / LMG 12228 / 1C / PRS 101 / PAO1) OX=208964 GN=PA3729 PE=4 SV=1	PA3729	1.604	1.58419e-05	Up	75.881	54.2	37	37	64	0.745	0.773	0.777	1.259	1.201	1.222
	Q9I6Q7	Beta-ketoadipate enol-lactone hydrolase OS=Pseudomonas aeruginosa (strain ATCC 15692 / DSM 22644 / CIP 104116 / JCM 14847 / LMG 12228 / 1C / PRS 101 / PAO1) OX=208964 GN=pcaD PE=4 SV=1	pcaD	1.539	0.000915547	Up	28.017	12.9	2	2	3	0.838	0.78	0.752	1.248	1.271	1.128
	Q9I098	Probable hydrolase OS=Pseudomonas aeruginosa (strain ATCC 15692 / DSM 22644 / CIP 104116 / JCM 14847 / LMG 12228 / 1C / PRS 101 / PAO1) OX=208964 GN=PA2745 PE=4 SV=1	PA2745	1.504	0.000144243	Up	31.258	12.5	3	3	3	0.815	0.78	0.807	1.242	1.226	1.144
	Q9HUW7	Probable two-component response regulator OS=Pseudomonas aeruginosa (strain ATCC 15692 / DSM 22644 / CIP 104116 / JCM 14847 / LMG 12228 / 1C / PRS 101 / PAO1) OX=208964 GN=PA4843 PE=4 SV=1	PA4843	2.033	3.15268e-05	Up	61.599	25.1	9	9	9	0.645	0.66	0.67	1.376	1.254	1.386
	Q9I6J5	Probable glutamine synthetase OS=Pseudomonas aeruginosa (strain ATCC 15692 / DSM 22644 / CIP 104116 / JCM 14847 / LMG 12228 / 1C / PRS 101 / PAO1) OX=208964 GN=spuI PE=3 SV=1	spuI	1.303	0.00061682	Up	50.907	42.8	12	6	45	0.841	0.915	0.868	1.165	1.131	1.122
	Q9HYI1	DAO domain-containing protein OS=Pseudomonas aeruginosa (strain ATCC 15692 / DSM 22644 / CIP 104116 / JCM 14847 / LMG 12228 / 1C / PRS 101 / PAO1) OX=208964 GN=PA3424 PE=4 SV=1	PA3424	1.625	0.000727777	Up	52.246	8.5	3	3	5	0.818	0.784	0.692	1.264	1.208	1.256
	Q9I6W3	GGDEF domain-containing protein OS=Pseudomonas aeruginosa (strain ATCC 15692 / DSM 22644 / CIP 104116 / JCM 14847 / LMG 12228 / 1C / PRS 101 / PAO1) OX=208964 GN=PA0169 PE=4 SV=1	PA0169	1.568	0.000772724	Up	26.824	11.5	3	3	4	0.713	0.824	0.804	1.266	1.181	1.223
	Q9I367	Uncharacterized protein OS=Pseudomonas aeruginosa (strain ATCC 15692 / DSM 22644 / CIP 104116 / JCM 14847 / LMG 12228 / 1C / PRS 101 / PAO1) OX=208964 GN=PA1658 PE=4 SV=1	PA1658	2.236	3.40945e-05	Up	55.56	33	13	13	24	0.579	0.662	0.619	1.408	1.381	1.37
	Q9HVV5	Uncharacterized protein OS=Pseudomonas aeruginosa (strain ATCC 15692 / DSM 22644 / CIP 104116 / JCM 14847 / LMG 12228 / 1C / PRS 101 / PAO1) OX=208964 GN=PA4463 PE=4 SV=1	PA4463	1.365	0.000219151	Up	11.739	62.7	5	5	30	0.852	0.817	0.837	1.113	1.189	1.119
	Q9HUX9	Probable transcriptional regulator OS=Pseudomonas aeruginosa (strain ATCC 15692 / DSM 22644 / CIP 104116 / JCM 14847 / LMG 12228 / 1C / PRS 101 / PAO1) OX=208964 GN=PA4831 PE=4 SV=1	PA4831	1.649	3.39014e-05	Up	20.48	30.6	4	4	7	0.73	0.756	0.784	1.278	1.244	1.221
	Q9I5U5	Ribosomal RNA small subunit methyltransferase A OS=Pseudomonas aeruginosa (strain ATCC 15692 / DSM 22644 / CIP 104116 / JCM 14847 / LMG 12228 / 1C / PRS 101 / PAO1) OX=208964 GN=rsmA PE=3 SV=1	rsmA	5.916	0.000346334	Up	30.058	28.7	5	5	9	0.206	0.322	0.339	1.657	1.721	1.751
	Q9I2Z1	Macro domain-containing protein OS=Pseudomonas aeruginosa (strain ATCC 15692 / DSM 22644 / CIP 104116 / JCM 14847 / LMG 12228 / 1C / PRS 101 / PAO1) OX=208964 GN=PA1746 PE=4 SV=1	PA1746	1.718	0.00014767	Up	18.189	66.1	7	7	25	0.756	0.68	0.756	1.22	1.259	1.286
	Q9HUP4	Nicotinate phosphoribosyltransferase 1 OS=Pseudomonas aeruginosa (strain ATCC 15692 / DSM 22644 / CIP 104116 / JCM 14847 / LMG 12228 / 1C / PRS 101 / PAO1) OX=208964 GN=pncB1 PE=3 SV=1	pncB1	1.507	0.00194741	Up	46.094	24.6	7	6	9	0.701	0.806	0.839	1.142	1.212	1.181
	Q9I3A4	Putative esterase PA1618 OS=Pseudomonas aeruginosa (strain ATCC 15692 / DSM 22644 / CIP 104116 / JCM 14847 / LMG 12228 / 1C / PRS 101 / PAO1) OX=208964 GN=PA1618 PE=1 SV=1	PA1618	1.568	0.0106381	Up	15.595	33.8	4	4	6	0.846	0.652	0.847	1.261	1.108	1.308
	Q9I6M5	Glutarate-semialdehyde dehydrogenase OS=Pseudomonas aeruginosa (strain ATCC 15692 / DSM 22644 / CIP 104116 / JCM 14847 / LMG 12228 / 1C / PRS 101 / PAO1) OX=208964 GN=davD PE=1 SV=1	davD	1.328	4.75033e-05	Up	51.622	61.3	27	27	87	0.837	0.871	0.87	1.142	1.156	1.126
	Q9I738	Effector EagT6 OS=Pseudomonas aeruginosa (strain ATCC 15692 / DSM 22644 / CIP 104116 / JCM 14847 / LMG 12228 / 1C / PRS 101 / PAO1) OX=208964 GN=eagT6 PE=1 SV=1	eagT6	1.708	0.00131313	Up	16.488	25	2	2	4	0.692	0.758	0.772	1.144	1.257	1.395
	Q51416	ATP-dependent protease ATP-binding subunit-like protein AmiB OS=Pseudomonas aeruginosa (strain ATCC 15692 / DSM 22644 / CIP 104116 / JCM 14847 / LMG 12228 / 1C / PRS 101 / PAO1) OX=208964 GN=amiB PE=3 SV=2	amiB	2.455	5.00189e-05	Up	42.13	19.1	6	6	10	0.527	0.602	0.602	1.403	1.376	1.471
	Q9I742	AAA+ ATPase ClpV1 OS=Pseudomonas aeruginosa (strain ATCC 15692 / DSM 22644 / CIP 104116 / JCM 14847 / LMG 12228 / 1C / PRS 101 / PAO1) OX=208964 GN=clpV1 PE=1 SV=1	clpV1	1.525	1.31639e-05	Up	98.737	39.4	29	28	49	0.81	0.796	0.795	1.257	1.207	1.197
	Q9I4E3	N(G),N(G)-dimethylarginine dimethylaminohydrolase OS=Pseudomonas aeruginosa (strain ATCC 15692 / DSM 22644 / CIP 104116 / JCM 14847 / LMG 12228 / 1C / PRS 101 / PAO1) OX=208964 GN=PA1195 PE=1 SV=1	PA1195	1.991	0.00112881	Up	28.469	20.9	4	4	5	0.573	0.744	0.693	1.405	1.272	1.324
	Q9I352	Bacteriohemerythrin OS=Pseudomonas aeruginosa (strain ATCC 15692 / DSM 22644 / CIP 104116 / JCM 14847 / LMG 12228 / 1C / PRS 101 / PAO1) OX=208964 GN=PA1673 PE=3 SV=1	PA1673	1.422	0.000559503	Up	17.853	48.4	6	6	25	0.776	0.872	0.82	1.178	1.186	1.146
	P47204	Cell division protein FtsZ OS=Pseudomonas aeruginosa (strain ATCC 15692 / DSM 22644 / CIP 104116 / JCM 14847 / LMG 12228 / 1C / PRS 101 / PAO1) OX=208964 GN=ftsZ PE=1 SV=2	ftsZ	1.358	3.28359e-06	Up	41.218	73.1	22	22	71	0.851	0.867	0.845	1.167	1.159	1.154
	Q9HZ68	Histidinol-phosphate aminotransferase 2 OS=Pseudomonas aeruginosa (strain ATCC 15692 / DSM 22644 / CIP 104116 / JCM 14847 / LMG 12228 / 1C / PRS 101 / PAO1) OX=208964 GN=hisC2 PE=3 SV=1	hisC2	2.032	1.80148e-05	Up	39.482	10.8	4	4	4	0.661	0.662	0.679	1.315	1.32	1.434
	O68823	DNA polymerase III subunit chi OS=Pseudomonas aeruginosa (strain ATCC 15692 / DSM 22644 / CIP 104116 / JCM 14847 / LMG 12228 / 1C / PRS 101 / PAO1) OX=208964 GN=holC PE=3 SV=1	holC	1.507	0.00178903	Up	16.141	50	4	4	6	0.776	0.866	0.758	1.138	1.186	1.292
	Q9I2A8	Acetyl-CoA acetyltransferase OS=Pseudomonas aeruginosa (strain ATCC 15692 / DSM 22644 / CIP 104116 / JCM 14847 / LMG 12228 / 1C / PRS 101 / PAO1) OX=208964 GN=atoB PE=3 SV=1	atoB	1.309	0.000228989	Up	40.405	72	19	19	69	0.832	0.888	0.881	1.146	1.122	1.138
	Q9I4W9	Quinolinate synthase A OS=Pseudomonas aeruginosa (strain ATCC 15692 / DSM 22644 / CIP 104116 / JCM 14847 / LMG 12228 / 1C / PRS 101 / PAO1) OX=208964 GN=nadA PE=3 SV=1	nadA	1.549	0.00069269	Up	38.418	27.6	5	5	6	0.721	0.821	0.817	1.235	1.174	1.246
	P27017	Aliphatic amidase expression-regulating protein OS=Pseudomonas aeruginosa (strain ATCC 15692 / DSM 22644 / CIP 104116 / JCM 14847 / LMG 12228 / 1C / PRS 101 / PAO1) OX=208964 GN=amiC PE=1 SV=5	amiC	2.038	0.0041145	Up	42.807	20.5	5	5	8	0.608	0.728	0.646	1.314	1.114	1.611
	P21629	High-affinity branched-chain amino acid transport ATP-binding protein BraF OS=Pseudomonas aeruginosa (strain ATCC 15692 / DSM 22644 / CIP 104116 / JCM 14847 / LMG 12228 / 1C / PRS 101 / PAO1) OX=208964 GN=braF PE=3 SV=1	braF	1.347	0.000349096	Up	28.283	23.9	5	5	10	0.866	0.885	0.811	1.157	1.148	1.146
	Q9HZM5	3-deoxy-manno-octulosonate cytidylyltransferase OS=Pseudomonas aeruginosa (strain ATCC 15692 / DSM 22644 / CIP 104116 / JCM 14847 / LMG 12228 / 1C / PRS 101 / PAO1) OX=208964 GN=kdsB PE=1 SV=1	kdsB	1.374	0.00506582	Up	27.646	24	5	5	8	0.784	0.946	0.907	1.227	1.193	1.203
	Q9HZC0	NAD kinase OS=Pseudomonas aeruginosa (strain ATCC 15692 / DSM 22644 / CIP 104116 / JCM 14847 / LMG 12228 / 1C / PRS 101 / PAO1) OX=208964 GN=nadK PE=3 SV=1	nadK	1.316	0.00102163	Up	32.14	19	4	4	7	0.86	0.897	0.841	1.145	1.086	1.187
	G3XD12	Hydrogen cyanide synthase subunit HcnC OS=Pseudomonas aeruginosa (strain ATCC 15692 / DSM 22644 / CIP 104116 / JCM 14847 / LMG 12228 / 1C / PRS 101 / PAO1) OX=208964 GN=hcnC PE=1 SV=1	hcnC	2.866	3.4141e-05	Up	45.281	32.4	10	10	16	0.474	0.53	0.564	1.47	1.517	1.507
	Q9I746	Type VI secretion system accessory component TagJ OS=Pseudomonas aeruginosa (strain ATCC 15692 / DSM 22644 / CIP 104116 / JCM 14847 / LMG 12228 / 1C / PRS 101 / PAO1) OX=208964 GN=tagJ PE=1 SV=1	tagJ	1.375	0.00441397	Up	30.361	30.2	6	6	8	0.766	0.907	0.888	1.165	1.147	1.209
	Q9I0F4	Toxin protein Tse5 OS=Pseudomonas aeruginosa (strain ATCC 15692 / DSM 22644 / CIP 104116 / JCM 14847 / LMG 12228 / 1C / PRS 101 / PAO1) OX=208964 GN=tse5 PE=4 SV=1	tse5	3.039	1.20923e-05	Up	145.82	6.4	9	9	9	0.459	0.501	0.521	1.47	1.473	1.558
	Q9HV11	UPF0157 protein PA4798 OS=Pseudomonas aeruginosa (strain ATCC 15692 / DSM 22644 / CIP 104116 / JCM 14847 / LMG 12228 / 1C / PRS 101 / PAO1) OX=208964 GN=PA4798 PE=3 SV=1	PA4798	3.485	9.29589e-05	Up	27.089	26.9	5	5	5	0.386	0.503	0.452	1.555	1.508	1.61
	Q9I234	Kynurenine formamidase OS=Pseudomonas aeruginosa (strain ATCC 15692 / DSM 22644 / CIP 104116 / JCM 14847 / LMG 12228 / 1C / PRS 101 / PAO1) OX=208964 GN=kynB PE=1 SV=1	kynB	1.48	3.70952e-05	Up	23.152	53.5	7	7	9	0.806	0.79	0.781	1.206	1.136	1.175
	Q9I5U8	Thiosulfate sulfurtransferase GlpE OS=Pseudomonas aeruginosa (strain ATCC 15692 / DSM 22644 / CIP 104116 / JCM 14847 / LMG 12228 / 1C / PRS 101 / PAO1) OX=208964 GN=glpE PE=3 SV=1	glpE	2.196	0.000165506	Up	11.963	27.3	3	3	3	0.564	0.668	0.65	1.444	1.345	1.343
	Q9I6M4	5-aminovalerate aminotransferase DavT OS=Pseudomonas aeruginosa (strain ATCC 15692 / DSM 22644 / CIP 104116 / JCM 14847 / LMG 12228 / 1C / PRS 101 / PAO1) OX=208964 GN=davT PE=1 SV=1	davT	1.377	4.46342e-05	Up	45.22	54	16	16	62	0.849	0.841	0.816	1.178	1.137	1.137
	P33883	Acyl-homoserine-lactone synthase OS=Pseudomonas aeruginosa (strain ATCC 15692 / DSM 22644 / CIP 104116 / JCM 14847 / LMG 12228 / 1C / PRS 101 / PAO1) OX=208964 GN=lasI PE=1 SV=1	lasI	3.168	0.000107777	Up	22.691	25.4	4	4	5	0.413	0.514	0.516	1.57	1.472	1.529
	Q06579	Pyocin-S2 immunity protein OS=Pseudomonas aeruginosa (strain ATCC 15692 / DSM 22644 / CIP 104116 / JCM 14847 / LMG 12228 / 1C / PRS 101 / PAO1) OX=208964 GN=imm2 PE=1 SV=1	imm2	5.139	9.32382e-05	Up	10.039	54	8	8	11	0.26	0.365	0.338	1.706	1.625	1.618
	Q51559	3-(3-hydroxydecanoyloxy)decanoate synthase OS=Pseudomonas aeruginosa (strain ATCC 15692 / DSM 22644 / CIP 104116 / JCM 14847 / LMG 12228 / 1C / PRS 101 / PAO1) OX=208964 GN=rhlA PE=1 SV=2	rhlA	1.331	0.0187495	Up	32.962	26.4	7	7	7	0.754	0.97	0.854	1.099	1.145	1.188
	Q9HWE0	50S ribosomal protein L22 OS=Pseudomonas aeruginosa (strain ATCC 15692 / DSM 22644 / CIP 104116 / JCM 14847 / LMG 12228 / 1C / PRS 101 / PAO1) OX=208964 GN=rplV PE=3 SV=1	rplV	1.311	0.000272602	Up	11.911	47.3	5	5	24	0.867	0.872	0.874	1.094	1.152	1.18
	Q9HWX4	3,4-dihydroxy-2-butanone 4-phosphate synthase OS=Pseudomonas aeruginosa (strain ATCC 15692 / DSM 22644 / CIP 104116 / JCM 14847 / LMG 12228 / 1C / PRS 101 / PAO1) OX=208964 GN=ribB PE=3 SV=1	ribB	1.49	0.000134744	Up	39.438	53.2	13	13	38	0.766	0.78	0.838	1.175	1.191	1.186
	Q9HVC8	Release factor glutamine methyltransferase OS=Pseudomonas aeruginosa (strain ATCC 15692 / DSM 22644 / CIP 104116 / JCM 14847 / LMG 12228 / 1C / PRS 101 / PAO1) OX=208964 GN=prmC PE=3 SV=1	prmC	1.647	5.22266e-05	Up	30.486	9.8	2	2	2	0.731	0.781	0.76	1.204	1.252	1.287
	Q9I5Q3	Tyrosine--tRNA ligase 2 OS=Pseudomonas aeruginosa (strain ATCC 15692 / DSM 22644 / CIP 104116 / JCM 14847 / LMG 12228 / 1C / PRS 101 / PAO1) OX=208964 GN=tyrS2 PE=3 SV=1	tyrS2	1.445	0.000151748	Up	44.129	39.1	11	11	24	0.804	0.843	0.821	1.233	1.193	1.141
	Q9I1Z9	Putative hydro-lyase PA2116 OS=Pseudomonas aeruginosa (strain ATCC 15692 / DSM 22644 / CIP 104116 / JCM 14847 / LMG 12228 / 1C / PRS 101 / PAO1) OX=208964 GN=PA2116 PE=3 SV=1	PA2116	1.505	0.0012063	Up	29.221	12.5	3	3	5	0.864	0.728	0.811	1.196	1.21	1.21
	Q9HWE3	50S ribosomal protein L29 OS=Pseudomonas aeruginosa (strain ATCC 15692 / DSM 22644 / CIP 104116 / JCM 14847 / LMG 12228 / 1C / PRS 101 / PAO1) OX=208964 GN=rpmC PE=1 SV=1	rpmC	1.521	0.00019392	Up	7.2013	60.3	3	3	26	0.82	0.794	0.775	1.276	1.164	1.194
	Q9HWH2	Phenazine-1-carboxylate N-methyltransferase OS=Pseudomonas aeruginosa (strain ATCC 15692 / DSM 22644 / CIP 104116 / JCM 14847 / LMG 12228 / 1C / PRS 101 / PAO1) OX=208964 GN=phzM PE=1 SV=1	phzM	1.529	0.000116335	Up	36.357	29	10	10	16	0.753	0.815	0.819	1.232	1.22	1.198
	Q9HUP3	NH(3)-dependent NAD(+) synthetase OS=Pseudomonas aeruginosa (strain ATCC 15692 / DSM 22644 / CIP 104116 / JCM 14847 / LMG 12228 / 1C / PRS 101 / PAO1) OX=208964 GN=nadE PE=1 SV=1	nadE	1.737	6.40001e-05	Up	29.696	50.5	9	9	33	0.699	0.75	0.756	1.275	1.234	1.321
	P95415	Siroheme decarboxylase NirH subunit OS=Pseudomonas aeruginosa (strain ATCC 15692 / DSM 22644 / CIP 104116 / JCM 14847 / LMG 12228 / 1C / PRS 101 / PAO1) OX=208964 GN=nirH PE=3 SV=1	nirH	1.304	0.0144441	Up	19.582	11.7	2	2	2	0.813	0.935	0.862	1.025	1.193	1.185
	Q9I748	Type VI secretion system sheath protein TssC1 OS=Pseudomonas aeruginosa (strain ATCC 15692 / DSM 22644 / CIP 104116 / JCM 14847 / LMG 12228 / 1C / PRS 101 / PAO1) OX=208964 GN=tssC1 PE=1 SV=1	tssC1	1.379	3.0643e-06	Up	55.771	40.4	13	13	28	0.854	0.841	0.839	1.17	1.15	1.175
	Q9I433	Phosphonoacetaldehyde hydrolase OS=Pseudomonas aeruginosa (strain ATCC 15692 / DSM 22644 / CIP 104116 / JCM 14847 / LMG 12228 / 1C / PRS 101 / PAO1) OX=208964 GN=phnX PE=1 SV=1	phnX	1.586	0.00150483	Up	29.929	23.3	5	5	6	0.773	0.712	0.799	1.093	1.262	1.267
	P95414	Siroheme decarboxylase NirG subunit OS=Pseudomonas aeruginosa (strain ATCC 15692 / DSM 22644 / CIP 104116 / JCM 14847 / LMG 12228 / 1C / PRS 101 / PAO1) OX=208964 GN=nirG PE=3 SV=1	nirG	1.357	0.000842817	Up	16.552	16.3	2	2	2	0.83	0.875	0.848	1.106	1.135	1.223
	Q51423	Transcriptional regulatory protein PmpR OS=Pseudomonas aeruginosa (strain ATCC 15692 / DSM 22644 / CIP 104116 / JCM 14847 / LMG 12228 / 1C / PRS 101 / PAO1) OX=208964 GN=pmpR PE=1 SV=2	pmpR	1.381	1.28026e-06	Up	26.556	23.4	4	4	17	0.838	0.825	0.844	1.158	1.154	1.151
	Q9I434	2-aminoethylphosphonate--pyruvate transaminase OS=Pseudomonas aeruginosa (strain ATCC 15692 / DSM 22644 / CIP 104116 / JCM 14847 / LMG 12228 / 1C / PRS 101 / PAO1) OX=208964 GN=phnW PE=1 SV=1	phnW	1.587	0.00359224	Up	40.417	10.2	2	2	3	0.656	0.769	0.735	1.132	1.263	1.032
	Q9S586	Phosphoglycolate phosphatase 1 OS=Pseudomonas aeruginosa (strain ATCC 15692 / DSM 22644 / CIP 104116 / JCM 14847 / LMG 12228 / 1C / PRS 101 / PAO1) OX=208964 GN=gph1 PE=3 SV=1	gph1	1.404	0.00955227	Up	29.812	14.3	2	2	4	0.728	0.927	0.845	1.122	1.18	1.208
	G3XD67	Hydrogen cyanide synthase subunit HcnA OS=Pseudomonas aeruginosa (strain ATCC 15692 / DSM 22644 / CIP 104116 / JCM 14847 / LMG 12228 / 1C / PRS 101 / PAO1) OX=208964 GN=hcnA PE=1 SV=1	hcnA	2.482	0.00288326	Up	11.427	37.5	2	2	2	0.437	0.575	0.713	1.384	1.472	1.426
	Q9I700	Beta-alanine--pyruvate aminotransferase OS=Pseudomonas aeruginosa (strain ATCC 15692 / DSM 22644 / CIP 104116 / JCM 14847 / LMG 12228 / 1C / PRS 101 / PAO1) OX=208964 GN=bauA PE=1 SV=1	bauA	1.534	0.000188565	Up	48.382	23.2	9	9	16	0.755	0.813	0.834	1.259	1.211	1.214
	P11436	Aliphatic amidase OS=Pseudomonas aeruginosa (strain ATCC 15692 / DSM 22644 / CIP 104116 / JCM 14847 / LMG 12228 / 1C / PRS 101 / PAO1) OX=208964 GN=amiE PE=1 SV=2	amiE	2.492	1.11614e-05	Up	38.494	29.8	9	9	20	0.568	0.567	0.595	1.524	1.391	1.396
	P10932	Aliphatic amidase regulator OS=Pseudomonas aeruginosa (strain ATCC 15692 / DSM 22644 / CIP 104116 / JCM 14847 / LMG 12228 / 1C / PRS 101 / PAO1) OX=208964 GN=amiR PE=1 SV=2	amiR	1.57	1.36037e-05	Up	21.903	7.7	2	2	2	0.775	0.767	0.799	1.248	1.231	1.196
	Q9I1S2	Hydrogen cyanide synthase subunit HcnB OS=Pseudomonas aeruginosa (strain ATCC 15692 / DSM 22644 / CIP 104116 / JCM 14847 / LMG 12228 / 1C / PRS 101 / PAO1) OX=208964 GN=hcnB PE=1 SV=1	hcnB	2.829	6.15686e-05	Up	50.388	28.2	12	12	18	0.471	0.565	0.54	1.546	1.428	1.484
	Q9I6J2	Putrescine--pyruvate aminotransferase OS=Pseudomonas aeruginosa (strain ATCC 15692 / DSM 22644 / CIP 104116 / JCM 14847 / LMG 12228 / 1C / PRS 101 / PAO1) OX=208964 GN=spuC PE=1 SV=1	spuC	1.378	0.000191729	Up	50.452	44.1	16	16	44	0.841	0.863	0.812	1.184	1.165	1.119
	Q9I672	Uncharacterized protein OS=Pseudomonas aeruginosa (strain ATCC 15692 / DSM 22644 / CIP 104116 / JCM 14847 / LMG 12228 / 1C / PRS 101 / PAO1) OX=208964 GN=PA0446 PE=4 SV=1	PA0446	1.416	0.00346525	Up	43.846	40	12	12	25	0.792	0.844	0.832	1.052	1.186	1.257
	Q9HV98	DUF446 domain-containing protein OS=Pseudomonas aeruginosa (strain ATCC 15692 / DSM 22644 / CIP 104116 / JCM 14847 / LMG 12228 / 1C / PRS 101 / PAO1) OX=208964 GN=PA4698 PE=4 SV=1	PA4698	1.98	0.0173052	Up	11.994	14.7	1	1	1	0.586	0.515	0.916	1.371	1.201	1.421
	Q9I3G7	Uncharacterized protein OS=Pseudomonas aeruginosa (strain ATCC 15692 / DSM 22644 / CIP 104116 / JCM 14847 / LMG 12228 / 1C / PRS 101 / PAO1) OX=208964 GN=PA1550 PE=4 SV=1	PA1550	1.347	0.000189418	Up	20.338	52	7	7	21	0.828	0.837	0.883	1.168	1.133	1.13
	Q9I4B1	APH domain-containing protein OS=Pseudomonas aeruginosa (strain ATCC 15692 / DSM 22644 / CIP 104116 / JCM 14847 / LMG 12228 / 1C / PRS 101 / PAO1) OX=208964 GN=PA1227 PE=4 SV=1	PA1227	2.022	7.64131e-06	Up	30.962	9.9	3	3	5	0.66	0.665	0.666	1.392	1.349	1.284
	Q9I204	AHS1 domain-containing protein OS=Pseudomonas aeruginosa (strain ATCC 15692 / DSM 22644 / CIP 104116 / JCM 14847 / LMG 12228 / 1C / PRS 101 / PAO1) OX=208964 GN=PA2111 PE=4 SV=1	PA2111	2.122	0.00109313	Up	26.218	16.9	3	3	5	0.75	0.627	0.554	1.38	1.312	1.406
	Q9HT28	PKS_MT domain-containing protein OS=Pseudomonas aeruginosa (strain ATCC 15692 / DSM 22644 / CIP 104116 / JCM 14847 / LMG 12228 / 1C / PRS 101 / PAO1) OX=208964 GN=PA5546 PE=3 SV=1	PA5546	2.156	2.10967e-05	Up	44.096	31.5	11	11	19	0.593	0.643	0.663	1.358	1.364	1.372
	Q9I4B5	Probable transcriptional regulator OS=Pseudomonas aeruginosa (strain ATCC 15692 / DSM 22644 / CIP 104116 / JCM 14847 / LMG 12228 / 1C / PRS 101 / PAO1) OX=208964 GN=PA1223 PE=3 SV=1	PA1223	1.852	0.00112059	Up	33.263	42.4	7	7	13	0.645	0.653	0.798	1.241	1.279	1.362
	Q9I363	Probable ClpA/B-type protease OS=Pseudomonas aeruginosa (strain ATCC 15692 / DSM 22644 / CIP 104116 / JCM 14847 / LMG 12228 / 1C / PRS 101 / PAO1) OX=208964 GN=PA1662 PE=3 SV=1	PA1662	1.453	0.0003573	Up	95.774	28.6	20	20	30	0.802	0.779	0.867	1.206	1.167	1.184
	Q9I205	AHS2 domain-containing protein OS=Pseudomonas aeruginosa (strain ATCC 15692 / DSM 22644 / CIP 104116 / JCM 14847 / LMG 12228 / 1C / PRS 101 / PAO1) OX=208964 GN=PA2110 PE=4 SV=1	PA2110	1.699	1.4073e-05	Up	33.06	13.7	4	4	7	0.719	0.746	0.77	1.265	1.252	1.28
	Q9I4J8	Probable oxidoreductase OS=Pseudomonas aeruginosa (strain ATCC 15692 / DSM 22644 / CIP 104116 / JCM 14847 / LMG 12228 / 1C / PRS 101 / PAO1) OX=208964 GN=PA1137 PE=4 SV=1	PA1137	1.326	0.0139312	Up	34.731	24.7	7	7	8	0.822	0.91	0.824	1.047	1.079	1.262
	Q9I602	DAO domain-containing protein OS=Pseudomonas aeruginosa (strain ATCC 15692 / DSM 22644 / CIP 104116 / JCM 14847 / LMG 12228 / 1C / PRS 101 / PAO1) OX=208964 GN=PA0534 PE=4 SV=1	PA0534	1.325	0.000556073	Up	47.849	44.8	15	15	34	0.816	0.888	0.878	1.142	1.121	1.158
	Q9I2B2	Probable AMP-binding enzyme OS=Pseudomonas aeruginosa (strain ATCC 15692 / DSM 22644 / CIP 104116 / JCM 14847 / LMG 12228 / 1C / PRS 101 / PAO1) OX=208964 GN=PA1997 PE=3 SV=1	PA1997	1.404	0.000226949	Up	71.929	15.1	8	8	8	0.819	0.864	0.819	1.207	1.127	1.179
	Q9I0Y0	Protein kinase domain-containing protein OS=Pseudomonas aeruginosa (strain ATCC 15692 / DSM 22644 / CIP 104116 / JCM 14847 / LMG 12228 / 1C / PRS 101 / PAO1) OX=208964 GN=PA2502 PE=4 SV=1	PA2502	1.404	0.00606286	Up	53.794	7	3	3	3	0.805	0.88	0.819	1.074	1.138	1.303
	Q9I2Y3	Uncharacterized protein OS=Pseudomonas aeruginosa (strain ATCC 15692 / DSM 22644 / CIP 104116 / JCM 14847 / LMG 12228 / 1C / PRS 101 / PAO1) OX=208964 GN=PA1755 PE=4 SV=1	PA1755	1.641	0.000106143	Up	13.148	13.9	2	2	2	0.728	0.784	0.764	1.304	1.204	1.228
	Q9HV83	Probable aminotransferase OS=Pseudomonas aeruginosa (strain ATCC 15692 / DSM 22644 / CIP 104116 / JCM 14847 / LMG 12228 / 1C / PRS 101 / PAO1) OX=208964 GN=PA4715 PE=1 SV=1	PA4715	1.35	0.000120403	Up	46.063	23.4	8	8	11	0.859	0.869	0.827	1.181	1.131	1.137
	Q9HW16	DUF2470 domain-containing protein OS=Pseudomonas aeruginosa (strain ATCC 15692 / DSM 22644 / CIP 104116 / JCM 14847 / LMG 12228 / 1C / PRS 101 / PAO1) OX=208964 GN=PA4388 PE=1 SV=1	PA4388	1.379	0.0102801	Up	27	24.6	5	5	6	0.829	0.815	0.912	1.104	1.1	1.321
	Q9HVR5	Probable ATP-binding component of ABC dipeptide transporter OS=Pseudomonas aeruginosa (strain ATCC 15692 / DSM 22644 / CIP 104116 / JCM 14847 / LMG 12228 / 1C / PRS 101 / PAO1) OX=208964 GN=PA4506 PE=4 SV=1	PA4506	2.237	3.30809e-05	Up	36.339	41.8	12	12	22	0.573	0.651	0.628	1.406	1.36	1.376
	Q9I067	DAO domain-containing protein OS=Pseudomonas aeruginosa (strain ATCC 15692 / DSM 22644 / CIP 104116 / JCM 14847 / LMG 12228 / 1C / PRS 101 / PAO1) OX=208964 GN=PA2776 PE=4 SV=1	PA2776	1.573	6.27772e-05	Up	46.693	22.7	11	11	17	0.757	0.766	0.805	1.207	1.263	1.191
	Q9HYP3	Uncharacterized protein OS=Pseudomonas aeruginosa (strain ATCC 15692 / DSM 22644 / CIP 104116 / JCM 14847 / LMG 12228 / 1C / PRS 101 / PAO1) OX=208964 GN=PA3353 PE=4 SV=1	PA3353	1.532	0.000579602	Up	29.884	31.2	7	7	15	0.775	0.816	0.783	1.128	1.215	1.295
	Q9I3U2	Uncharacterized protein OS=Pseudomonas aeruginosa (strain ATCC 15692 / DSM 22644 / CIP 104116 / JCM 14847 / LMG 12228 / 1C / PRS 101 / PAO1) OX=208964 GN=PA1402 PE=4 SV=1	PA1402	1.828	5.02991e-06	Up	23.753	29.4	4	4	6	0.693	0.705	0.722	1.322	1.294	1.26
	G3XD35	Heptosyltransferase II OS=Pseudomonas aeruginosa (strain ATCC 15692 / DSM 22644 / CIP 104116 / JCM 14847 / LMG 12228 / 1C / PRS 101 / PAO1) OX=208964 GN=waaF PE=4 SV=1	waaF	1.402	0.000110994	Up	38.409	20.6	5	5	8	0.802	0.834	0.849	1.133	1.192	1.159
	Q9I4B2	Probable transcriptional regulator OS=Pseudomonas aeruginosa (strain ATCC 15692 / DSM 22644 / CIP 104116 / JCM 14847 / LMG 12228 / 1C / PRS 101 / PAO1) OX=208964 GN=PA1226 PE=4 SV=1	PA1226	1.855	0.00154147	Up	22.308	49.5	7	7	13	0.62	0.662	0.781	1.171	1.31	1.345
	Q9I200	Probable transcriptional regulator OS=Pseudomonas aeruginosa (strain ATCC 15692 / DSM 22644 / CIP 104116 / JCM 14847 / LMG 12228 / 1C / PRS 101 / PAO1) OX=208964 GN=PA2115 PE=3 SV=1	PA2115	1.714	4.89518e-05	Up	34.893	12	3	3	5	0.774	0.701	0.743	1.273	1.27	1.258
	Q9I481	HTH cro/C1-type domain-containing protein OS=Pseudomonas aeruginosa (strain ATCC 15692 / DSM 22644 / CIP 104116 / JCM 14847 / LMG 12228 / 1C / PRS 101 / PAO1) OX=208964 GN=PA1263 PE=4 SV=1	PA1263	1.305	0.00310532	Up	36.067	3.5	1	1	1	0.825	0.842	0.941	1.138	1.114	1.151
	Q9I1Z7	Methylated-DNA--[protein]-cysteine S-methyltransferase OS=Pseudomonas aeruginosa (strain ATCC 15692 / DSM 22644 / CIP 104116 / JCM 14847 / LMG 12228 / 1C / PRS 101 / PAO1) OX=208964 GN=ada PE=4 SV=1	ada	1.316	9.28238e-05	Up	39.382	17	5	5	6	0.845	0.882	0.869	1.164	1.117	1.136
	Q9I358	Uncharacterized protein OS=Pseudomonas aeruginosa (strain ATCC 15692 / DSM 22644 / CIP 104116 / JCM 14847 / LMG 12228 / 1C / PRS 101 / PAO1) OX=208964 GN=PA1667 PE=4 SV=1	PA1667	1.491	0.000678863	Up	49.688	11.5	4	4	4	0.75	0.804	0.858	1.238	1.183	1.176
	Q9I2Z5	Probable amidotransferase OS=Pseudomonas aeruginosa (strain ATCC 15692 / DSM 22644 / CIP 104116 / JCM 14847 / LMG 12228 / 1C / PRS 101 / PAO1) OX=208964 GN=PA1742 PE=4 SV=1	PA1742	1.738	0.000123837	Up	27.361	48.8	9	9	19	0.686	0.781	0.732	1.275	1.265	1.281
	Q9HZM7	UDP-N-acetylenolpyruvoylglucosamine reductase OS=Pseudomonas aeruginosa (strain ATCC 15692 / DSM 22644 / CIP 104116 / JCM 14847 / LMG 12228 / 1C / PRS 101 / PAO1) OX=208964 GN=murB PE=1 SV=1	murB	2.262	1.51771e-06	Up	37.627	3.2	1	1	1	0.6	0.615	0.63	1.381	1.369	1.423
	Q9I635	Probable acetyltransferase OS=Pseudomonas aeruginosa (strain ATCC 15692 / DSM 22644 / CIP 104116 / JCM 14847 / LMG 12228 / 1C / PRS 101 / PAO1) OX=208964 GN=PA0483 PE=4 SV=1	PA0483	1.917	0.000122879	Up	16.578	25.9	3	3	6	0.668	0.689	0.717	1.259	1.288	1.429
	Q9I203	5-oxoprolinase subunit A 2 OS=Pseudomonas aeruginosa (strain ATCC 15692 / DSM 22644 / CIP 104116 / JCM 14847 / LMG 12228 / 1C / PRS 101 / PAO1) OX=208964 GN=pxpA2 PE=3 SV=1	pxpA2	1.995	0.000563015	Up	26.334	27.5	5	5	8	0.738	0.591	0.677	1.282	1.398	1.322
	Q9I4Z2	7-cyano-7-deazaguanine synthase OS=Pseudomonas aeruginosa (strain ATCC 15692 / DSM 22644 / CIP 104116 / JCM 14847 / LMG 12228 / 1C / PRS 101 / PAO1) OX=208964 GN=queC PE=3 SV=1	queC	1.377	0.00361209	Up	23.9	10.7	2	2	3	0.772	0.9	0.856	1.101	1.204	1.177
	Q9HVQ7	PKHD-type hydroxylase PiuC OS=Pseudomonas aeruginosa (strain ATCC 15692 / DSM 22644 / CIP 104116 / JCM 14847 / LMG 12228 / 1C / PRS 101 / PAO1) OX=208964 GN=piuC PE=3 SV=1	piuC	1.964	1.47818e-06	Up	25.616	23	4	4	5	0.658	0.692	0.68	1.333	1.321	1.332
	Q9I368	Uncharacterized protein OS=Pseudomonas aeruginosa (strain ATCC 15692 / DSM 22644 / CIP 104116 / JCM 14847 / LMG 12228 / 1C / PRS 101 / PAO1) OX=208964 GN=PA1657 PE=4 SV=1	PA1657	2.926	0.00026312	Up	18.165	67.3	9	9	21	0.418	0.529	0.554	1.512	1.455	1.425
	Q9HZZ3	Organic hydroperoxide resistance protein OS=Pseudomonas aeruginosa (strain ATCC 15692 / DSM 22644 / CIP 104116 / JCM 14847 / LMG 12228 / 1C / PRS 101 / PAO1) OX=208964 GN=ohr PE=1 SV=1	ohr	1.389	0.000186513	Up	14.522	7.7	1	1	2	0.857	0.831	0.831	1.219	1.14	1.139
	Q9HVF0	Uncharacterized protein OS=Pseudomonas aeruginosa (strain ATCC 15692 / DSM 22644 / CIP 104116 / JCM 14847 / LMG 12228 / 1C / PRS 101 / PAO1) OX=208964 GN=PA4642 PE=4 SV=1	PA4642	1.448	0.00231871	Up	10.8	67.7	6	6	15	0.755	0.834	0.86	1.136	1.14	1.27
	Q9HVY0	Probable acyl-CoA dehydrogenase OS=Pseudomonas aeruginosa (strain ATCC 15692 / DSM 22644 / CIP 104116 / JCM 14847 / LMG 12228 / 1C / PRS 101 / PAO1) OX=208964 GN=PA4435 PE=3 SV=1	PA4435	1.512	0.000307174	Up	42.16	24.9	6	6	9	0.759	0.801	0.833	1.203	1.16	1.256
	Q9HYR8	Probable non-ribosomal peptide synthetase OS=Pseudomonas aeruginosa (strain ATCC 15692 / DSM 22644 / CIP 104116 / JCM 14847 / LMG 12228 / 1C / PRS 101 / PAO1) OX=208964 GN=PA3327 PE=4 SV=1	PA3327	1.387	3.52543e-05	Up	259.4	24.4	44	44	66	0.817	0.858	0.844	1.168	1.148	1.177
	Q9I121	Uncharacterized protein OS=Pseudomonas aeruginosa (strain ATCC 15692 / DSM 22644 / CIP 104116 / JCM 14847 / LMG 12228 / 1C / PRS 101 / PAO1) OX=208964 GN=PA2461 PE=4 SV=1	PA2461	1.581	0.00476715	Up	17.013	11.9	1	1	1	0.674	0.831	0.824	1.234	1.132	1.317
	Q9HWR6	Spermidine acetyltransferase OS=Pseudomonas aeruginosa (strain ATCC 15692 / DSM 22644 / CIP 104116 / JCM 14847 / LMG 12228 / 1C / PRS 101 / PAO1) OX=208964 GN=PA4114 PE=4 SV=1	PA4114	2.147	0.000265882	Up	18.899	11.2	2	2	2	0.561	0.665	0.685	1.336	1.377	1.389
	Q9I5L3	Reverse transcriptase domain-containing protein OS=Pseudomonas aeruginosa (strain ATCC 15692 / DSM 22644 / CIP 104116 / JCM 14847 / LMG 12228 / 1C / PRS 101 / PAO1) OX=208964 GN=PA0715 PE=4 SV=1	PA0715	2.738	0.000477882	Up	36.589	24.5	7	7	12	0.44	0.561	0.607	1.499	1.457	1.446
	Q9I0B2	Uncharacterized protein OS=Pseudomonas aeruginosa (strain ATCC 15692 / DSM 22644 / CIP 104116 / JCM 14847 / LMG 12228 / 1C / PRS 101 / PAO1) OX=208964 GN=PA2730 PE=4 SV=1	PA2730	3.039	0.000284725	Up	36.486	15.1	4	4	5	0.52	0.542	0.419	1.438	1.413	1.65
	Q9I0Z9	Bac_luciferase domain-containing protein OS=Pseudomonas aeruginosa (strain ATCC 15692 / DSM 22644 / CIP 104116 / JCM 14847 / LMG 12228 / 1C / PRS 101 / PAO1) OX=208964 GN=PA2483 PE=4 SV=1	PA2483	3.048	1.79536e-05	Up	36.102	12.3	4	4	11	0.457	0.487	0.525	1.553	1.494	1.431
	Q9HWJ9	Uncharacterized protein OS=Pseudomonas aeruginosa (strain ATCC 15692 / DSM 22644 / CIP 104116 / JCM 14847 / LMG 12228 / 1C / PRS 101 / PAO1) OX=208964 GN=PA4182 PE=4 SV=1	PA4182	1.645	0.00236829	Up	23.836	17	3	3	4	0.664	0.836	0.771	1.179	1.297	1.26
	Q9I4V1	Probable short-chain dehydrogenase OS=Pseudomonas aeruginosa (strain ATCC 15692 / DSM 22644 / CIP 104116 / JCM 14847 / LMG 12228 / 1C / PRS 101 / PAO1) OX=208964 GN=PA1023 PE=4 SV=1	PA1023	1.318	0.00060425	Up	32.821	40	9	9	14	0.822	0.886	0.895	1.124	1.154	1.154
	Q9I6W2	DUF1987 domain-containing protein OS=Pseudomonas aeruginosa (strain ATCC 15692 / DSM 22644 / CIP 104116 / JCM 14847 / LMG 12228 / 1C / PRS 101 / PAO1) OX=208964 GN=PA0170 PE=1 SV=1	PA0170	1.373	0.00439802	Up	14.553	46.8	6	6	14	0.852	0.792	0.883	1.253	1.14	1.077
	Q9I0W9	Anthranilate dioxygenase small subunit OS=Pseudomonas aeruginosa (strain ATCC 15692 / DSM 22644 / CIP 104116 / JCM 14847 / LMG 12228 / 1C / PRS 101 / PAO1) OX=208964 GN=antB PE=3 SV=1	antB	2.368	0.000112376	Up	19.283	6.1	1	1	1	0.538	0.6	0.648	1.373	1.393	1.463
	Q9I0A7	Site-specific DNA-methyltransferase (adenine-specific) OS=Pseudomonas aeruginosa (strain ATCC 15692 / DSM 22644 / CIP 104116 / JCM 14847 / LMG 12228 / 1C / PRS 101 / PAO1) OX=208964 GN=PA2735 PE=3 SV=1	PA2735	4.218	0.000256951	Up	89.57	33.2	24	24	31	0.298	0.445	0.394	1.612	1.58	1.604
	Q9HVR6	Probable ATP-binding component of ABC transporter OS=Pseudomonas aeruginosa (strain ATCC 15692 / DSM 22644 / CIP 104116 / JCM 14847 / LMG 12228 / 1C / PRS 101 / PAO1) OX=208964 GN=PA4505 PE=4 SV=1	PA4505	1.963	0.000118641	Up	35.429	31.8	9	9	26	0.638	0.744	0.674	1.363	1.338	1.335
	Q9I4L9	Uncharacterized protein OS=Pseudomonas aeruginosa (strain ATCC 15692 / DSM 22644 / CIP 104116 / JCM 14847 / LMG 12228 / 1C / PRS 101 / PAO1) OX=208964 GN=PA1116 PE=3 SV=1	PA1116	1.441	0.0040651	Up	31.308	7.9	2	2	2	0.859	0.817	0.791	1.116	1.117	1.322
	Q9I2A2	Fumarylacetoacetase OS=Pseudomonas aeruginosa (strain ATCC 15692 / DSM 22644 / CIP 104116 / JCM 14847 / LMG 12228 / 1C / PRS 101 / PAO1) OX=208964 GN=fahA PE=3 SV=1	fahA	1.361	1.60466e-05	Up	46.341	36.1	12	12	37	0.843	0.828	0.826	1.131	1.155	1.113
	Q9HWX5	6,7-dimethyl-8-ribityllumazine synthase OS=Pseudomonas aeruginosa (strain ATCC 15692 / DSM 22644 / CIP 104116 / JCM 14847 / LMG 12228 / 1C / PRS 101 / PAO1) OX=208964 GN=ribH PE=3 SV=1	ribH	1.34	0.00290908	Up	16.413	14.6	2	2	3	0.799	0.859	0.911	1.095	1.191	1.156
	Q9I671	Glutaryl-CoA dehydrogenase OS=Pseudomonas aeruginosa (strain ATCC 15692 / DSM 22644 / CIP 104116 / JCM 14847 / LMG 12228 / 1C / PRS 101 / PAO1) OX=208964 GN=gcdH PE=3 SV=1	gcdH	1.617	9.63578e-05	Up	43.311	49.1	14	14	85	0.717	0.776	0.792	1.225	1.227	1.243
	Q9I4Z7	Probable dna-binding stress protein OS=Pseudomonas aeruginosa (strain ATCC 15692 / DSM 22644 / CIP 104116 / JCM 14847 / LMG 12228 / 1C / PRS 101 / PAO1) OX=208964 GN=PA0962 PE=3 SV=1	PA0962	1.626	3.59088e-06	Up	17.493	45.5	7	7	35	0.757	0.75	0.777	1.255	1.219	1.24
	Q9I0F0	Probable transcriptional regulator OS=Pseudomonas aeruginosa (strain ATCC 15692 / DSM 22644 / CIP 104116 / JCM 14847 / LMG 12228 / 1C / PRS 101 / PAO1) OX=208964 GN=PA2692 PE=4 SV=1	PA2692	1.344	0.0145401	Up	19.143	21.8	3	3	4	0.798	0.825	0.943	1.136	1.056	1.256
	Q9I6W1	Uncharacterized protein OS=Pseudomonas aeruginosa (strain ATCC 15692 / DSM 22644 / CIP 104116 / JCM 14847 / LMG 12228 / 1C / PRS 101 / PAO1) OX=208964 GN=PA0171 PE=1 SV=1	PA0171	1.543	3.29137e-05	Up	19.8	39.4	6	6	8	0.79	0.774	0.793	1.239	1.232	1.165
	Q9I0C4	Probable transcriptional regulator OS=Pseudomonas aeruginosa (strain ATCC 15692 / DSM 22644 / CIP 104116 / JCM 14847 / LMG 12228 / 1C / PRS 101 / PAO1) OX=208964 GN=PA2718 PE=4 SV=1	PA2718	1.461	0.0009652	Up	18.011	50.6	6	5	7	0.835	0.79	0.848	1.213	1.122	1.278
	Q9I4B3	Probable NAD(P)H dehydrogenase OS=Pseudomonas aeruginosa (strain ATCC 15692 / DSM 22644 / CIP 104116 / JCM 14847 / LMG 12228 / 1C / PRS 101 / PAO1) OX=208964 GN=PA1225 PE=4 SV=1	PA1225	2.697	1.0157e-05	Up	22.551	64.9	12	12	60	0.524	0.567	0.546	1.425	1.436	1.554
	Q9I3B4	HTH hxlR-type domain-containing protein OS=Pseudomonas aeruginosa (strain ATCC 15692 / DSM 22644 / CIP 104116 / JCM 14847 / LMG 12228 / 1C / PRS 101 / PAO1) OX=208964 GN=PA1607 PE=1 SV=1	PA1607	1.717	5.14307e-05	Up	16.208	16.4	2	2	2	0.752	0.743	0.719	1.235	1.334	1.232
	Q9HU01	Probable 3-hydroxyacyl-CoA dehydrogenase OS=Pseudomonas aeruginosa (strain ATCC 15692 / DSM 22644 / CIP 104116 / JCM 14847 / LMG 12228 / 1C / PRS 101 / PAO1) OX=208964 GN=PA5188 PE=4 SV=1	PA5188	1.556	0.000301666	Up	44.81	26.3	8	8	14	0.772	0.778	0.804	1.18	1.174	1.309
	Q9I295	Regulator of liu genes OS=Pseudomonas aeruginosa (strain ATCC 15692 / DSM 22644 / CIP 104116 / JCM 14847 / LMG 12228 / 1C / PRS 101 / PAO1) OX=208964 GN=liuR PE=4 SV=1	liuR	1.343	3.78453e-05	Up	15.631	64.2	7	7	18	0.863	0.837	0.871	1.158	1.131	1.163
	Q9I2V1	PHB domain-containing protein OS=Pseudomonas aeruginosa (strain ATCC 15692 / DSM 22644 / CIP 104116 / JCM 14847 / LMG 12228 / 1C / PRS 101 / PAO1) OX=208964 GN=PA1791 PE=4 SV=1	PA1791	1.784	0.000149765	Up	48.559	18.5	9	9	14	0.679	0.737	0.759	1.276	1.249	1.355
	Q9HXR1	Uncharacterized protein OS=Pseudomonas aeruginosa (strain ATCC 15692 / DSM 22644 / CIP 104116 / JCM 14847 / LMG 12228 / 1C / PRS 101 / PAO1) OX=208964 GN=PA3731 PE=3 SV=1	PA3731	1.39	0.000244381	Up	24.893	54.1	10	10	20	0.855	0.82	0.84	1.154	1.124	1.218
	Q9I266	Uncharacterized protein OS=Pseudomonas aeruginosa (strain ATCC 15692 / DSM 22644 / CIP 104116 / JCM 14847 / LMG 12228 / 1C / PRS 101 / PAO1) OX=208964 GN=PA2049 PE=4 SV=1	PA2049	2.88	2.10432e-06	Up	54.374	5.9	3	3	3	0.508	0.53	0.512	1.527	1.514	1.423
	Q9HV65	DUF2236 domain-containing protein OS=Pseudomonas aeruginosa (strain ATCC 15692 / DSM 22644 / CIP 104116 / JCM 14847 / LMG 12228 / 1C / PRS 101 / PAO1) OX=208964 GN=PA4734 PE=4 SV=1	PA4734	1.4	2.26355e-05	Up	32.652	4.8	1	1	1	0.831	0.837	0.839	1.167	1.142	1.201
	Q9I3M8	Probable transcriptional regulator OS=Pseudomonas aeruginosa (strain ATCC 15692 / DSM 22644 / CIP 104116 / JCM 14847 / LMG 12228 / 1C / PRS 101 / PAO1) OX=208964 GN=PA1484 PE=4 SV=1	PA1484	1.547	0.00280255	Up	30.408	3.7	1	1	1	0.797	0.754	0.812	1.294	1.072	1.29
	Q9HYR6	Condensation domain-containing protein OS=Pseudomonas aeruginosa (strain ATCC 15692 / DSM 22644 / CIP 104116 / JCM 14847 / LMG 12228 / 1C / PRS 101 / PAO1) OX=208964 GN=PA3329 PE=4 SV=1	PA3329	1.317	0.000162876	Up	49.134	41	15	15	22	0.84	0.887	0.871	1.12	1.167	1.135
	Q9I1L3	Uncharacterized protein OS=Pseudomonas aeruginosa (strain ATCC 15692 / DSM 22644 / CIP 104116 / JCM 14847 / LMG 12228 / 1C / PRS 101 / PAO1) OX=208964 GN=PA2260 PE=1 SV=1	PA2260	1.325	0.00011364	Up	28.98	36.2	7	7	9	0.832	0.879	0.873	1.139	1.156	1.128
	Q9I6A4	Uncharacterized protein OS=Pseudomonas aeruginosa (strain ATCC 15692 / DSM 22644 / CIP 104116 / JCM 14847 / LMG 12228 / 1C / PRS 101 / PAO1) OX=208964 GN=PA0391 PE=4 SV=1	PA0391	1.459	6.77898e-05	Up	75.039	12.7	6	6	9	0.844	0.808	0.795	1.183	1.168	1.22
	Q9HTP2	Probable aldehyde dehydrogenase OS=Pseudomonas aeruginosa (strain ATCC 15692 / DSM 22644 / CIP 104116 / JCM 14847 / LMG 12228 / 1C / PRS 101 / PAO1) OX=208964 GN=PA5312 PE=1 SV=1	PA5312	1.568	6.6034e-05	Up	53.143	55.1	19	19	70	0.752	0.802	0.8	1.233	1.196	1.261
	Q9HTF2	Uncharacterized protein OS=Pseudomonas aeruginosa (strain ATCC 15692 / DSM 22644 / CIP 104116 / JCM 14847 / LMG 12228 / 1C / PRS 101 / PAO1) OX=208964 GN=PA5412 PE=4 SV=1	PA5412	2.302	5.02896e-05	Up	93.324	5	4	4	4	0.561	0.629	0.631	1.463	1.362	1.367
	Q9HVI5	CobW C-terminal domain-containing protein OS=Pseudomonas aeruginosa (strain ATCC 15692 / DSM 22644 / CIP 104116 / JCM 14847 / LMG 12228 / 1C / PRS 101 / PAO1) OX=208964 GN=PA4604 PE=3 SV=1	PA4604	1.321	0.0018135	Up	37.256	44.3	10	10	15	0.881	0.87	0.822	1.101	1.093	1.204
	Q9I386	Uncharacterized protein OS=Pseudomonas aeruginosa (strain ATCC 15692 / DSM 22644 / CIP 104116 / JCM 14847 / LMG 12228 / 1C / PRS 101 / PAO1) OX=208964 GN=PA1639 PE=4 SV=1	PA1639	1.341	0.000109315	Up	22.457	20.9	4	4	5	0.836	0.838	0.881	1.162	1.134	1.129
	Q9I198	Uncharacterized protein OS=Pseudomonas aeruginosa (strain ATCC 15692 / DSM 22644 / CIP 104116 / JCM 14847 / LMG 12228 / 1C / PRS 101 / PAO1) OX=208964 GN=PA2381 PE=4 SV=1	PA2381	1.593	0.0155202	Up	8.9099	35	2	2	4	0.775	0.779	0.769	1.084	1.094	1.523
	Q7DC81	Phenazine biosynthesis protein PhzE OS=Pseudomonas aeruginosa (strain ATCC 15692 / DSM 22644 / CIP 104116 / JCM 14847 / LMG 12228 / 1C / PRS 101 / PAO1) OX=208964 GN=phzE1 PE=4 SV=1	phzE1	1.653	0.00041678	Up	68.979	14.2	6	6	8	0.776	0.784	0.728	1.172	1.262	1.347
	Q9HYR5	Probable short chain dehydrogenase OS=Pseudomonas aeruginosa (strain ATCC 15692 / DSM 22644 / CIP 104116 / JCM 14847 / LMG 12228 / 1C / PRS 101 / PAO1) OX=208964 GN=PA3330 PE=4 SV=1	PA3330	2.566	8.10814e-05	Up	32.031	28.9	7	7	8	0.526	0.598	0.562	1.552	1.441	1.333
	Q9HUP5	Isochorismatase domain-containing protein OS=Pseudomonas aeruginosa (strain ATCC 15692 / DSM 22644 / CIP 104116 / JCM 14847 / LMG 12228 / 1C / PRS 101 / PAO1) OX=208964 GN=PA4918 PE=4 SV=1	PA4918	2.672	3.73231e-05	Up	23.821	21.9	3	3	5	0.486	0.551	0.562	1.394	1.399	1.479
	Q9I2L3	Probable transcriptional regulator OS=Pseudomonas aeruginosa (strain ATCC 15692 / DSM 22644 / CIP 104116 / JCM 14847 / LMG 12228 / 1C / PRS 101 / PAO1) OX=208964 GN=PA1884 PE=4 SV=1	PA1884	1.472	0.0231482	Up	20.472	5.5	1	1	2	0.728	0.91	0.793	1.399	1.057	1.123
	Q9HWX3	Riboflavin synthase alpha chain OS=Pseudomonas aeruginosa (strain ATCC 15692 / DSM 22644 / CIP 104116 / JCM 14847 / LMG 12228 / 1C / PRS 101 / PAO1) OX=208964 GN=ribC PE=4 SV=1	ribC	1.625	0.000648644	Up	23.469	17.4	3	3	8	0.749	0.732	0.824	1.232	1.182	1.332
	Q9I275	Probable glutamine synthetase OS=Pseudomonas aeruginosa (strain ATCC 15692 / DSM 22644 / CIP 104116 / JCM 14847 / LMG 12228 / 1C / PRS 101 / PAO1) OX=208964 GN=PA2040 PE=3 SV=1	PA2040	1.45	0.00253202	Up	50.931	35.8	10	4	21	0.801	0.88	0.747	1.228	1.18	1.113
	Q9I2I3	Methyltransf_25 domain-containing protein OS=Pseudomonas aeruginosa (strain ATCC 15692 / DSM 22644 / CIP 104116 / JCM 14847 / LMG 12228 / 1C / PRS 101 / PAO1) OX=208964 GN=PA1921 PE=4 SV=1	PA1921	1.799	0.0165711	Up	30.271	12.3	3	3	5	0.576	0.688	0.797	0.982	1.437	1.289
	Q9I0U4	Uncharacterized protein OS=Pseudomonas aeruginosa (strain ATCC 15692 / DSM 22644 / CIP 104116 / JCM 14847 / LMG 12228 / 1C / PRS 101 / PAO1) OX=208964 GN=PA2540 PE=4 SV=1	PA2540	1.721	0.000102004	Up	65.396	30.9	15	15	20	0.698	0.754	0.754	1.244	1.227	1.326
	Q9HU69	Methyltransf_25 domain-containing protein OS=Pseudomonas aeruginosa (strain ATCC 15692 / DSM 22644 / CIP 104116 / JCM 14847 / LMG 12228 / 1C / PRS 101 / PAO1) OX=208964 GN=PA5115 PE=4 SV=1	PA5115	1.466	2.65648e-05	Up	20.998	22.7	3	3	4	0.79	0.838	0.812	1.19	1.184	1.202
	Q9HYI8	Pyruvate dehydrogenase E1 component subunit alpha OS=Pseudomonas aeruginosa (strain ATCC 15692 / DSM 22644 / CIP 104116 / JCM 14847 / LMG 12228 / 1C / PRS 101 / PAO1) OX=208964 GN=pdhA PE=4 SV=1	pdhA	1.614	0.000393407	Up	40.414	31.5	10	10	15	0.72	0.814	0.76	1.296	1.217	1.19
	Q9I4L3	Peptide deformylase OS=Pseudomonas aeruginosa (strain ATCC 15692 / DSM 22644 / CIP 104116 / JCM 14847 / LMG 12228 / 1C / PRS 101 / PAO1) OX=208964 GN=PA1122 PE=3 SV=1	PA1122	1.336	0.0016829	Up	16.288	37.4	3	3	9	0.847	0.83	0.895	1.081	1.152	1.204
	Q9HUU3	DksA C4-type domain-containing protein OS=Pseudomonas aeruginosa (strain ATCC 15692 / DSM 22644 / CIP 104116 / JCM 14847 / LMG 12228 / 1C / PRS 101 / PAO1) OX=208964 GN=PA4870 PE=4 SV=1	PA4870	3.907	0.000441119	Up	9.8157	44.3	2	2	2	0.314	0.477	0.434	1.596	1.669	1.521
	Q9HW44	FeoC domain-containing protein OS=Pseudomonas aeruginosa (strain ATCC 15692 / DSM 22644 / CIP 104116 / JCM 14847 / LMG 12228 / 1C / PRS 101 / PAO1) OX=208964 GN=PA4357 PE=4 SV=1	PA4357	2.309	0.000492417	Up	8.4948	30	2	2	4	0.542	0.642	0.635	1.376	1.268	1.556
	Q9I5J9	Uncharacterized protein OS=Pseudomonas aeruginosa (strain ATCC 15692 / DSM 22644 / CIP 104116 / JCM 14847 / LMG 12228 / 1C / PRS 101 / PAO1) OX=208964 GN=PA0729 PE=4 SV=1	PA0729	5.728	0.00026933	Up	12.985	7.8	1	1	1	0.223	0.308	0.363	1.761	1.609	1.751
	Q9HTQ3	Probable transcriptional regulator OS=Pseudomonas aeruginosa (strain ATCC 15692 / DSM 22644 / CIP 104116 / JCM 14847 / LMG 12228 / 1C / PRS 101 / PAO1) OX=208964 GN=PA5301 PE=4 SV=1	PA5301	1.384	0.00730172	Up	19.962	47.3	5	5	7	0.863	0.842	0.82	1.083	1.098	1.313
	Q9HU02	Probable acyl-CoA dehydrogenase OS=Pseudomonas aeruginosa (strain ATCC 15692 / DSM 22644 / CIP 104116 / JCM 14847 / LMG 12228 / 1C / PRS 101 / PAO1) OX=208964 GN=PA5187 PE=3 SV=1	PA5187	1.402	0.00056558	Up	64.558	30	12	12	20	0.807	0.877	0.818	1.169	1.125	1.214
	Q9I0A8	Uncharacterized protein OS=Pseudomonas aeruginosa (strain ATCC 15692 / DSM 22644 / CIP 104116 / JCM 14847 / LMG 12228 / 1C / PRS 101 / PAO1) OX=208964 GN=PA2734 PE=4 SV=1	PA2734	4.073	0.00071884	Up	48.735	20.2	8	8	13	0.285	0.447	0.448	1.578	1.558	1.67
	Q9HUH9	Probable oxidoreductase OS=Pseudomonas aeruginosa (strain ATCC 15692 / DSM 22644 / CIP 104116 / JCM 14847 / LMG 12228 / 1C / PRS 101 / PAO1) OX=208964 GN=PA4986 PE=3 SV=1	PA4986	1.879	0.00515616	Up	70.21	3.4	2	2	2	0.627	0.806	0.657	1.404	1.101	1.423
	Q9HYJ0	Dihydrolipoamide acetyltransferase component of pyruvate dehydrogenase complex OS=Pseudomonas aeruginosa (strain ATCC 15692 / DSM 22644 / CIP 104116 / JCM 14847 / LMG 12228 / 1C / PRS 101 / PAO1) OX=208964 GN=PA3415 PE=3 SV=1	PA3415	1.641	0.000541856	Up	39.52	45.1	10	10	23	0.814	0.702	0.795	1.28	1.22	1.292
	Q9I123	Uncharacterized protein OS=Pseudomonas aeruginosa (strain ATCC 15692 / DSM 22644 / CIP 104116 / JCM 14847 / LMG 12228 / 1C / PRS 101 / PAO1) OX=208964 GN=PA2459 PE=4 SV=1	PA2459	3.723	7.75817e-05	Up	23.801	7.5	1	1	1	0.364	0.443	0.466	1.503	1.639	1.598
	Q9HVK1	3'-phosphate/5'-hydroxy nucleic acid ligase OS=Pseudomonas aeruginosa (strain ATCC 15692 / DSM 22644 / CIP 104116 / JCM 14847 / LMG 12228 / 1C / PRS 101 / PAO1) OX=208964 GN=PA4583 PE=3 SV=1	PA4583	1.662	6.62094e-05	Up	44.398	19.6	6	6	8	0.744	0.788	0.728	1.211	1.259	1.286
	Q9I4Q5	Uncharacterized protein OS=Pseudomonas aeruginosa (strain ATCC 15692 / DSM 22644 / CIP 104116 / JCM 14847 / LMG 12228 / 1C / PRS 101 / PAO1) OX=208964 GN=PA1069 PE=4 SV=1	PA1069	1.315	3.96903e-06	Up	86.114	42.4	24	24	44	0.855	0.874	0.865	1.138	1.128	1.146
	Q9I0B0	Type I site-specific deoxyribonuclease OS=Pseudomonas aeruginosa (strain ATCC 15692 / DSM 22644 / CIP 104116 / JCM 14847 / LMG 12228 / 1C / PRS 101 / PAO1) OX=208964 GN=PA2732 PE=3 SV=1	PA2732	3.249	5.27497e-05	Up	128.67	15.7	15	15	20	0.418	0.493	0.511	1.518	1.504	1.598
	Q9HV87	Rieske domain-containing protein OS=Pseudomonas aeruginosa (strain ATCC 15692 / DSM 22644 / CIP 104116 / JCM 14847 / LMG 12228 / 1C / PRS 101 / PAO1) OX=208964 GN=PA4711 PE=4 SV=1	PA4711	1.441	0.0248372	Up	12.733	17.4	1	1	1	0.693	0.921	0.846	1.247	1.259	1.038
	Q9HXD0	Methyltransf_11 domain-containing protein OS=Pseudomonas aeruginosa (strain ATCC 15692 / DSM 22644 / CIP 104116 / JCM 14847 / LMG 12228 / 1C / PRS 101 / PAO1) OX=208964 GN=PA3882 PE=4 SV=1	PA3882	1.709	9.71835e-05	Up	28.238	3.6	1	1	1	0.7	0.767	0.752	1.248	1.314	1.23
InnerMembrane	Q9I2A7	Uncharacterized protein OS=Pseudomonas aeruginosa (strain ATCC 15692 / DSM 22644 / CIP 104116 / JCM 14847 / LMG 12228 / 1C / PRS 101 / PAO1) OX=208964 GN=PA2002 PE=4 SV=1	PA2002	1.421	2.19748e-05	Up	50.718	2.7	1	1	1	0.829	0.807	0.848	1.19	1.167	1.174
	Q9I0U6	Uncharacterized protein OS=Pseudomonas aeruginosa (strain ATCC 15692 / DSM 22644 / CIP 104116 / JCM 14847 / LMG 12228 / 1C / PRS 101 / PAO1) OX=208964 GN=PA2538 PE=4 SV=1	PA2538	1.717	7.61781e-05	Up	16.567	13.3	2	2	2	0.694	0.746	0.773	1.253	1.263	1.284
	Q9HVR7	Probable permease of ABC transporter OS=Pseudomonas aeruginosa (strain ATCC 15692 / DSM 22644 / CIP 104116 / JCM 14847 / LMG 12228 / 1C / PRS 101 / PAO1) OX=208964 GN=PA4504 PE=3 SV=1	PA4504	1.915	5.60668e-05	Up	32.367	13.9	4	4	4	0.651	0.726	0.686	1.297	1.364	1.29
	Q9I0R3	Probable chemotaxis transducer OS=Pseudomonas aeruginosa (strain ATCC 15692 / DSM 22644 / CIP 104116 / JCM 14847 / LMG 12228 / 1C / PRS 101 / PAO1) OX=208964 GN=PA2573 PE=4 SV=1	PA2573	2.458	8.21869e-06	Up	57.704	44.7	17	15	34	0.558	0.596	0.571	1.377	1.381	1.482
	Q51467	Flagellar protein FliO OS=Pseudomonas aeruginosa (strain ATCC 15692 / DSM 22644 / CIP 104116 / JCM 14847 / LMG 12228 / 1C / PRS 101 / PAO1) OX=208964 GN=fliO PE=3 SV=2	fliO	1.423	0.0285822	Up	15.786	17.3	2	2	2	0.803	0.879	0.8	1.412	1.021	1.1
	Q9I3G6	Probable ferredoxin OS=Pseudomonas aeruginosa (strain ATCC 15692 / DSM 22644 / CIP 104116 / JCM 14847 / LMG 12228 / 1C / PRS 101 / PAO1) OX=208964 GN=PA1551 PE=4 SV=1	PA1551	1.396	4.00617e-05	Up	53.62	34.2	12	12	39	0.834	0.841	0.852	1.19	1.198	1.139
	Q9I374	Probable transporter OS=Pseudomonas aeruginosa (strain ATCC 15692 / DSM 22644 / CIP 104116 / JCM 14847 / LMG 12228 / 1C / PRS 101 / PAO1) OX=208964 GN=PA1651 PE=4 SV=1	PA1651	1.519	2.62608e-05	Up	41.735	2.3	1	1	2	0.811	0.774	0.803	1.236	1.182	1.209
	Q9I201	Probable major facilitator superfamily (MFS) transporter OS=Pseudomonas aeruginosa (strain ATCC 15692 / DSM 22644 / CIP 104116 / JCM 14847 / LMG 12228 / 1C / PRS 101 / PAO1) OX=208964 GN=PA2114 PE=4 SV=1	PA2114	1.995	4.93004e-05	Up	45.743	5.4	3	3	4	0.68	0.698	0.631	1.32	1.392	1.295
	Q9HZT1	Uncharacterized protein OS=Pseudomonas aeruginosa (strain ATCC 15692 / DSM 22644 / CIP 104116 / JCM 14847 / LMG 12228 / 1C / PRS 101 / PAO1) OX=208964 GN=PA2916 PE=4 SV=1	PA2916	2.453	0.000423155	Up	20.489	6.6	1	1	1	0.503	0.616	0.624	1.386	1.334	1.555
	Q9I3G0	Cytochrome-c oxidase OS=Pseudomonas aeruginosa (strain ATCC 15692 / DSM 22644 / CIP 104116 / JCM 14847 / LMG 12228 / 1C / PRS 101 / PAO1) OX=208964 GN=ccoN2 PE=3 SV=1	ccoN2	1.455	0.00655332	Up	53.09	13.7	5	3	8	0.772	0.8	0.92	1.094	1.26	1.271
	Q9I373	Uncharacterized protein OS=Pseudomonas aeruginosa (strain ATCC 15692 / DSM 22644 / CIP 104116 / JCM 14847 / LMG 12228 / 1C / PRS 101 / PAO1) OX=208964 GN=PA1652 PE=4 SV=1	PA1652	1.477	0.0141077	Up	23.276	10.4	2	2	3	0.832	0.804	0.791	1.297	1.299	0.989
	P57698	Potassium-transporting ATPase ATP-binding subunit OS=Pseudomonas aeruginosa (strain ATCC 15692 / DSM 22644 / CIP 104116 / JCM 14847 / LMG 12228 / 1C / PRS 101 / PAO1) OX=208964 GN=kdpB PE=3 SV=1	kdpB	1.35	0.00379738	Up	72.989	4.1	2	2	2	0.803	0.847	0.909	1.086	1.145	1.223
	Q9HU30	Probable permease of ABC transporter OS=Pseudomonas aeruginosa (strain ATCC 15692 / DSM 22644 / CIP 104116 / JCM 14847 / LMG 12228 / 1C / PRS 101 / PAO1) OX=208964 GN=PA5154 PE=3 SV=1	PA5154	1.319	0.0129267	Up	24.928	11.7	2	2	3	0.873	0.908	0.815	1.04	1.123	1.261
	Q9I4K4	Probable major facilitator superfamily (MFS) transporter OS=Pseudomonas aeruginosa (strain ATCC 15692 / DSM 22644 / CIP 104116 / JCM 14847 / LMG 12228 / 1C / PRS 101 / PAO1) OX=208964 GN=PA1131 PE=4 SV=1	PA1131	3.729	2.6307e-05	Up	44.365	2.6	1	1	1	0.384	0.416	0.472	1.573	1.564	1.606
	Q9HW27	Probable Resistance-Nodulation-Cell Division (RND) efflux transporter OS=Pseudomonas aeruginosa (strain ATCC 15692 / DSM 22644 / CIP 104116 / JCM 14847 / LMG 12228 / 1C / PRS 101 / PAO1) OX=208964 GN=PA4375 PE=4 SV=1	PA4375	1.371	0.00174614	Up	110.53	6.4	6	6	7	0.811	0.868	0.857	1.122	1.246	1.11
	Q9HVR8	Probable permease of ABC transporter OS=Pseudomonas aeruginosa (strain ATCC 15692 / DSM 22644 / CIP 104116 / JCM 14847 / LMG 12228 / 1C / PRS 101 / PAO1) OX=208964 GN=PA4503 PE=3 SV=1	PA4503	2.08	0.000114606	Up	36.966	13.1	5	5	12	0.621	0.667	0.664	1.348	1.457	1.256
	Q9HVT0	Uncharacterized protein OS=Pseudomonas aeruginosa (strain ATCC 15692 / DSM 22644 / CIP 104116 / JCM 14847 / LMG 12228 / 1C / PRS 101 / PAO1) OX=208964 GN=PA4491 PE=4 SV=1	PA4491	1.366	0.00113607	Up	64.214	30.6	13	13	20	0.816	0.892	0.844	1.1	1.195	1.19
	Q9HY45	Ni_hydr_CYTB domain-containing protein OS=Pseudomonas aeruginosa (strain ATCC 15692 / DSM 22644 / CIP 104116 / JCM 14847 / LMG 12228 / 1C / PRS 101 / PAO1) OX=208964 GN=PA3575 PE=4 SV=1	PA3575	3.847	0.000197859	Up	19.133	13.6	2	2	3	0.346	0.451	0.445	1.528	1.474	1.776
	Q9I3U8	Histidine kinase OS=Pseudomonas aeruginosa (strain ATCC 15692 / DSM 22644 / CIP 104116 / JCM 14847 / LMG 12228 / 1C / PRS 101 / PAO1) OX=208964 GN=PA1396 PE=4 SV=1	PA1396	1.708	0.000124362	Up	60.431	2	1	1	1	0.792	0.702	0.729	1.285	1.257	1.254
	Q9HW83	RDD domain-containing protein OS=Pseudomonas aeruginosa (strain ATCC 15692 / DSM 22644 / CIP 104116 / JCM 14847 / LMG 12228 / 1C / PRS 101 / PAO1) OX=208964 GN=PA4318 PE=4 SV=1	PA4318	1.356	0.0235186	Up	28.801	6.8	1	1	1	0.747	0.867	0.937	1.069	1.112	1.279
	Q9HWQ0	Probable iron-sulfur protein OS=Pseudomonas aeruginosa (strain ATCC 15692 / DSM 22644 / CIP 104116 / JCM 14847 / LMG 12228 / 1C / PRS 101 / PAO1) OX=208964 GN=PA4131 PE=4 SV=1	PA4131	1.388	2.0373e-05	Up	63.991	28.8	12	12	34	0.82	0.846	0.851	1.181	1.165	1.148
	Q9I2P4	GGDEF domain-containing protein OS=Pseudomonas aeruginosa (strain ATCC 15692 / DSM 22644 / CIP 104116 / JCM 14847 / LMG 12228 / 1C / PRS 101 / PAO1) OX=208964 GN=PA1851 PE=4 SV=1	PA1851	1.503	0.00891141	Up	44.772	2.2	1	1	1	0.929	0.755	0.722	1.298	1.175	1.144
OuterMembrane	Q9I762	Gly-zipper_Omp domain-containing protein OS=Pseudomonas aeruginosa (strain ATCC 15692 / DSM 22644 / CIP 104116 / JCM 14847 / LMG 12228 / 1C / PRS 101 / PAO1) OX=208964 GN=PA0070 PE=4 SV=1	PA0070	1.488	9.09538e-07	Up	31.716	66.1	18	18	47	0.794	0.811	0.792	1.194	1.186	1.186
	Q9I737	Type VI secretion system spike protein VgrG1b OS=Pseudomonas aeruginosa (strain ATCC 15692 / DSM 22644 / CIP 104116 / JCM 14847 / LMG 12228 / 1C / PRS 101 / PAO1) OX=208964 GN=vgrG1b PE=3 SV=1	vgrG1b	1.363	0.00161115	Up	82.75	6.3	3	1	3	0.806	0.917	0.822	1.15	1.144	1.176
	Q9I060	CBM-cenC domain-containing protein OS=Pseudomonas aeruginosa (strain ATCC 15692 / DSM 22644 / CIP 104116 / JCM 14847 / LMG 12228 / 1C / PRS 101 / PAO1) OX=208964 GN=PA2783 PE=4 SV=1	PA2783	1.833	6.75099e-05	Up	64.959	1.8	1	1	1	0.685	0.682	0.756	1.295	1.274	1.323
	Q9I191	PvdR OS=Pseudomonas aeruginosa (strain ATCC 15692 / DSM 22644 / CIP 104116 / JCM 14847 / LMG 12228 / 1C / PRS 101 / PAO1) OX=208964 GN=pvdR PE=3 SV=1	pvdR	1.941	9.20611e-06	Up	42.116	2	1	1	1	0.705	0.674	0.667	1.364	1.291	1.317
	Q9HTM5	Uncharacterized protein OS=Pseudomonas aeruginosa (strain ATCC 15692 / DSM 22644 / CIP 104116 / JCM 14847 / LMG 12228 / 1C / PRS 101 / PAO1) OX=208964 GN=PA5330 PE=4 SV=1	PA5330	1.328	1.84013e-05	Up	22.434	34.1	6	6	7	0.865	0.859	0.883	1.147	1.142	1.174
	Q9I683	Uncharacterized protein OS=Pseudomonas aeruginosa (strain ATCC 15692 / DSM 22644 / CIP 104116 / JCM 14847 / LMG 12228 / 1C / PRS 101 / PAO1) OX=208964 GN=PA0434 PE=3 SV=1	PA0434	1.396	0.000245762	Up	81.304	1.5	1	1	1	0.838	0.803	0.869	1.178	1.19	1.135
	Q9HVS0	Glycine-glutamate dipeptide porin OpdP OS=Pseudomonas aeruginosa (strain ATCC 15692 / DSM 22644 / CIP 104116 / JCM 14847 / LMG 12228 / 1C / PRS 101 / PAO1) OX=208964 GN=opdP PE=1 SV=1	opdP	4.384	0.000296305	Up	53.031	7.4	3	3	4	0.313	0.47	0.334	1.628	1.671	1.598
	Q9I120	Haemagg_act domain-containing protein OS=Pseudomonas aeruginosa (strain ATCC 15692 / DSM 22644 / CIP 104116 / JCM 14847 / LMG 12228 / 1C / PRS 101 / PAO1) OX=208964 GN=PA2462 PE=4 SV=1	PA2462	1.591	0.00137571	Up	573.17	5.9	22	12	26	0.7	0.768	0.852	1.192	1.242	1.258
	Q9I6G3	Autotransporter domain-containing protein OS=Pseudomonas aeruginosa (strain ATCC 15692 / DSM 22644 / CIP 104116 / JCM 14847 / LMG 12228 / 1C / PRS 101 / PAO1) OX=208964 GN=PA0328 PE=4 SV=1	PA0328	1.431	0.00011625	Up	70.362	20.6	8	8	8	0.816	0.83	0.84	1.2	1.223	1.135
	Q9HVT4	DUF2135 domain-containing protein OS=Pseudomonas aeruginosa (strain ATCC 15692 / DSM 22644 / CIP 104116 / JCM 14847 / LMG 12228 / 1C / PRS 101 / PAO1) OX=208964 GN=PA4487 PE=4 SV=1	PA4487	1.384	0.000357082	Up	28.145	40.7	7	7	12	0.807	0.847	0.872	1.183	1.19	1.124
	Q9I6W7	Uncharacterized protein OS=Pseudomonas aeruginosa (strain ATCC 15692 / DSM 22644 / CIP 104116 / JCM 14847 / LMG 12228 / 1C / PRS 101 / PAO1) OX=208964 GN=PA0165 PE=3 SV=1	PA0165	1.445	0.000842977	Up	31.431	10.4	2	2	2	0.795	0.821	0.844	1.239	1.1	1.216
	Q9I043	Uncharacterized protein OS=Pseudomonas aeruginosa (strain ATCC 15692 / DSM 22644 / CIP 104116 / JCM 14847 / LMG 12228 / 1C / PRS 101 / PAO1) OX=208964 GN=PA2800 PE=3 SV=1	PA2800	1.507	0.0381102	Up	26.148	14.1	2	2	8	0.818	0.921	0.66	1.354	1.265	0.996
	Q9HYB2	Uncharacterized protein OS=Pseudomonas aeruginosa (strain ATCC 15692 / DSM 22644 / CIP 104116 / JCM 14847 / LMG 12228 / 1C / PRS 101 / PAO1) OX=208964 GN=PA3497 PE=4 SV=1	PA3497	1.413	0.000234983	Up	45.129	1.7	1	1	1	0.847	0.834	0.813	1.118	1.193	1.213
	Q9I2L0	Uncharacterized protein OS=Pseudomonas aeruginosa (strain ATCC 15692 / DSM 22644 / CIP 104116 / JCM 14847 / LMG 12228 / 1C / PRS 101 / PAO1) OX=208964 GN=PA1887 PE=4 SV=1	PA1887	1.374	0.00686203	Up	24.375	32.4	6	6	8	0.873	0.861	0.804	1.225	1.226	1.036
	Q9HU71	Uncharacterized protein OS=Pseudomonas aeruginosa (strain ATCC 15692 / DSM 22644 / CIP 104116 / JCM 14847 / LMG 12228 / 1C / PRS 101 / PAO1) OX=208964 GN=PA5113 PE=4 SV=1	PA5113	1.408	0.000287798	Up	50.136	25.4	9	9	13	0.804	0.885	0.826	1.188	1.171	1.183
	P48632	Ferripyoverdine receptor OS=Pseudomonas aeruginosa (strain ATCC 15692 / DSM 22644 / CIP 104116 / JCM 14847 / LMG 12228 / 1C / PRS 101 / PAO1) OX=208964 GN=fpvA PE=1 SV=2	fpvA	1.594	0.000234687	Up	91.166	1.3	1	1	1	0.791	0.752	0.777	1.284	1.151	1.264
	Q51487	Outer membrane protein OprM OS=Pseudomonas aeruginosa (strain ATCC 15692 / DSM 22644 / CIP 104116 / JCM 14847 / LMG 12228 / 1C / PRS 101 / PAO1) OX=208964 GN=oprM PE=1 SV=2	oprM	1.356	0.00010302	Up	52.598	35.7	14	14	22	0.853	0.854	0.833	1.116	1.142	1.187
	Q9I5L2	AAA domain-containing protein OS=Pseudomonas aeruginosa (strain ATCC 15692 / DSM 22644 / CIP 104116 / JCM 14847 / LMG 12228 / 1C / PRS 101 / PAO1) OX=208964 GN=PA0716 PE=4 SV=1	PA0716	2.534	0.000443463	Up	49.872	8.4	4	4	4	0.49	0.558	0.653	1.382	1.408	1.521
Periplasmic	Q9I3G2	Cbb3-type cytochrome c oxidase subunit OS=Pseudomonas aeruginosa (strain ATCC 15692 / DSM 22644 / CIP 104116 / JCM 14847 / LMG 12228 / 1C / PRS 101 / PAO1) OX=208964 GN=ccoP2 PE=3 SV=1	ccoP2	1.585	8.59688e-06	Up	33.812	36.7	10	10	40	0.783	0.779	0.765	1.261	1.228	1.2
	Q9HW32	Insulin-cleaving metalloproteinase outer membrane protein OS=Pseudomonas aeruginosa (strain ATCC 15692 / DSM 22644 / CIP 104116 / JCM 14847 / LMG 12228 / 1C / PRS 101 / PAO1) OX=208964 GN=icmP PE=4 SV=1	icmP	1.306	5.92616e-06	Up	47.23	53.1	22	22	49	0.869	0.883	0.867	1.147	1.147	1.126
	Q9I1K9	Uncharacterized protein OS=Pseudomonas aeruginosa (strain ATCC 15692 / DSM 22644 / CIP 104116 / JCM 14847 / LMG 12228 / 1C / PRS 101 / PAO1) OX=208964 GN=PA2264 PE=4 SV=1	PA2264	1.708	5.02939e-05	Up	26.358	36.1	6	6	11	0.712	0.785	0.744	1.261	1.29	1.276
	Q9HX60	VOC domain-containing protein OS=Pseudomonas aeruginosa (strain ATCC 15692 / DSM 22644 / CIP 104116 / JCM 14847 / LMG 12228 / 1C / PRS 101 / PAO1) OX=208964 GN=PA3956 PE=4 SV=1	PA3956	1.552	3.91402e-05	Up	15.453	20.8	2	2	3	0.756	0.809	0.792	1.244	1.208	1.207
	Q9HT82	Probable cytochrome OS=Pseudomonas aeruginosa (strain ATCC 15692 / DSM 22644 / CIP 104116 / JCM 14847 / LMG 12228 / 1C / PRS 101 / PAO1) OX=208964 GN=PA5491 PE=4 SV=1	PA5491	1.388	0.0115652	Up	10.42	30.9	3	3	3	0.72	0.9	0.897	1.149	1.144	1.2
	Q9I758	Non-specific serine/threonine protein kinase OS=Pseudomonas aeruginosa (strain ATCC 15692 / DSM 22644 / CIP 104116 / JCM 14847 / LMG 12228 / 1C / PRS 101 / PAO1) OX=208964 GN=ppkA PE=4 SV=1	ppkA	1.31	3.40811e-05	Up	110.02	13.9	11	11	17	0.882	0.866	0.875	1.125	1.139	1.172
	Q9I706	Uncharacterized protein OS=Pseudomonas aeruginosa (strain ATCC 15692 / DSM 22644 / CIP 104116 / JCM 14847 / LMG 12228 / 1C / PRS 101 / PAO1) OX=208964 GN=PA0126 PE=4 SV=1	PA0126	1.541	1.51152e-05	Up	22.367	36.9	5	5	8	0.772	0.803	0.792	1.242	1.218	1.188
	Q9I4W5	Thioredoxin peroxidase OS=Pseudomonas aeruginosa (strain ATCC 15692 / DSM 22644 / CIP 104116 / JCM 14847 / LMG 12228 / 1C / PRS 101 / PAO1) OX=208964 GN=bcp PE=4 SV=1	bcp	1.343	5.99147e-05	Up	17.352	56.1	7	7	15	0.838	0.877	0.857	1.156	1.129	1.169
	Q9HT79	Uncharacterized protein OS=Pseudomonas aeruginosa (strain ATCC 15692 / DSM 22644 / CIP 104116 / JCM 14847 / LMG 12228 / 1C / PRS 101 / PAO1) OX=208964 GN=PA5494 PE=1 SV=1	PA5494	1.385	0.00453386	Up	10.794	19.8	2	2	7	0.892	0.82	0.81	1.276	1.092	1.126
	Q9I2G4	Catalase domain-containing protein OS=Pseudomonas aeruginosa (strain ATCC 15692 / DSM 22644 / CIP 104116 / JCM 14847 / LMG 12228 / 1C / PRS 101 / PAO1) OX=208964 GN=PA1940 PE=4 SV=1	PA1940	1.437	0.00996091	Up	42.753	12.4	4	4	4	0.748	0.767	0.95	1.191	1.224	1.126
	Q9I3G1	Cytochrome c oxidase, cbb3-type, CcoO subunit OS=Pseudomonas aeruginosa (strain ATCC 15692 / DSM 22644 / CIP 104116 / JCM 14847 / LMG 12228 / 1C / PRS 101 / PAO1) OX=208964 GN=ccoO2 PE=4 SV=1	ccoO2	1.476	0.00119113	Up	22.778	40.1	10	5	30	0.803	0.84	0.78	1.294	1.142	1.14
	Q9HU18	C4-dicarboxylate-binding periplasmic protein DctP OS=Pseudomonas aeruginosa (strain ATCC 15692 / DSM 22644 / CIP 104116 / JCM 14847 / LMG 12228 / 1C / PRS 101 / PAO1) OX=208964 GN=dctP PE=1 SV=1	dctP	1.738	1.54227e-06	Up	37.05	33.8	11	11	24	0.748	0.736	0.718	1.285	1.272	1.27
	Q9I1K8	Gluconate dehydrogenase OS=Pseudomonas aeruginosa (strain ATCC 15692 / DSM 22644 / CIP 104116 / JCM 14847 / LMG 12228 / 1C / PRS 101 / PAO1) OX=208964 GN=PA2265 PE=4 SV=1	PA2265	1.728	0.00025993	Up	64.715	10.5	7	7	12	0.676	0.748	0.78	1.232	1.288	1.288
	Q9HZ26	ABC_trans_aux domain-containing protein OS=Pseudomonas aeruginosa (strain ATCC 15692 / DSM 22644 / CIP 104116 / JCM 14847 / LMG 12228 / 1C / PRS 101 / PAO1) OX=208964 GN=PA3214 PE=4 SV=1	PA3214	1.378	0.000440401	Up	23.214	33.2	6	6	8	0.818	0.832	0.881	1.149	1.13	1.208
	Q9I1K7	Probable cytochrome c OS=Pseudomonas aeruginosa (strain ATCC 15692 / DSM 22644 / CIP 104116 / JCM 14847 / LMG 12228 / 1C / PRS 101 / PAO1) OX=208964 GN=PA2266 PE=4 SV=1	PA2266	1.424	1.79731e-05	Up	46.74	28.9	10	10	15	0.807	0.845	0.819	1.183	1.16	1.176
	Q9I749	Type VI secretion system sheath protein TssB1 OS=Pseudomonas aeruginosa (strain ATCC 15692 / DSM 22644 / CIP 104116 / JCM 14847 / LMG 12228 / 1C / PRS 101 / PAO1) OX=208964 GN=tssB1 PE=1 SV=1	tssB1	1.611	0.000162911	Up	18.785	44.2	7	7	12	0.726	0.802	0.768	1.232	1.275	1.192
	Q9HVC3	Peptidyl-tRNA hydrolase OS=Pseudomonas aeruginosa (strain ATCC 15692 / DSM 22644 / CIP 104116 / JCM 14847 / LMG 12228 / 1C / PRS 101 / PAO1) OX=208964 GN=pth PE=1 SV=1	pth	1.362	0.00108449	Up	20.804	21.1	2	2	4	0.904	0.808	0.836	1.19	1.127	1.154
	Q9HI36	Major exported protein OS=Pseudomonas aeruginosa (strain ATCC 15692 / DSM 22644 / CIP 104116 / JCM 14847 / LMG 12228 / 1C / PRS 101 / PAO1) OX=208964 GN=hcpA PE=1 SV=1	hcpA	1.911	0.000101195	Up	19.091	36	3	3	10	0.652	0.686	0.735	1.383	1.288	1.291
	Q9I2Q0	Immune protein Tsi1 OS=Pseudomonas aeruginosa (strain ATCC 15692 / DSM 22644 / CIP 104116 / JCM 14847 / LMG 12228 / 1C / PRS 101 / PAO1) OX=208964 GN=tsi1 PE=1 SV=1	tsi1	1.497	0.000444543	Up	18.757	5.8	1	1	1	0.744	0.826	0.837	1.183	1.205	1.216
	Q59641	Peptidyl-prolyl cis-trans isomerase A OS=Pseudomonas aeruginosa (strain ATCC 15692 / DSM 22644 / CIP 104116 / JCM 14847 / LMG 12228 / 1C / PRS 101 / PAO1) OX=208964 GN=ppiA PE=3 SV=2	ppiA	1.421	0.000261027	Up	20.104	51.9	7	7	20	0.826	0.864	0.838	1.241	1.139	1.212
	P00099	Cytochrome c-551 OS=Pseudomonas aeruginosa (strain ATCC 15692 / DSM 22644 / CIP 104116 / JCM 14847 / LMG 12228 / 1C / PRS 101 / PAO1) OX=208964 GN=nirM PE=1 SV=2	nirM	1.717	8.85049e-05	Up	10.967	41.3	3	3	8	0.731	0.707	0.744	1.218	1.325	1.204
	Q59635	Catalase OS=Pseudomonas aeruginosa (strain ATCC 15692 / DSM 22644 / CIP 104116 / JCM 14847 / LMG 12228 / 1C / PRS 101 / PAO1) OX=208964 GN=katB PE=3 SV=1	katB	1.345	0.000858486	Up	57.13	18.5	7	7	11	0.908	0.853	0.857	1.185	1.116	1.22
	P00282	Azurin OS=Pseudomonas aeruginosa (strain ATCC 15692 / DSM 22644 / CIP 104116 / JCM 14847 / LMG 12228 / 1C / PRS 101 / PAO1) OX=208964 GN=azu PE=1 SV=2	azu	1.339	6.95937e-06	Up	16.008	50.7	7	7	31	0.863	0.856	0.845	1.16	1.131	1.142
	Q9HXW5	Uncharacterized protein OS=Pseudomonas aeruginosa (strain ATCC 15692 / DSM 22644 / CIP 104116 / JCM 14847 / LMG 12228 / 1C / PRS 101 / PAO1) OX=208964 GN=PA3675 PE=4 SV=1	PA3675	1.48	0.000200486	Up	23.645	35.8	6	6	11	0.803	0.831	0.779	1.227	1.209	1.136
	Q9I5Z4	Uncharacterized protein OS=Pseudomonas aeruginosa (strain ATCC 15692 / DSM 22644 / CIP 104116 / JCM 14847 / LMG 12228 / 1C / PRS 101 / PAO1) OX=208964 GN=PA0542 PE=4 SV=1	PA0542	1.431	0.000226456	Up	14.767	35.3	6	6	6	0.822	0.803	0.847	1.236	1.154	1.148
	Q9I1R3	Probable binding protein component of ABC transporter OS=Pseudomonas aeruginosa (strain ATCC 15692 / DSM 22644 / CIP 104116 / JCM 14847 / LMG 12228 / 1C / PRS 101 / PAO1) OX=208964 GN=PA2204 PE=4 SV=1	PA2204	1.478	0.000185316	Up	29.308	41.8	9	9	19	0.774	0.851	0.789	1.201	1.178	1.19
	Q9HUT9	Uncharacterized protein OS=Pseudomonas aeruginosa (strain ATCC 15692 / DSM 22644 / CIP 104116 / JCM 14847 / LMG 12228 / 1C / PRS 101 / PAO1) OX=208964 GN=PA4874 PE=4 SV=1	PA4874	1.506	0.00078019	Up	14.433	19.6	3	3	8	0.751	0.767	0.843	1.245	1.135	1.175
	Q9I4B0	Uncharacterized protein OS=Pseudomonas aeruginosa (strain ATCC 15692 / DSM 22644 / CIP 104116 / JCM 14847 / LMG 12228 / 1C / PRS 101 / PAO1) OX=208964 GN=PA1228 PE=4 SV=1	PA1228	1.396	4.81493e-05	Up	12.362	14.7	1	1	1	0.815	0.855	0.84	1.194	1.154	1.156
	P14532	Cytochrome c551 peroxidase OS=Pseudomonas aeruginosa (strain ATCC 15692 / DSM 22644 / CIP 104116 / JCM 14847 / LMG 12228 / 1C / PRS 101 / PAO1) OX=208964 GN=ccpA PE=1 SV=2	ccpA	1.574	4.89073e-05	Up	37.403	36.4	12	12	40	0.775	0.786	0.786	1.254	1.267	1.174
	P04739	Type IV major pilin protein PilA OS=Pseudomonas aeruginosa (strain ATCC 15692 / DSM 22644 / CIP 104116 / JCM 14847 / LMG 12228 / 1C / PRS 101 / PAO1) OX=208964 GN=pilA PE=1 SV=1	pilA	3.717	0.00013219	Up	15.512	42.3	5	5	32	0.353	0.447	0.474	1.603	1.534	1.598
	Q9HVS1	Probable binding protein component of ABC transporter OS=Pseudomonas aeruginosa (strain ATCC 15692 / DSM 22644 / CIP 104116 / JCM 14847 / LMG 12228 / 1C / PRS 101 / PAO1) OX=208964 GN=PA4500 PE=3 SV=1	PA4500	3.209	4.00837e-05	Up	59.674	31.5	16	9	33	0.418	0.484	0.508	1.502	1.482	1.54
	Q9HZD2	Uncharacterized protein OS=Pseudomonas aeruginosa (strain ATCC 15692 / DSM 22644 / CIP 104116 / JCM 14847 / LMG 12228 / 1C / PRS 101 / PAO1) OX=208964 GN=PA3076 PE=4 SV=1	PA3076	1.452	0.0454609	Up	39.386	13.9	5	5	5	0.756	1.036	0.673	1.142	1.144	1.293
	Q9I5D1	AmpDh3 OS=Pseudomonas aeruginosa (strain ATCC 15692 / DSM 22644 / CIP 104116 / JCM 14847 / LMG 12228 / 1C / PRS 101 / PAO1) OX=208964 GN=ampDh3 PE=1 SV=1	ampDh3	1.338	0.00445605	Up	28.72	18.8	4	4	4	0.823	0.908	0.841	1.097	1.242	1.103
	Q9HYV2	Uncharacterized protein OS=Pseudomonas aeruginosa (strain ATCC 15692 / DSM 22644 / CIP 104116 / JCM 14847 / LMG 12228 / 1C / PRS 101 / PAO1) OX=208964 GN=PA3291 PE=4 SV=1	PA3291	3.871	0.000108407	Up	20.355	6.5	1	1	1	0.357	0.468	0.411	1.621	1.467	1.696
	Q9I149	Uncharacterized protein OS=Pseudomonas aeruginosa (strain ATCC 15692 / DSM 22644 / CIP 104116 / JCM 14847 / LMG 12228 / 1C / PRS 101 / PAO1) OX=208964 GN=PA2433 PE=4 SV=1	PA2433	1.433	0.00016672	Up	9.1945	37.1	3	3	7	0.791	0.862	0.804	1.176	1.175	1.17
	Q9I494	QslA_E domain-containing protein OS=Pseudomonas aeruginosa (strain ATCC 15692 / DSM 22644 / CIP 104116 / JCM 14847 / LMG 12228 / 1C / PRS 101 / PAO1) OX=208964 GN=PA1244 PE=1 SV=1	PA1244	2.927	7.57857e-05	Up	12.758	36.3	5	5	17	0.505	0.568	0.459	1.532	1.438	1.514
	Q9I4G6	Probable transglycolase OS=Pseudomonas aeruginosa (strain ATCC 15692 / DSM 22644 / CIP 104116 / JCM 14847 / LMG 12228 / 1C / PRS 101 / PAO1) OX=208964 GN=PA1171 PE=4 SV=1	PA1171	1.371	0.00184889	Up	42.682	32.4	11	11	18	0.834	0.903	0.802	1.131	1.13	1.22
	Q9I6L3	Peptidase_M48 domain-containing protein OS=Pseudomonas aeruginosa (strain ATCC 15692 / DSM 22644 / CIP 104116 / JCM 14847 / LMG 12228 / 1C / PRS 101 / PAO1) OX=208964 GN=PA0277 PE=3 SV=1	PA0277	2.389	6.89629e-07	Up	26.626	14.7	3	3	5	0.58	0.593	0.592	1.414	1.435	1.367
	Q9HTP9	Uncharacterized protein OS=Pseudomonas aeruginosa (strain ATCC 15692 / DSM 22644 / CIP 104116 / JCM 14847 / LMG 12228 / 1C / PRS 101 / PAO1) OX=208964 GN=PA5305 PE=4 SV=1	PA5305	1.72	5.82619e-05	Up	11.527	55.3	3	3	8	0.714	0.752	0.746	1.33	1.256	1.218
	Q9I2X1	Zn_protease domain-containing protein OS=Pseudomonas aeruginosa (strain ATCC 15692 / DSM 22644 / CIP 104116 / JCM 14847 / LMG 12228 / 1C / PRS 101 / PAO1) OX=208964 GN=PA1768 PE=4 SV=1	PA1768	1.319	0.000362357	Up	19.72	46.4	9	8	13	0.869	0.885	0.831	1.146	1.101	1.162
	Q9I101	Uncharacterized protein OS=Pseudomonas aeruginosa (strain ATCC 15692 / DSM 22644 / CIP 104116 / JCM 14847 / LMG 12228 / 1C / PRS 101 / PAO1) OX=208964 GN=PA2481 PE=4 SV=1	PA2481	1.551	0.000854957	Up	31.249	8.2	3	3	3	0.744	0.835	0.777	1.296	1.213	1.146
	G3XCX1	Nitrate reductase (quinone) OS=Pseudomonas aeruginosa (strain ATCC 15692 / DSM 22644 / CIP 104116 / JCM 14847 / LMG 12228 / 1C / PRS 101 / PAO1) OX=208964 GN=narG PE=3 SV=1	narG	1.531	0.00197017	Up	140.97	13.8	14	14	16	0.702	0.793	0.858	1.18	1.229	1.194
	Q9I171	Uncharacterized protein OS=Pseudomonas aeruginosa (strain ATCC 15692 / DSM 22644 / CIP 104116 / JCM 14847 / LMG 12228 / 1C / PRS 101 / PAO1) OX=208964 GN=PA2410 PE=4 SV=1	PA2410	1.573	0.000232907	Up	31.732	18	4	4	4	0.745	0.774	0.818	1.239	1.17	1.268
	Q9I118	Uncharacterized protein OS=Pseudomonas aeruginosa (strain ATCC 15692 / DSM 22644 / CIP 104116 / JCM 14847 / LMG 12228 / 1C / PRS 101 / PAO1) OX=208964 GN=PA2464 PE=4 SV=1	PA2464	1.39	0.00167664	Up	17.626	25.9	3	3	4	0.854	0.864	0.801	1.163	1.095	1.244
	Q9HVR9	Probable binding protein component of ABC transporter OS=Pseudomonas aeruginosa (strain ATCC 15692 / DSM 22644 / CIP 104116 / JCM 14847 / LMG 12228 / 1C / PRS 101 / PAO1) OX=208964 GN=PA4502 PE=4 SV=1	PA4502	5.003	0.000432774	Up	58.611	22.2	8	8	19	0.239	0.384	0.368	1.702	1.6	1.656
	Q9I5K8	Helix destabilizing protein of bacteriophage Pf1 OS=Pseudomonas aeruginosa (strain ATCC 15692 / DSM 22644 / CIP 104116 / JCM 14847 / LMG 12228 / 1C / PRS 101 / PAO1) OX=208964 GN=PA0720 PE=4 SV=1	PA0720	4.035	3.36324e-05	Up	15.47	5.6	1	1	1	0.355	0.395	0.444	1.662	1.616	1.54
	Q9I2N2	Molybdate-binding periplasmic protein ModA OS=Pseudomonas aeruginosa (strain ATCC 15692 / DSM 22644 / CIP 104116 / JCM 14847 / LMG 12228 / 1C / PRS 101 / PAO1) OX=208964 GN=modA PE=3 SV=1	modA	3.423	3.24946e-05	Up	26.377	22.3	4	4	5	0.414	0.496	0.45	1.642	1.515	1.498
	Q9HXF6	Uncharacterized protein OS=Pseudomonas aeruginosa (strain ATCC 15692 / DSM 22644 / CIP 104116 / JCM 14847 / LMG 12228 / 1C / PRS 101 / PAO1) OX=208964 GN=PA3850 PE=4 SV=1	PA3850	1.349	1.84999e-05	Up	33.613	13.9	2	2	2	0.844	0.853	0.865	1.165	1.128	1.162
	Q9HXS5	Uncharacterized protein OS=Pseudomonas aeruginosa (strain ATCC 15692 / DSM 22644 / CIP 104116 / JCM 14847 / LMG 12228 / 1C / PRS 101 / PAO1) OX=208964 GN=PA3716 PE=4 SV=1	PA3716	1.301	5.71108e-05	Up	60.503	34.7	11	11	22	0.885	0.88	0.859	1.112	1.147	1.154
	Q9I6A7	DUF4426 domain-containing protein OS=Pseudomonas aeruginosa (strain ATCC 15692 / DSM 22644 / CIP 104116 / JCM 14847 / LMG 12228 / 1C / PRS 101 / PAO1) OX=208964 GN=PA0388 PE=1 SV=1	PA0388	1.41	9.76159e-05	Up	15.302	50.4	7	7	20	0.842	0.826	0.822	1.209	1.175	1.126
	G3XCW7	Probable plasmid partitioning protein OS=Pseudomonas aeruginosa (strain ATCC 15692 / DSM 22644 / CIP 104116 / JCM 14847 / LMG 12228 / 1C / PRS 101 / PAO1) OX=208964 GN=PA1462 PE=4 SV=1	PA1462	1.654	9.74213e-05	Up	28.407	21.4	4	4	5	0.723	0.77	0.772	1.298	1.253	1.195
	Q9X4G0	Homogentisate 1,2-dioxygenase OS=Pseudomonas aeruginosa (strain ATCC 15692 / DSM 22644 / CIP 104116 / JCM 14847 / LMG 12228 / 1C / PRS 101 / PAO1) OX=208964 GN=hmgA PE=3 SV=2	hmgA	1.491	9.2929e-07	Up	47.841	56.9	16	16	48	0.794	0.813	0.8	1.191	1.192	1.205
other | Extracellular	Q9I747	Protein hcp1 OS=Pseudomonas aeruginosa (strain ATCC 15692 / DSM 22644 / CIP 104116 / JCM 14847 / LMG 12228 / 1C / PRS 101 / PAO1) OX=208964 GN=hcp1 PE=1 SV=1	hcp1	1.488	0.00029497	Up	17.414	50.6	6	6	22	0.784	0.807	0.82	1.271	1.162	1.155
	Q9K3C5	B-type flagellar hook-associated protein 2 OS=Pseudomonas aeruginosa (strain ATCC 15692 / DSM 22644 / CIP 104116 / JCM 14847 / LMG 12228 / 1C / PRS 101 / PAO1) OX=208964 GN=fliD PE=1 SV=1	fliD	1.497	0.000128101	Up	49.449	39.7	14	14	23	0.768	0.829	0.822	1.234	1.178	1.21

## Sheet: Down list
Tablue S4. Classification of subcellular localizations of down-expressed proteins
Subcellular localization	Protein accession	Protein description	Gene name	stk1/PAO1 Ratio	stk1/PAO1 P value	Regulated Type	MW [kDa]	Coverage [%]	Peptides	Unique peptides	PSMs	PAO1_1	PAO1_2	PAO1_3	stk1_1	stk1_2	stk1_3	Unnamed: 16
Cytoplasmic	G3XCY4	Transcription factor AmrZ OS=Pseudomonas aeruginosa (strain ATCC 15692 / DSM 22644 / CIP 104116 / JCM 14847 / LMG 12228 / 1C / PRS 101 / PAO1) OX=208964 GN=amrZ PE=1 SV=1	amrZ	0.452	0.000178399	Down	12.333	49.1	4	4	5	1.375	1.348	1.37	0.566	0.594	0.689
	Q9I1T9	Uncharacterized protein OS=Pseudomonas aeruginosa (strain ATCC 15692 / DSM 22644 / CIP 104116 / JCM 14847 / LMG 12228 / 1C / PRS 101 / PAO1) OX=208964 GN=PA2176 PE=4 SV=1	PA2176	0.685	0.000122742	Down	20.943	19.9	4	4	7	1.145	1.2	1.224	0.842	0.801	0.803
	Q9I1S6	Uncharacterized protein OS=Pseudomonas aeruginosa (strain ATCC 15692 / DSM 22644 / CIP 104116 / JCM 14847 / LMG 12228 / 1C / PRS 101 / PAO1) OX=208964 GN=PA2189 PE=4 SV=1	PA2189	0.352	6.53723e-05	Down	20.492	3.8	1	1	1	1.568	1.452	1.429	0.549	0.549	0.468
	Q9HXF1	Uncharacterized protein OS=Pseudomonas aeruginosa (strain ATCC 15692 / DSM 22644 / CIP 104116 / JCM 14847 / LMG 12228 / 1C / PRS 101 / PAO1) OX=208964 GN=PA3855 PE=4 SV=1	PA3855	0.697	0.000197304	Down	26.286	20.2	5	5	9	1.23	1.122	1.194	0.821	0.832	0.818
	Q9I0C0	CENP-V/GFA domain-containing protein OS=Pseudomonas aeruginosa (strain ATCC 15692 / DSM 22644 / CIP 104116 / JCM 14847 / LMG 12228 / 1C / PRS 101 / PAO1) OX=208964 GN=PA2722 PE=3 SV=1	PA2722	0.737	0.00765529	Down	14.641	36.2	4	4	5	1.28	1.117	1.07	0.888	0.86	0.806
	Q9I0P9	Probable transcriptional regulator OS=Pseudomonas aeruginosa (strain ATCC 15692 / DSM 22644 / CIP 104116 / JCM 14847 / LMG 12228 / 1C / PRS 101 / PAO1) OX=208964 GN=PA2588 PE=1 SV=1	PA2588	0.33	0.000155498	Down	39.122	25.4	7	7	11	1.617	1.376	1.38	0.454	0.54	0.45
	Q9I1U6	DUF2383 domain-containing protein OS=Pseudomonas aeruginosa (strain ATCC 15692 / DSM 22644 / CIP 104116 / JCM 14847 / LMG 12228 / 1C / PRS 101 / PAO1) OX=208964 GN=PA2169 PE=1 SV=1	PA2169	0.361	1.83535e-06	Down	16.843	68.7	9	9	38	1.549	1.451	1.441	0.529	0.541	0.532
	Q9HTC2	Probable coenzyme A transferase OS=Pseudomonas aeruginosa (strain ATCC 15692 / DSM 22644 / CIP 104116 / JCM 14847 / LMG 12228 / 1C / PRS 101 / PAO1) OX=208964 GN=PA5445 PE=1 SV=1	PA5445	0.528	7.04158e-06	Down	53.964	16.5	6	6	7	1.346	1.332	1.26	0.697	0.695	0.686
	Q9I6V5	Probable purine-binding chemotaxis protein OS=Pseudomonas aeruginosa (strain ATCC 15692 / DSM 22644 / CIP 104116 / JCM 14847 / LMG 12228 / 1C / PRS 101 / PAO1) OX=208964 GN=PA0177 PE=4 SV=1	PA0177	0.662	0.000209285	Down	17.487	21.7	3	3	6	1.169	1.182	1.265	0.804	0.822	0.767
	Q9I2H3	Probable ferredoxin OS=Pseudomonas aeruginosa (strain ATCC 15692 / DSM 22644 / CIP 104116 / JCM 14847 / LMG 12228 / 1C / PRS 101 / PAO1) OX=208964 GN=PA1931 PE=4 SV=1	PA1931	0.466	1.84822e-05	Down	18.341	8.8	2	2	2	1.42	1.389	1.294	0.656	0.634	0.622
	Q9I3U0	Uncharacterized protein OS=Pseudomonas aeruginosa (strain ATCC 15692 / DSM 22644 / CIP 104116 / JCM 14847 / LMG 12228 / 1C / PRS 101 / PAO1) OX=208964 GN=PA1404 PE=4 SV=1	PA1404	0.593	0.000676142	Down	8.4033	42.7	3	3	4	1.374	1.24	1.192	0.766	0.788	0.702
	Q9I5C9	Probable haloacid dehalogenase OS=Pseudomonas aeruginosa (strain ATCC 15692 / DSM 22644 / CIP 104116 / JCM 14847 / LMG 12228 / 1C / PRS 101 / PAO1) OX=208964 GN=PA0810 PE=1 SV=1	PA0810	0.408	0.000181935	Down	26.251	17.2	3	3	4	1.387	1.45	1.43	0.574	0.65	0.517
	Q9I6Y3	Probable sigma-70 factor, ECF subfamily OS=Pseudomonas aeruginosa (strain ATCC 15692 / DSM 22644 / CIP 104116 / JCM 14847 / LMG 12228 / 1C / PRS 101 / PAO1) OX=208964 GN=PA0149 PE=3 SV=1	PA0149	0.739	0.00152937	Down	20.392	4.4	1	1	2	1.159	1.188	1.112	0.836	0.909	0.81
	Q9HYW8	Uncharacterized protein OS=Pseudomonas aeruginosa (strain ATCC 15692 / DSM 22644 / CIP 104116 / JCM 14847 / LMG 12228 / 1C / PRS 101 / PAO1) OX=208964 GN=PA3273 PE=4 SV=1	PA3273	0.746	0.038493	Down	21.913	26.1	3	3	6	1.067	1.064	1.133	0.669	0.835	0.931
	Q9HY76	Probable oxidoreductase OS=Pseudomonas aeruginosa (strain ATCC 15692 / DSM 22644 / CIP 104116 / JCM 14847 / LMG 12228 / 1C / PRS 101 / PAO1) OX=208964 GN=PA3534 PE=4 SV=1	PA3534	0.741	0.000259495	Down	76.766	2.7	2	2	2	1.141	1.167	1.146	0.865	0.814	0.88
	Q9I5T1	Ribulose-phosphate 3-epimerase OS=Pseudomonas aeruginosa (strain ATCC 15692 / DSM 22644 / CIP 104116 / JCM 14847 / LMG 12228 / 1C / PRS 101 / PAO1) OX=208964 GN=rpe PE=3 SV=1	rpe	0.626	3.07929e-06	Down	24.095	35.3	6	6	12	1.265	1.224	1.228	0.786	0.768	0.773
	Q9HWY6	MR_MLE domain-containing protein OS=Pseudomonas aeruginosa (strain ATCC 15692 / DSM 22644 / CIP 104116 / JCM 14847 / LMG 12228 / 1C / PRS 101 / PAO1) OX=208964 GN=PA4041 PE=4 SV=1	PA4041	0.62	0.000191236	Down	42.118	17	6	6	7	1.214	1.265	1.226	0.809	0.769	0.719
	Q9HYQ3	Uncharacterized protein OS=Pseudomonas aeruginosa (strain ATCC 15692 / DSM 22644 / CIP 104116 / JCM 14847 / LMG 12228 / 1C / PRS 101 / PAO1) OX=208964 GN=PA3342 PE=4 SV=1	PA3342	0.665	0.000951236	Down	38.755	5.9	2	2	3	1.146	1.294	1.17	0.759	0.806	0.835
	Q9I1B3	Uricase PuuD OS=Pseudomonas aeruginosa (strain ATCC 15692 / DSM 22644 / CIP 104116 / JCM 14847 / LMG 12228 / 1C / PRS 101 / PAO1) OX=208964 GN=PA2366 PE=4 SV=1	PA2366	0.703	5.08186e-05	Down	55.042	33.4	14	14	22	1.211	1.182	1.144	0.845	0.821	0.821
	Q9I1W3	Maltokinase OS=Pseudomonas aeruginosa (strain ATCC 15692 / DSM 22644 / CIP 104116 / JCM 14847 / LMG 12228 / 1C / PRS 101 / PAO1) OX=208964 GN=PA2152 PE=3 SV=1	PA2152	0.52	5.02272e-06	Down	124.52	23.1	23	23	26	1.348	1.28	1.283	0.691	0.667	0.675
	Q9I4C2	Methyltransf_25 domain-containing protein OS=Pseudomonas aeruginosa (strain ATCC 15692 / DSM 22644 / CIP 104116 / JCM 14847 / LMG 12228 / 1C / PRS 101 / PAO1) OX=208964 GN=PA1216 PE=4 SV=1	PA1216	0.356	6.12449e-05	Down	28.573	61.7	11	11	19	1.546	1.469	1.393	0.542	0.555	0.472
	Q9I3B9	Probable oxidoreductase OS=Pseudomonas aeruginosa (strain ATCC 15692 / DSM 22644 / CIP 104116 / JCM 14847 / LMG 12228 / 1C / PRS 101 / PAO1) OX=208964 GN=PA1602 PE=4 SV=1	PA1602	0.719	0.00767955	Down	17.478	41.7	5	5	7	1.187	1.194	1.103	0.736	0.902	0.866
	Q9I0F5	Probable serine/threonine dehydratase, degradative OS=Pseudomonas aeruginosa (strain ATCC 15692 / DSM 22644 / CIP 104116 / JCM 14847 / LMG 12228 / 1C / PRS 101 / PAO1) OX=208964 GN=PA2683 PE=4 SV=1	PA2683	0.591	6.77063e-05	Down	33.957	21.9	5	5	9	1.32	1.198	1.238	0.75	0.747	0.724
	Q9I1V7	Probable alcohol dehydrogenase (Zn-dependent) OS=Pseudomonas aeruginosa (strain ATCC 15692 / DSM 22644 / CIP 104116 / JCM 14847 / LMG 12228 / 1C / PRS 101 / PAO1) OX=208964 GN=PA2158 PE=3 SV=1	PA2158	0.423	3.42282e-05	Down	44.296	29.2	10	10	15	1.411	1.387	1.38	0.594	0.628	0.544
	Q9I656	Zn_protease domain-containing protein OS=Pseudomonas aeruginosa (strain ATCC 15692 / DSM 22644 / CIP 104116 / JCM 14847 / LMG 12228 / 1C / PRS 101 / PAO1) OX=208964 GN=PA0462 PE=4 SV=1	PA0462	0.686	0.00136997	Down	26.262	33.8	8	7	12	1.212	1.194	1.168	0.81	0.886	0.754
	Q9I253	Cysteine desulfurase OS=Pseudomonas aeruginosa (strain ATCC 15692 / DSM 22644 / CIP 104116 / JCM 14847 / LMG 12228 / 1C / PRS 101 / PAO1) OX=208964 GN=PA2062 PE=3 SV=1	PA2062	0.379	0.000125371	Down	41.52	13	4	4	6	1.499	1.318	1.543	0.591	0.554	0.506
	Q9HXC4	Probable binding protein component of ABC transporter OS=Pseudomonas aeruginosa (strain ATCC 15692 / DSM 22644 / CIP 104116 / JCM 14847 / LMG 12228 / 1C / PRS 101 / PAO1) OX=208964 GN=PA3889 PE=4 SV=1	PA3889	0.738	0.00139798	Down	34.722	14.1	4	4	7	1.204	1.068	1.188	0.86	0.845	0.85
	Q9I307	Uncharacterized protein OS=Pseudomonas aeruginosa (strain ATCC 15692 / DSM 22644 / CIP 104116 / JCM 14847 / LMG 12228 / 1C / PRS 101 / PAO1) OX=208964 GN=PA1730 PE=4 SV=1	PA1730	0.728	0.0015035	Down	52.617	16.4	6	6	7	1.219	1.138	1.144	0.879	0.877	0.791
	Q9I1D3	Pyr_redox_2 domain-containing protein OS=Pseudomonas aeruginosa (strain ATCC 15692 / DSM 22644 / CIP 104116 / JCM 14847 / LMG 12228 / 1C / PRS 101 / PAO1) OX=208964 GN=PA2345 PE=4 SV=1	PA2345	0.48	1.09444e-05	Down	44.677	32.8	9	9	14	1.386	1.388	1.288	0.636	0.653	0.66
	Q9HYP6	Flagella basal body P-ring formation protein FlgA OS=Pseudomonas aeruginosa (strain ATCC 15692 / DSM 22644 / CIP 104116 / JCM 14847 / LMG 12228 / 1C / PRS 101 / PAO1) OX=208964 GN=PA3350 PE=3 SV=1	PA3350	0.704	0.00720871	Down	25.522	48.3	7	7	8	1.172	1.153	1.206	0.881	0.886	0.718
	Q9HZP4	Uncharacterized protein OS=Pseudomonas aeruginosa (strain ATCC 15692 / DSM 22644 / CIP 104116 / JCM 14847 / LMG 12228 / 1C / PRS 101 / PAO1) OX=208964 GN=PA2954 PE=4 SV=1	PA2954	0.769	0.000366368	Down	21.24	37	5	5	6	1.13	1.118	1.152	0.836	0.877	0.901
	Q9HVP3	N-acetyltransferase domain-containing protein OS=Pseudomonas aeruginosa (strain ATCC 15692 / DSM 22644 / CIP 104116 / JCM 14847 / LMG 12228 / 1C / PRS 101 / PAO1) OX=208964 GN=PA4534 PE=1 SV=1	PA4534	0.501	0.000484792	Down	15.915	11.3	2	2	2	1.364	1.333	1.31	0.584	0.716	0.707
	Q9I1B9	ImpA_N domain-containing protein OS=Pseudomonas aeruginosa (strain ATCC 15692 / DSM 22644 / CIP 104116 / JCM 14847 / LMG 12228 / 1C / PRS 101 / PAO1) OX=208964 GN=PA2360 PE=4 SV=1	PA2360	0.699	0.00276205	Down	40.816	10.1	3	3	3	1.082	1.246	1.206	0.876	0.814	0.781
	Q9I2H2	Probable hydroxylase molybdopterin-containing subunit OS=Pseudomonas aeruginosa (strain ATCC 15692 / DSM 22644 / CIP 104116 / JCM 14847 / LMG 12228 / 1C / PRS 101 / PAO1) OX=208964 GN=PA1932 PE=4 SV=1	PA1932	0.381	0.00056757	Down	35.605	14.9	4	4	4	1.504	1.426	1.422	0.621	0.584	0.454
	G3XD21	Resistance-Nodulation-Cell Division (RND) multidrug efflux membrane fusion protein OS=Pseudomonas aeruginosa (strain ATCC 15692 / DSM 22644 / CIP 104116 / JCM 14847 / LMG 12228 / 1C / PRS 101 / PAO1) OX=208964 GN=PA2019 PE=3 SV=1	PA2019	0.267	0.00014373	Down	42.086	37.9	12	12	22	1.622	1.565	1.543	0.457	0.459	0.347
	Q9HU11	Uncharacterized protein OS=Pseudomonas aeruginosa (strain ATCC 15692 / DSM 22644 / CIP 104116 / JCM 14847 / LMG 12228 / 1C / PRS 101 / PAO1) OX=208964 GN=PA5178 PE=4 SV=1	PA5178	0.74	0.000485569	Down	15.46	76.6	11	11	105	1.186	1.13	1.127	0.87	0.868	0.809
	Q9I421	Uncharacterized protein OS=Pseudomonas aeruginosa (strain ATCC 15692 / DSM 22644 / CIP 104116 / JCM 14847 / LMG 12228 / 1C / PRS 101 / PAO1) OX=208964 GN=PA1323 PE=3 SV=1	PA1323	0.646	2.75683e-05	Down	11.586	13.6	2	2	4	1.216	1.255	1.18	0.78	0.801	0.776
	Q9HVJ7	Glutamate dehydrogenase OS=Pseudomonas aeruginosa (strain ATCC 15692 / DSM 22644 / CIP 104116 / JCM 14847 / LMG 12228 / 1C / PRS 101 / PAO1) OX=208964 GN=gdhA PE=3 SV=1	gdhA	0.756	0.00300783	Down	48.856	17.1	5	5	6	1.201	1.122	1.121	0.849	0.824	0.932
	Q9I208	Uncharacterized protein OS=Pseudomonas aeruginosa (strain ATCC 15692 / DSM 22644 / CIP 104116 / JCM 14847 / LMG 12228 / 1C / PRS 101 / PAO1) OX=208964 GN=PA2107 PE=1 SV=1	PA2107	0.347	0.000283522	Down	14.219	33.3	2	2	6	1.474	1.516	1.499	0.565	0.561	0.431
	Q9HYP9	Probable two-component response regulator OS=Pseudomonas aeruginosa (strain ATCC 15692 / DSM 22644 / CIP 104116 / JCM 14847 / LMG 12228 / 1C / PRS 101 / PAO1) OX=208964 GN=PA3346 PE=4 SV=1	PA3346	0.534	0.000152679	Down	63.15	12.4	6	6	14	1.373	1.239	1.29	0.741	0.665	0.676
	Q9I009	Probable transcriptional regulator OS=Pseudomonas aeruginosa (strain ATCC 15692 / DSM 22644 / CIP 104116 / JCM 14847 / LMG 12228 / 1C / PRS 101 / PAO1) OX=208964 GN=PA2834 PE=3 SV=1	PA2834	0.639	0.000456711	Down	36.12	8.8	2	2	2	1.203	1.159	1.304	0.795	0.804	0.744
	Q9HWI3	Probable AMP-binding enzyme OS=Pseudomonas aeruginosa (strain ATCC 15692 / DSM 22644 / CIP 104116 / JCM 14847 / LMG 12228 / 1C / PRS 101 / PAO1) OX=208964 GN=PA4198 PE=4 SV=1	PA4198	0.445	7.18628e-05	Down	59.548	20.6	8	8	13	1.484	1.379	1.296	0.651	0.597	0.602
	Q9I1U3	Uncharacterized protein OS=Pseudomonas aeruginosa (strain ATCC 15692 / DSM 22644 / CIP 104116 / JCM 14847 / LMG 12228 / 1C / PRS 101 / PAO1) OX=208964 GN=PA2172 PE=3 SV=1	PA2172	0.433	1.41509e-05	Down	38.859	27.4	10	10	15	1.408	1.407	1.382	0.619	0.631	0.568
	Q9HX05	Probable aldehyde dehydrogenase OS=Pseudomonas aeruginosa (strain ATCC 15692 / DSM 22644 / CIP 104116 / JCM 14847 / LMG 12228 / 1C / PRS 101 / PAO1) OX=208964 GN=PA4022 PE=3 SV=1	PA4022	0.678	0.00010713	Down	54.979	51.4	16	16	55	1.221	1.186	1.203	0.824	0.845	0.779
	Q9I770	Uncharacterized protein OS=Pseudomonas aeruginosa (strain ATCC 15692 / DSM 22644 / CIP 104116 / JCM 14847 / LMG 12228 / 1C / PRS 101 / PAO1) OX=208964 GN=PA0062 PE=4 SV=1	PA0062	0.676	0.00145874	Down	15.728	15.2	1	1	1	1.204	1.272	1.112	0.78	0.86	0.785
	Q9I1V5	Probable glycosyl hydrolase OS=Pseudomonas aeruginosa (strain ATCC 15692 / DSM 22644 / CIP 104116 / JCM 14847 / LMG 12228 / 1C / PRS 101 / PAO1) OX=208964 GN=PA2160 PE=3 SV=1	PA2160	0.61	0.00128915	Down	80.673	23.3	11	11	23	1.32	1.302	1.15	0.831	0.75	0.719
	Q9I6K6	Uncharacterized protein OS=Pseudomonas aeruginosa (strain ATCC 15692 / DSM 22644 / CIP 104116 / JCM 14847 / LMG 12228 / 1C / PRS 101 / PAO1) OX=208964 GN=PA0284 PE=4 SV=1	PA0284	0.354	7.79004e-07	Down	6.7326	20	1	1	1	1.534	1.446	1.46	0.521	0.532	0.52
	Q9HWV0	Probable nonribosomal peptide synthetase OS=Pseudomonas aeruginosa (strain ATCC 15692 / DSM 22644 / CIP 104116 / JCM 14847 / LMG 12228 / 1C / PRS 101 / PAO1) OX=208964 GN=PA4078 PE=4 SV=1	PA4078	0.408	1.27156e-05	Down	110.35	43.7	36	36	112	1.482	1.372	1.368	0.591	0.55	0.583
	Q9HZT2	Lactamase_B domain-containing protein OS=Pseudomonas aeruginosa (strain ATCC 15692 / DSM 22644 / CIP 104116 / JCM 14847 / LMG 12228 / 1C / PRS 101 / PAO1) OX=208964 GN=PA2915 PE=4 SV=1	PA2915	0.691	0.000284283	Down	32.013	23.6	5	5	7	1.232	1.126	1.172	0.788	0.835	0.816
	Q9I7A3	PpiC domain-containing protein OS=Pseudomonas aeruginosa (strain ATCC 15692 / DSM 22644 / CIP 104116 / JCM 14847 / LMG 12228 / 1C / PRS 101 / PAO1) OX=208964 GN=PA0027 PE=4 SV=1	PA0027	0.599	1.59911e-05	Down	48.751	32.9	12	12	14	1.309	1.22	1.251	0.757	0.756	0.751
	Q9I1W2	1,4-alpha-glucan branching enzyme GlgB OS=Pseudomonas aeruginosa (strain ATCC 15692 / DSM 22644 / CIP 104116 / JCM 14847 / LMG 12228 / 1C / PRS 101 / PAO1) OX=208964 GN=glgB PE=3 SV=1	glgB	0.64	3.74829e-06	Down	82.562	26.9	13	13	23	1.19	1.203	1.226	0.764	0.766	0.786
	Q00518	Type II secretion system protein K OS=Pseudomonas aeruginosa (strain ATCC 15692 / DSM 22644 / CIP 104116 / JCM 14847 / LMG 12228 / 1C / PRS 101 / PAO1) OX=208964 GN=xcpX PE=1 SV=1	xcpX	0.736	0.000190573	Down	37	3	1	1	1	1.175	1.12	1.17	0.846	0.827	0.878
	P15276	Transcriptional regulatory protein AlgP OS=Pseudomonas aeruginosa (strain ATCC 15692 / DSM 22644 / CIP 104116 / JCM 14847 / LMG 12228 / 1C / PRS 101 / PAO1) OX=208964 GN=algP PE=4 SV=2	algP	0.769	0.000910522	Down	34.49	21.9	8	8	30	1.177	1.11	1.08	0.875	0.877	0.836
	Q9HUY1	Dihydrolipoyl dehydrogenase 3 OS=Pseudomonas aeruginosa (strain ATCC 15692 / DSM 22644 / CIP 104116 / JCM 14847 / LMG 12228 / 1C / PRS 101 / PAO1) OX=208964 GN=lpd3 PE=3 SV=1	lpd3	0.703	0.000351676	Down	49.658	25.5	8	8	15	1.237	1.19	1.115	0.818	0.835	0.837
	Q9HXD2	Anaerobic and virulence modulator AnvM OS=Pseudomonas aeruginosa (strain ATCC 15692 / DSM 22644 / CIP 104116 / JCM 14847 / LMG 12228 / 1C / PRS 101 / PAO1) OX=208964 GN=anvM PE=4 SV=1	anvM	0.569	0.00105878	Down	14.38	31.3	2	2	2	1.364	1.21	1.372	0.82	0.684	0.743
	Q00512	Type II secretion system protein E OS=Pseudomonas aeruginosa (strain ATCC 15692 / DSM 22644 / CIP 104116 / JCM 14847 / LMG 12228 / 1C / PRS 101 / PAO1) OX=208964 GN=xcpR PE=1 SV=1	xcpR	0.686	0.00308096	Down	55.524	15.9	7	7	9	1.206	1.17	1.176	0.731	0.81	0.896
	Q9I587	Fumarate hydratase class II 1 OS=Pseudomonas aeruginosa (strain ATCC 15692 / DSM 22644 / CIP 104116 / JCM 14847 / LMG 12228 / 1C / PRS 101 / PAO1) OX=208964 GN=fumC1 PE=3 SV=1	fumC1	0.769	0.000186242	Down	49.121	60.6	17	17	66	1.155	1.114	1.1	0.881	0.868	0.842
	Q9I1W4	Alpha-1,4-glucan:maltose-1-phosphate maltosyltransferase OS=Pseudomonas aeruginosa (strain ATCC 15692 / DSM 22644 / CIP 104116 / JCM 14847 / LMG 12228 / 1C / PRS 101 / PAO1) OX=208964 GN=glgE PE=3 SV=1	glgE	0.464	0.000363091	Down	76.329	15.1	7	7	12	1.447	1.348	1.345	0.712	0.638	0.569
	Q9HTE9	Serine hydroxymethyltransferase 1 OS=Pseudomonas aeruginosa (strain ATCC 15692 / DSM 22644 / CIP 104116 / JCM 14847 / LMG 12228 / 1C / PRS 101 / PAO1) OX=208964 GN=glyA1 PE=3 SV=1	glyA1	0.361	1.15385e-05	Down	44.699	17	7	2	12	1.483	1.472	1.462	0.538	0.562	0.494
	Q9HV75	Glutamyl-Q tRNA(Asp) synthetase OS=Pseudomonas aeruginosa (strain ATCC 15692 / DSM 22644 / CIP 104116 / JCM 14847 / LMG 12228 / 1C / PRS 101 / PAO1) OX=208964 GN=gluQ PE=3 SV=1	gluQ	0.715	0.000184854	Down	32.507	8.5	2	2	3	1.142	1.154	1.209	0.812	0.831	0.864
	Q9HWT7	4-hydroxyphenylacetate 3-monooxygenase oxygenase component OS=Pseudomonas aeruginosa (strain ATCC 15692 / DSM 22644 / CIP 104116 / JCM 14847 / LMG 12228 / 1C / PRS 101 / PAO1) OX=208964 GN=hpaB PE=1 SV=1	hpaB	0.529	5.46121e-06	Down	58.464	28.1	12	12	17	1.34	1.294	1.308	0.698	0.674	0.714
	Q9HWR3	Bacteriophytochrome OS=Pseudomonas aeruginosa (strain ATCC 15692 / DSM 22644 / CIP 104116 / JCM 14847 / LMG 12228 / 1C / PRS 101 / PAO1) OX=208964 GN=bphP PE=1 SV=1	bphP	0.524	0.00185486	Down	80.93	12.1	7	7	8	1.466	1.271	1.216	0.6	0.734	0.738
	Q9HYR9	ATP-dependent Clp protease proteolytic subunit 2 OS=Pseudomonas aeruginosa (strain ATCC 15692 / DSM 22644 / CIP 104116 / JCM 14847 / LMG 12228 / 1C / PRS 101 / PAO1) OX=208964 GN=clpP2 PE=3 SV=1	clpP2	0.735	0.00104308	Down	22.142	51.7	13	13	48	1.204	1.151	1.109	0.888	0.85	0.808
	Q9I6H0	Acetylpolyamine amidohydrolase 2 OS=Pseudomonas aeruginosa (strain ATCC 15692 / DSM 22644 / CIP 104116 / JCM 14847 / LMG 12228 / 1C / PRS 101 / PAO1) OX=208964 GN=aphB PE=1 SV=1	aphB	0.597	0.000436671	Down	37.883	2.3	1	1	1	1.3	1.214	1.253	0.817	0.722	0.71
	P22567	Amino-acid acetyltransferase OS=Pseudomonas aeruginosa (strain ATCC 15692 / DSM 22644 / CIP 104116 / JCM 14847 / LMG 12228 / 1C / PRS 101 / PAO1) OX=208964 GN=argA PE=1 SV=2	argA	0.712	0.000548558	Down	47.858	34.5	10	10	14	1.226	1.182	1.127	0.849	0.867	0.802
	Q9HTZ2	Probable alpha-L-glutamate ligase OS=Pseudomonas aeruginosa (strain ATCC 15692 / DSM 22644 / CIP 104116 / JCM 14847 / LMG 12228 / 1C / PRS 101 / PAO1) OX=208964 GN=rimK PE=3 SV=1	rimK	0.695	0.000299621	Down	32.604	29.6	8	8	13	1.164	1.196	1.174	0.814	0.778	0.863
	P09786	Anthranilate synthase component 2, pyocyanine specific OS=Pseudomonas aeruginosa (strain ATCC 15692 / DSM 22644 / CIP 104116 / JCM 14847 / LMG 12228 / 1C / PRS 101 / PAO1) OX=208964 GN=phnB PE=1 SV=3	phnB	0.606	0.000444299	Down	21.845	24	3	3	3	1.247	1.174	1.321	0.78	0.781	0.708
	Q9HV30	Uncharacterized HTH-type transcriptional regulator PA4778 OS=Pseudomonas aeruginosa (strain ATCC 15692 / DSM 22644 / CIP 104116 / JCM 14847 / LMG 12228 / 1C / PRS 101 / PAO1) OX=208964 GN=PA4778 PE=3 SV=1	PA4778	0.43	0.00035004	Down	15.015	63.6	8	8	17	1.462	1.392	1.304	0.622	0.647	0.52
	Q9I0N2	Protein TusC homolog OS=Pseudomonas aeruginosa (strain ATCC 15692 / DSM 22644 / CIP 104116 / JCM 14847 / LMG 12228 / 1C / PRS 101 / PAO1) OX=208964 GN=tusC PE=3 SV=1	tusC	0.752	0.00714863	Down	13.04	20.2	2	2	3	1.25	1.142	1.044	0.856	0.894	0.834
	Q9I7B1	TPR repeat-containing protein PA0015 OS=Pseudomonas aeruginosa (strain ATCC 15692 / DSM 22644 / CIP 104116 / JCM 14847 / LMG 12228 / 1C / PRS 101 / PAO1) OX=208964 GN=PA0015 PE=4 SV=1	PA0015	0.764	0.000220932	Down	11.472	54.3	6	6	6	1.157	1.155	1.098	0.885	0.871	0.848
	Q9I2C0	PqqA peptide cyclase OS=Pseudomonas aeruginosa (strain ATCC 15692 / DSM 22644 / CIP 104116 / JCM 14847 / LMG 12228 / 1C / PRS 101 / PAO1) OX=208964 GN=pqqE PE=3 SV=1	pqqE	0.726	0.00164212	Down	42.549	15.5	5	5	6	1.17	1.106	1.184	0.778	0.853	0.88
	Q9I6Y4	Adenine deaminase OS=Pseudomonas aeruginosa (strain ATCC 15692 / DSM 22644 / CIP 104116 / JCM 14847 / LMG 12228 / 1C / PRS 101 / PAO1) OX=208964 GN=PA0148 PE=1 SV=1	PA0148	0.729	0.000634971	Down	36.163	22.8	5	5	10	1.132	1.212	1.094	0.823	0.827	0.856
	G3XD78	Regulatory protein RsaL OS=Pseudomonas aeruginosa (strain ATCC 15692 / DSM 22644 / CIP 104116 / JCM 14847 / LMG 12228 / 1C / PRS 101 / PAO1) OX=208964 GN=rsaL PE=4 SV=1	rsaL	0.485	0.000605348	Down	9.3925	23.8	2	2	6	1.461	1.27	1.322	0.615	0.614	0.738
	O69754	Trans-2,3-dihydro-3-hydroxyanthranilate isomerase OS=Pseudomonas aeruginosa (strain ATCC 15692 / DSM 22644 / CIP 104116 / JCM 14847 / LMG 12228 / 1C / PRS 101 / PAO1) OX=208964 GN=phzF1 PE=3 SV=2	phzF1	0.736	0.000345932	Down	30.342	30.9	6	6	11	1.153	1.085	1.183	0.853	0.829	0.835
	Q9HYZ5	Cell division topological specificity factor OS=Pseudomonas aeruginosa (strain ATCC 15692 / DSM 22644 / CIP 104116 / JCM 14847 / LMG 12228 / 1C / PRS 101 / PAO1) OX=208964 GN=minE PE=3 SV=1	minE	0.748	0.00338338	Down	9.7901	29.8	3	3	4	1.223	1.111	1.112	0.88	0.803	0.896
	Q9HW94	Type IVb pilin, Flp OS=Pseudomonas aeruginosa (strain ATCC 15692 / DSM 22644 / CIP 104116 / JCM 14847 / LMG 12228 / 1C / PRS 101 / PAO1) OX=208964 GN=flp PE=4 SV=1	flp	0.759	0.00307444	Down	7.3425	25	2	2	3	1.122	1.103	1.193	0.863	0.812	0.92
	Q9HXQ9	Uncharacterized protein OS=Pseudomonas aeruginosa (strain ATCC 15692 / DSM 22644 / CIP 104116 / JCM 14847 / LMG 12228 / 1C / PRS 101 / PAO1) OX=208964 GN=PA3733 PE=4 SV=1	PA3733	0.678	6.78919e-05	Down	44.766	14.9	5	5	6	1.23	1.154	1.192	0.807	0.827	0.79
	Q9I1A1	Probable aldehyde dehydrogenase OS=Pseudomonas aeruginosa (strain ATCC 15692 / DSM 22644 / CIP 104116 / JCM 14847 / LMG 12228 / 1C / PRS 101 / PAO1) OX=208964 GN=PA2378 PE=4 SV=1	PA2378	0.549	3.98755e-06	Down	83.665	28.7	19	19	26	1.334	1.286	1.265	0.719	0.711	0.702
	Q9HTG9	Uncharacterized protein OS=Pseudomonas aeruginosa (strain ATCC 15692 / DSM 22644 / CIP 104116 / JCM 14847 / LMG 12228 / 1C / PRS 101 / PAO1) OX=208964 GN=PA5395 PE=4 SV=1	PA5395	0.632	0.000380977	Down	18.513	16.7	2	2	3	1.282	1.259	1.167	0.742	0.823	0.778
	Q9HZB7	Uncharacterized protein OS=Pseudomonas aeruginosa (strain ATCC 15692 / DSM 22644 / CIP 104116 / JCM 14847 / LMG 12228 / 1C / PRS 101 / PAO1) OX=208964 GN=PA3091 PE=4 SV=1	PA3091	0.747	0.000236467	Down	54.349	16.3	7	7	9	1.183	1.127	1.14	0.831	0.861	0.885
	Q9HZD7	DUF58 domain-containing protein OS=Pseudomonas aeruginosa (strain ATCC 15692 / DSM 22644 / CIP 104116 / JCM 14847 / LMG 12228 / 1C / PRS 101 / PAO1) OX=208964 GN=PA3071 PE=4 SV=1	PA3071	0.745	0.00130277	Down	35.714	21.5	5	5	5	1.225	1.097	1.202	0.875	0.855	0.895
	Q9I3Z5	YCII domain-containing protein OS=Pseudomonas aeruginosa (strain ATCC 15692 / DSM 22644 / CIP 104116 / JCM 14847 / LMG 12228 / 1C / PRS 101 / PAO1) OX=208964 GN=PA1349 PE=1 SV=1	PA1349	0.674	0.00603696	Down	12.753	30.2	3	3	5	1.076	1.22	1.291	0.741	0.795	0.883
	Q9I1T0	Non-heme catalase KatN OS=Pseudomonas aeruginosa (strain ATCC 15692 / DSM 22644 / CIP 104116 / JCM 14847 / LMG 12228 / 1C / PRS 101 / PAO1) OX=208964 GN=katN PE=3 SV=1	katN	0.439	0.000212022	Down	31.587	16.7	2	2	2	1.527	1.295	1.363	0.588	0.584	0.664
	Q9HTK8	Rubredoxin-2 OS=Pseudomonas aeruginosa (strain ATCC 15692 / DSM 22644 / CIP 104116 / JCM 14847 / LMG 12228 / 1C / PRS 101 / PAO1) OX=208964 GN=rubA2 PE=1 SV=1	rubA2	0.748	0.000408028	Down	6.1741	30.9	1	1	3	1.124	1.2	1.116	0.875	0.836	0.862
	Q9S508	Phenazine biosynthesis protein PhzB2 OS=Pseudomonas aeruginosa (strain ATCC 15692 / DSM 22644 / CIP 104116 / JCM 14847 / LMG 12228 / 1C / PRS 101 / PAO1) OX=208964 GN=phzB2 PE=1 SV=1	phzB2	0.557	3.15254e-05	Down	19.027	44.4	6	4	40	1.344	1.318	1.26	0.701	0.753	0.729
	Q9I0Q0	2-heptyl-3-hydroxy-4(1H)-quinolone synthase OS=Pseudomonas aeruginosa (strain ATCC 15692 / DSM 22644 / CIP 104116 / JCM 14847 / LMG 12228 / 1C / PRS 101 / PAO1) OX=208964 GN=pqsH PE=3 SV=1	pqsH	0.602	1.97732e-05	Down	42.081	39.3	11	11	22	1.253	1.242	1.273	0.736	0.746	0.787
	Q9I0A1	50S ribosomal protein L35 OS=Pseudomonas aeruginosa (strain ATCC 15692 / DSM 22644 / CIP 104116 / JCM 14847 / LMG 12228 / 1C / PRS 101 / PAO1) OX=208964 GN=rpmI PE=3 SV=1	rpmI	0.766	0.00019387	Down	7.3638	10.9	1	1	3	1.126	1.133	1.146	0.861	0.902	0.844
	Q9I047	Transaldolase OS=Pseudomonas aeruginosa (strain ATCC 15692 / DSM 22644 / CIP 104116 / JCM 14847 / LMG 12228 / 1C / PRS 101 / PAO1) OX=208964 GN=tal PE=3 SV=1	tal	0.748	8.92714e-05	Down	33.946	47.9	12	12	44	1.18	1.125	1.136	0.842	0.874	0.859
	Q9HWA4	Two-component response regulator PprB OS=Pseudomonas aeruginosa (strain ATCC 15692 / DSM 22644 / CIP 104116 / JCM 14847 / LMG 12228 / 1C / PRS 101 / PAO1) OX=208964 GN=pprB PE=1 SV=1	pprB	0.578	0.00408627	Down	30.557	29.8	5	5	6	1.386	1.365	1.067	0.685	0.766	0.755
	Q9I0S1	Trans-aconitate 2-methyltransferase OS=Pseudomonas aeruginosa (strain ATCC 15692 / DSM 22644 / CIP 104116 / JCM 14847 / LMG 12228 / 1C / PRS 101 / PAO1) OX=208964 GN=tam PE=3 SV=1	tam	0.526	4.28941e-05	Down	31.674	21.1	4	4	5	1.274	1.313	1.325	0.692	0.72	0.647
	Q9HWA1	TPR repeat-containing protein PA4299 OS=Pseudomonas aeruginosa (strain ATCC 15692 / DSM 22644 / CIP 104116 / JCM 14847 / LMG 12228 / 1C / PRS 101 / PAO1) OX=208964 GN=PA4299 PE=3 SV=1	PA4299	0.372	0.00149218	Down	26.582	25.3	4	4	4	1.653	1.324	1.414	0.67	0.476	0.486
	Q9HV61	UPF0337 protein PA4738 OS=Pseudomonas aeruginosa (strain ATCC 15692 / DSM 22644 / CIP 104116 / JCM 14847 / LMG 12228 / 1C / PRS 101 / PAO1) OX=208964 GN=PA4738 PE=1 SV=1	PA4738	0.664	0.000995853	Down	7.6114	44.6	2	2	20	1.248	1.203	1.153	0.826	0.835	0.733
	Q9I2C3	Coenzyme PQQ synthesis protein B OS=Pseudomonas aeruginosa (strain ATCC 15692 / DSM 22644 / CIP 104116 / JCM 14847 / LMG 12228 / 1C / PRS 101 / PAO1) OX=208964 GN=pqqB PE=3 SV=1	pqqB	0.632	0.000947028	Down	33.018	21.4	6	6	8	1.324	1.163	1.202	0.824	0.777	0.729
	Q9I2C2	Pyrroloquinoline-quinone synthase OS=Pseudomonas aeruginosa (strain ATCC 15692 / DSM 22644 / CIP 104116 / JCM 14847 / LMG 12228 / 1C / PRS 101 / PAO1) OX=208964 GN=pqqC PE=3 SV=1	pqqC	0.711	1.24495e-05	Down	29.449	12.8	5	5	5	1.175	1.174	1.169	0.82	0.855	0.826
	Q9I1W5	Non-homologous end joining protein Ku OS=Pseudomonas aeruginosa (strain ATCC 15692 / DSM 22644 / CIP 104116 / JCM 14847 / LMG 12228 / 1C / PRS 101 / PAO1) OX=208964 GN=ku PE=1 SV=1	ku	0.456	0.00010294	Down	32.79	15	4	4	5	1.416	1.416	1.3	0.58	0.671	0.632
	Q9HX21	Probable nicotinate-nucleotide adenylyltransferase OS=Pseudomonas aeruginosa (strain ATCC 15692 / DSM 22644 / CIP 104116 / JCM 14847 / LMG 12228 / 1C / PRS 101 / PAO1) OX=208964 GN=nadD PE=1 SV=1	nadD	0.76	0.0142306	Down	23.801	15.9	3	3	3	1.275	1.086	1.061	0.92	0.831	0.85
	Q9HU72	Lactoylglutathione lyase OS=Pseudomonas aeruginosa (strain ATCC 15692 / DSM 22644 / CIP 104116 / JCM 14847 / LMG 12228 / 1C / PRS 101 / PAO1) OX=208964 GN=gloA PE=3 SV=1	gloA	0.759	0.000197845	Down	20.214	39.2	6	6	13	1.152	1.158	1.093	0.844	0.873	0.866
	Q9HY89	HMA domain-containing protein OS=Pseudomonas aeruginosa (strain ATCC 15692 / DSM 22644 / CIP 104116 / JCM 14847 / LMG 12228 / 1C / PRS 101 / PAO1) OX=208964 GN=PA3520 PE=4 SV=1	PA3520	0.42	0.000199134	Down	7.098	53.1	4	4	9	1.495	1.42	1.394	0.68	0.577	0.552
	Q9X6V8	UPF0250 protein PA3998 OS=Pseudomonas aeruginosa (strain ATCC 15692 / DSM 22644 / CIP 104116 / JCM 14847 / LMG 12228 / 1C / PRS 101 / PAO1) OX=208964 GN=PA3998 PE=3 SV=1	PA3998	0.765	0.000431961	Down	10.338	45.2	3	3	4	1.147	1.107	1.114	0.894	0.827	0.856
	Q9HWI2	Probable acyl-CoA dehydrogenase OS=Pseudomonas aeruginosa (strain ATCC 15692 / DSM 22644 / CIP 104116 / JCM 14847 / LMG 12228 / 1C / PRS 101 / PAO1) OX=208964 GN=PA4199 PE=3 SV=1	PA4199	0.539	2.13748e-05	Down	63.926	24.3	14	11	28	1.363	1.269	1.264	0.685	0.701	0.712
	Q9I0E8	Probable thioredoxin OS=Pseudomonas aeruginosa (strain ATCC 15692 / DSM 22644 / CIP 104116 / JCM 14847 / LMG 12228 / 1C / PRS 101 / PAO1) OX=208964 GN=PA2694 PE=1 SV=1	PA2694	0.347	8.22577e-05	Down	11.933	31.5	2	2	2	1.554	1.412	1.497	0.565	0.523	0.462
	Q9HWL0	Probable protease OS=Pseudomonas aeruginosa (strain ATCC 15692 / DSM 22644 / CIP 104116 / JCM 14847 / LMG 12228 / 1C / PRS 101 / PAO1) OX=208964 GN=PA4171 PE=3 SV=1	PA4171	0.65	0.000489856	Down	20.076	44.9	6	6	19	1.293	1.17	1.184	0.75	0.823	0.796
	Q9HTX0	Uncharacterized protein OS=Pseudomonas aeruginosa (strain ATCC 15692 / DSM 22644 / CIP 104116 / JCM 14847 / LMG 12228 / 1C / PRS 101 / PAO1) OX=208964 GN=PA5220 PE=4 SV=1	PA5220	0.751	0.0169319	Down	30.542	20.1	6	6	7	1.28	1.01	1.156	0.829	0.887	0.872
	Q9I1V3	Probable glycosyl hydrolase OS=Pseudomonas aeruginosa (strain ATCC 15692 / DSM 22644 / CIP 104116 / JCM 14847 / LMG 12228 / 1C / PRS 101 / PAO1) OX=208964 GN=PA2162 PE=4 SV=1	PA2162	0.586	2.36581e-05	Down	103.69	11.1	9	9	16	1.266	1.28	1.257	0.724	0.778	0.727
	Q9I639	Probable transcriptional regulator OS=Pseudomonas aeruginosa (strain ATCC 15692 / DSM 22644 / CIP 104116 / JCM 14847 / LMG 12228 / 1C / PRS 101 / PAO1) OX=208964 GN=PA0479 PE=3 SV=1	PA0479	0.614	0.000275843	Down	34.649	28.8	7	7	10	1.319	1.23	1.16	0.77	0.735	0.773
	Q9I1V1	Malto-oligosyltrehalose trehalohydrolase OS=Pseudomonas aeruginosa (strain ATCC 15692 / DSM 22644 / CIP 104116 / JCM 14847 / LMG 12228 / 1C / PRS 101 / PAO1) OX=208964 GN=PA2164 PE=3 SV=1	PA2164	0.629	6.52618e-05	Down	65.657	24.9	9	9	13	1.213	1.281	1.219	0.747	0.798	0.789
	Q9I5X7	Uncharacterized protein OS=Pseudomonas aeruginosa (strain ATCC 15692 / DSM 22644 / CIP 104116 / JCM 14847 / LMG 12228 / 1C / PRS 101 / PAO1) OX=208964 GN=PA0559 PE=4 SV=1	PA0559	0.696	0.000431288	Down	42.618	6.4	3	3	3	1.23	1.127	1.19	0.798	0.812	0.859
	Q9HZ40	POLIIIAc domain-containing protein OS=Pseudomonas aeruginosa (strain ATCC 15692 / DSM 22644 / CIP 104116 / JCM 14847 / LMG 12228 / 1C / PRS 101 / PAO1) OX=208964 GN=PA3200 PE=4 SV=1	PA3200	0.706	0.000873896	Down	32.215	15.9	4	4	4	1.185	1.221	1.12	0.795	0.878	0.815
	Q9I4P1	Methyltranfer_dom domain-containing protein OS=Pseudomonas aeruginosa (strain ATCC 15692 / DSM 22644 / CIP 104116 / JCM 14847 / LMG 12228 / 1C / PRS 101 / PAO1) OX=208964 GN=PA1088 PE=4 SV=1	PA1088	0.706	0.00420918	Down	28.8	21.3	3	3	7	1.214	1.13	1.133	0.874	0.849	0.732
	Q9HW07	Corrinoid adenosyltransferase OS=Pseudomonas aeruginosa (strain ATCC 15692 / DSM 22644 / CIP 104116 / JCM 14847 / LMG 12228 / 1C / PRS 101 / PAO1) OX=208964 GN=PA4399 PE=3 SV=1	PA4399	0.62	4.60891e-05	Down	21.065	27.1	6	6	8	1.29	1.187	1.237	0.766	0.778	0.757
	Q9I6Y8	Uncharacterized protein OS=Pseudomonas aeruginosa (strain ATCC 15692 / DSM 22644 / CIP 104116 / JCM 14847 / LMG 12228 / 1C / PRS 101 / PAO1) OX=208964 GN=PA0144 PE=4 SV=1	PA0144	0.354	2.863e-05	Down	22.431	18.8	3	3	3	1.575	1.45	1.419	0.542	0.544	0.486
	Q9HU48	Uncharacterized protein OS=Pseudomonas aeruginosa (strain ATCC 15692 / DSM 22644 / CIP 104116 / JCM 14847 / LMG 12228 / 1C / PRS 101 / PAO1) OX=208964 GN=PA5136 PE=4 SV=1	PA5136	0.594	0.000210905	Down	54.322	20.1	10	10	11	1.269	1.293	1.218	0.756	0.791	0.698
	Q9I400	Probable short-chain dehydrogenase OS=Pseudomonas aeruginosa (strain ATCC 15692 / DSM 22644 / CIP 104116 / JCM 14847 / LMG 12228 / 1C / PRS 101 / PAO1) OX=208964 GN=PA1344 PE=4 SV=1	PA1344	0.673	0.000236378	Down	27.397	57.2	11	11	35	1.245	1.191	1.165	0.842	0.808	0.772
	Q9I158	Bro-N domain-containing protein OS=Pseudomonas aeruginosa (strain ATCC 15692 / DSM 22644 / CIP 104116 / JCM 14847 / LMG 12228 / 1C / PRS 101 / PAO1) OX=208964 GN=PA2423 PE=4 SV=1	PA2423	0.235	6.2321e-05	Down	30.631	22.3	5	5	10	1.74	1.522	1.562	0.405	0.404	0.326
	Q9HVQ1	Uncharacterized protein OS=Pseudomonas aeruginosa (strain ATCC 15692 / DSM 22644 / CIP 104116 / JCM 14847 / LMG 12228 / 1C / PRS 101 / PAO1) OX=208964 GN=PA4523 PE=4 SV=1	PA4523	0.762	0.00250213	Down	83.588	12.4	8	8	8	1.232	1.097	1.132	0.859	0.865	0.915
	Q9I2W5	ECF sigma factor SigX OS=Pseudomonas aeruginosa (strain ATCC 15692 / DSM 22644 / CIP 104116 / JCM 14847 / LMG 12228 / 1C / PRS 101 / PAO1) OX=208964 GN=sigX PE=3 SV=1	sigX	0.768	0.000651156	Down	19.744	23.6	3	3	3	1.101	1.162	1.138	0.91	0.852	0.849
	Q9I4C3	AMP-binding domain-containing protein OS=Pseudomonas aeruginosa (strain ATCC 15692 / DSM 22644 / CIP 104116 / JCM 14847 / LMG 12228 / 1C / PRS 101 / PAO1) OX=208964 GN=PA1215 PE=4 SV=1	PA1215	0.513	0.000370772	Down	47.265	5.8	2	2	2	1.331	1.447	1.2	0.677	0.651	0.711
	G3XCW6	Transcriptional regulator Dnr OS=Pseudomonas aeruginosa (strain ATCC 15692 / DSM 22644 / CIP 104116 / JCM 14847 / LMG 12228 / 1C / PRS 101 / PAO1) OX=208964 GN=dnr PE=4 SV=1	dnr	0.765	0.0050745	Down	25.933	9.7	3	3	3	1.183	1.148	1.077	0.937	0.849	0.822
	Q9I1N6	PslC OS=Pseudomonas aeruginosa (strain ATCC 15692 / DSM 22644 / CIP 104116 / JCM 14847 / LMG 12228 / 1C / PRS 101 / PAO1) OX=208964 GN=pslC PE=4 SV=1	pslC	0.498	0.000358664	Down	33.593	14.5	5	5	7	1.435	1.348	1.234	0.714	0.674	0.614
	Q9I2N7	Streptomycin 3''-phosphotransferase OS=Pseudomonas aeruginosa (strain ATCC 15692 / DSM 22644 / CIP 104116 / JCM 14847 / LMG 12228 / 1C / PRS 101 / PAO1) OX=208964 GN=str PE=4 SV=1	str	0.713	0.000128725	Down	31.144	5.8	2	2	2	1.157	1.158	1.196	0.811	0.824	0.868
	Q9HWQ8	5-carboxy-2-hydroxymuconate semialdehyde dehydrogenase OS=Pseudomonas aeruginosa (strain ATCC 15692 / DSM 22644 / CIP 104116 / JCM 14847 / LMG 12228 / 1C / PRS 101 / PAO1) OX=208964 GN=hpcC PE=3 SV=1	hpcC	0.747	9.95259e-05	Down	52.997	41.2	12	12	23	1.111	1.151	1.177	0.854	0.846	0.87
	Q9I1X8	Response regulatory domain-containing protein OS=Pseudomonas aeruginosa (strain ATCC 15692 / DSM 22644 / CIP 104116 / JCM 14847 / LMG 12228 / 1C / PRS 101 / PAO1) OX=208964 GN=PA2137 PE=4 SV=1	PA2137	0.556	1.77674e-05	Down	19.313	5.1	1	1	1	1.339	1.259	1.267	0.737	0.702	0.711
	Q9I134	Amidohydro_3 domain-containing protein OS=Pseudomonas aeruginosa (strain ATCC 15692 / DSM 22644 / CIP 104116 / JCM 14847 / LMG 12228 / 1C / PRS 101 / PAO1) OX=208964 GN=PA2448 PE=4 SV=1	PA2448	0.603	0.000140385	Down	62.838	38.1	18	18	28	1.322	1.222	1.225	0.765	0.785	0.723
	Q9HY00	Probable transcriptional regulator OS=Pseudomonas aeruginosa (strain ATCC 15692 / DSM 22644 / CIP 104116 / JCM 14847 / LMG 12228 / 1C / PRS 101 / PAO1) OX=208964 GN=PA3630 PE=3 SV=1	PA3630	0.491	0.000451758	Down	34.078	3.3	1	1	1	1.423	1.313	1.301	0.596	0.65	0.736
	Q9I0S0	Uncharacterized protein OS=Pseudomonas aeruginosa (strain ATCC 15692 / DSM 22644 / CIP 104116 / JCM 14847 / LMG 12228 / 1C / PRS 101 / PAO1) OX=208964 GN=PA2565 PE=4 SV=1	PA2565	0.412	8.52799e-05	Down	15.469	19.9	3	3	6	1.518	1.348	1.386	0.621	0.591	0.539
	Q9I3B6	Amidohydro-rel domain-containing protein OS=Pseudomonas aeruginosa (strain ATCC 15692 / DSM 22644 / CIP 104116 / JCM 14847 / LMG 12228 / 1C / PRS 101 / PAO1) OX=208964 GN=PA1605 PE=4 SV=1	PA1605	0.756	0.00550477	Down	39.48	5.8	2	2	3	1.031	1.204	1.185	0.869	0.876	0.839
	Q51508	Salicylate biosynthesis isochorismate synthase OS=Pseudomonas aeruginosa (strain ATCC 15692 / DSM 22644 / CIP 104116 / JCM 14847 / LMG 12228 / 1C / PRS 101 / PAO1) OX=208964 GN=pchA PE=1 SV=1	pchA	0.555	0.00387506	Down	52.071	11.1	4	4	5	1.392	1.185	1.157	0.739	0.747	0.585
	P29436	50S ribosomal protein L34 OS=Pseudomonas aeruginosa (strain ATCC 15692 / DSM 22644 / CIP 104116 / JCM 14847 / LMG 12228 / 1C / PRS 101 / PAO1) OX=208964 GN=rpmH PE=3 SV=2	rpmH	0.756	0.000842756	Down	5.2092	18.2	1	1	1	1.212	1.104	1.112	0.852	0.876	0.862
	P54292	Regulatory protein RhlR OS=Pseudomonas aeruginosa (strain ATCC 15692 / DSM 22644 / CIP 104116 / JCM 14847 / LMG 12228 / 1C / PRS 101 / PAO1) OX=208964 GN=rhlR PE=3 SV=1	rhlR	0.724	0.000636421	Down	27.577	45.6	11	11	18	1.165	1.176	1.136	0.889	0.831	0.797
	Q9HXJ2	Type IV pilus assembly protein PilF OS=Pseudomonas aeruginosa (strain ATCC 15692 / DSM 22644 / CIP 104116 / JCM 14847 / LMG 12228 / 1C / PRS 101 / PAO1) OX=208964 GN=pilF PE=1 SV=1	pilF	0.693	0.00105414	Down	28.537	28.6	7	7	12	1.237	1.154	1.094	0.815	0.833	0.768
	Q9HWA7	Two-component sensor PprA OS=Pseudomonas aeruginosa (strain ATCC 15692 / DSM 22644 / CIP 104116 / JCM 14847 / LMG 12228 / 1C / PRS 101 / PAO1) OX=208964 GN=pprA PE=1 SV=1	pprA	0.586	9.45003e-05	Down	102.12	16.4	11	10	13	1.344	1.244	1.31	0.738	0.747	0.8
	Q9I5R6	3-demethoxyubiquinol 3-hydroxylase OS=Pseudomonas aeruginosa (strain ATCC 15692 / DSM 22644 / CIP 104116 / JCM 14847 / LMG 12228 / 1C / PRS 101 / PAO1) OX=208964 GN=coq7 PE=1 SV=1	coq7	0.698	0.00152877	Down	23.644	32.6	6	6	11	1.124	1.173	1.179	0.785	0.88	0.76
	Q51390	Glycerol kinase 2 OS=Pseudomonas aeruginosa (strain ATCC 15692 / DSM 22644 / CIP 104116 / JCM 14847 / LMG 12228 / 1C / PRS 101 / PAO1) OX=208964 GN=glpK2 PE=3 SV=2	glpK2	0.722	0.000447975	Down	55.966	32.9	13	13	15	1.172	1.13	1.151	0.86	0.849	0.784
	Q9HZS0	Uncharacterized protein OS=Pseudomonas aeruginosa (strain ATCC 15692 / DSM 22644 / CIP 104116 / JCM 14847 / LMG 12228 / 1C / PRS 101 / PAO1) OX=208964 GN=PA2927 PE=4 SV=1	PA2927	0.575	0.000227339	Down	49.478	16.9	7	7	8	1.348	1.254	1.204	0.734	0.764	0.692
	Q9I087	Uncharacterized protein OS=Pseudomonas aeruginosa (strain ATCC 15692 / DSM 22644 / CIP 104116 / JCM 14847 / LMG 12228 / 1C / PRS 101 / PAO1) OX=208964 GN=PA2756 PE=4 SV=1	PA2756	0.755	0.00653417	Down	15.803	34	4	4	5	1.251	1.076	1.103	0.838	0.91	0.841
	Q9I5E5	Uncharacterized protein OS=Pseudomonas aeruginosa (strain ATCC 15692 / DSM 22644 / CIP 104116 / JCM 14847 / LMG 12228 / 1C / PRS 101 / PAO1) OX=208964 GN=PA0793 PE=1 SV=1	PA0793	0.75	9.97014e-06	Down	41.709	18	7	7	13	1.151	1.145	1.126	0.848	0.869	0.849
	Q9I3Z0	YCII domain-containing protein OS=Pseudomonas aeruginosa (strain ATCC 15692 / DSM 22644 / CIP 104116 / JCM 14847 / LMG 12228 / 1C / PRS 101 / PAO1) OX=208964 GN=PA1354 PE=3 SV=1	PA1354	0.644	0.000224569	Down	15.959	52.5	5	5	9	1.256	1.184	1.159	0.775	0.804	0.737
	Q9I0D7	Uncharacterized protein OS=Pseudomonas aeruginosa (strain ATCC 15692 / DSM 22644 / CIP 104116 / JCM 14847 / LMG 12228 / 1C / PRS 101 / PAO1) OX=208964 GN=PA2705 PE=4 SV=1	PA2705	0.737	0.000344965	Down	45.584	28	9	9	15	1.147	1.143	1.161	0.856	0.881	0.805
	Q9I5D0	Uncharacterized protein OS=Pseudomonas aeruginosa (strain ATCC 15692 / DSM 22644 / CIP 104116 / JCM 14847 / LMG 12228 / 1C / PRS 101 / PAO1) OX=208964 GN=PA0808 PE=3 SV=1	PA0808	0.702	0.00241329	Down	17.551	31.2	3	3	4	1.24	1.107	1.188	0.763	0.852	0.867
	Q9I2H1	Probable hydroxylase large subunit OS=Pseudomonas aeruginosa (strain ATCC 15692 / DSM 22644 / CIP 104116 / JCM 14847 / LMG 12228 / 1C / PRS 101 / PAO1) OX=208964 GN=PA1933 PE=4 SV=1	PA1933	0.594	0.000203655	Down	79.115	6.5	5	5	5	1.309	1.243	1.223	0.697	0.776	0.77
	Q9I2A4	Probable transcriptional regulator OS=Pseudomonas aeruginosa (strain ATCC 15692 / DSM 22644 / CIP 104116 / JCM 14847 / LMG 12228 / 1C / PRS 101 / PAO1) OX=208964 GN=PA2005 PE=4 SV=1	PA2005	0.749	0.000481162	Down	52.444	5.4	2	2	2	1.122	1.177	1.138	0.84	0.836	0.9
	Q9I246	Probable carbamoyl transferase OS=Pseudomonas aeruginosa (strain ATCC 15692 / DSM 22644 / CIP 104116 / JCM 14847 / LMG 12228 / 1C / PRS 101 / PAO1) OX=208964 GN=PA2069 PE=3 SV=1	PA2069	0.647	0.000134958	Down	63.382	56.3	30	30	83	1.228	1.182	1.207	0.781	0.818	0.742
	Q9I3C0	Probable aldehyde dehydrogenase OS=Pseudomonas aeruginosa (strain ATCC 15692 / DSM 22644 / CIP 104116 / JCM 14847 / LMG 12228 / 1C / PRS 101 / PAO1) OX=208964 GN=PA1601 PE=4 SV=1	PA1601	0.685	2.88795e-05	Down	81.329	9.4	6	6	6	1.2	1.206	1.166	0.819	0.834	0.794
	Q9HYV4	Uncharacterized protein OS=Pseudomonas aeruginosa (strain ATCC 15692 / DSM 22644 / CIP 104116 / JCM 14847 / LMG 12228 / 1C / PRS 101 / PAO1) OX=208964 GN=PA3289 PE=4 SV=1	PA3289	0.65	0.00206431	Down	14.67	8.8	1	1	2	1.281	1.172	1.194	0.708	0.846	0.817
	Q9I0R9	Pyr_redox_2 domain-containing protein OS=Pseudomonas aeruginosa (strain ATCC 15692 / DSM 22644 / CIP 104116 / JCM 14847 / LMG 12228 / 1C / PRS 101 / PAO1) OX=208964 GN=PA2566 PE=4 SV=1	PA2566	0.614	0.000165913	Down	44.549	33.2	8	8	19	1.235	1.253	1.205	0.724	0.807	0.735
	Q9I0F9	Methyltransf_11 domain-containing protein OS=Pseudomonas aeruginosa (strain ATCC 15692 / DSM 22644 / CIP 104116 / JCM 14847 / LMG 12228 / 1C / PRS 101 / PAO1) OX=208964 GN=PA2679 PE=4 SV=1	PA2679	0.694	5.37058e-05	Down	27.641	22	5	5	11	1.205	1.179	1.14	0.821	0.796	0.828
	Q9I730	Carbonic anhydrase OS=Pseudomonas aeruginosa (strain ATCC 15692 / DSM 22644 / CIP 104116 / JCM 14847 / LMG 12228 / 1C / PRS 101 / PAO1) OX=208964 GN=PA0102 PE=3 SV=1	PA0102	0.728	0.00147559	Down	26.622	27.7	6	6	11	1.276	1.161	1.114	0.871	0.852	0.861
	Q9HZQ0	CbiG_C domain-containing protein OS=Pseudomonas aeruginosa (strain ATCC 15692 / DSM 22644 / CIP 104116 / JCM 14847 / LMG 12228 / 1C / PRS 101 / PAO1) OX=208964 GN=PA2947 PE=1 SV=1	PA2947	0.75	0.00157976	Down	15.084	27.5	3	3	3	1.109	1.207	1.118	0.833	0.904	0.838
	Q9HZ51	Probable ATP-binding component of ABC transporter OS=Pseudomonas aeruginosa (strain ATCC 15692 / DSM 22644 / CIP 104116 / JCM 14847 / LMG 12228 / 1C / PRS 101 / PAO1) OX=208964 GN=PA3187 PE=4 SV=1	PA3187	0.606	4.51438e-05	Down	42.24	43.5	13	13	32	1.295	1.211	1.199	0.762	0.748	0.735
	Q9HYB4	Endonuclease III OS=Pseudomonas aeruginosa (strain ATCC 15692 / DSM 22644 / CIP 104116 / JCM 14847 / LMG 12228 / 1C / PRS 101 / PAO1) OX=208964 GN=nth PE=3 SV=1	nth	0.682	8.52552e-05	Down	23.737	18.4	5	5	6	1.192	1.202	1.139	0.815	0.817	0.776
	Q9I0Z1	Probable oxidoreductase OS=Pseudomonas aeruginosa (strain ATCC 15692 / DSM 22644 / CIP 104116 / JCM 14847 / LMG 12228 / 1C / PRS 101 / PAO1) OX=208964 GN=PA2491 PE=4 SV=1	PA2491	0.729	0.000146609	Down	36.832	37.8	9	9	20	1.204	1.123	1.176	0.836	0.86	0.858
	Q9I6D8	Protease PfpI OS=Pseudomonas aeruginosa (strain ATCC 15692 / DSM 22644 / CIP 104116 / JCM 14847 / LMG 12228 / 1C / PRS 101 / PAO1) OX=208964 GN=pfpI PE=3 SV=1	pfpI	0.742	0.00101374	Down	19.245	59.2	7	7	30	1.146	1.155	1.154	0.87	0.895	0.797
	Q9I280	Probable decarboxylase OS=Pseudomonas aeruginosa (strain ATCC 15692 / DSM 22644 / CIP 104116 / JCM 14847 / LMG 12228 / 1C / PRS 101 / PAO1) OX=208964 GN=PA2035 PE=3 SV=1	PA2035	0.676	1.64316e-05	Down	59.247	12.1	7	7	8	1.203	1.206	1.178	0.83	0.804	0.791
	Q9I3E5	Uncharacterized protein OS=Pseudomonas aeruginosa (strain ATCC 15692 / DSM 22644 / CIP 104116 / JCM 14847 / LMG 12228 / 1C / PRS 101 / PAO1) OX=208964 GN=PA1572 PE=4 SV=1	PA1572	0.639	0.000139077	Down	40.701	31.5	8	8	9	1.267	1.212	1.197	0.752	0.774	0.822
	Q9I580	Uncharacterized protein OS=Pseudomonas aeruginosa (strain ATCC 15692 / DSM 22644 / CIP 104116 / JCM 14847 / LMG 12228 / 1C / PRS 101 / PAO1) OX=208964 GN=PA0861 PE=1 SV=1	PA0861	0.747	0.000104827	Down	91.205	15	10	10	13	1.139	1.172	1.114	0.869	0.856	0.834
	Q9HV89	Probable hemin degrading factor OS=Pseudomonas aeruginosa (strain ATCC 15692 / DSM 22644 / CIP 104116 / JCM 14847 / LMG 12228 / 1C / PRS 101 / PAO1) OX=208964 GN=PA4709 PE=4 SV=1	PA4709	0.548	0.000351366	Down	39.057	13.6	3	3	3	1.267	1.334	1.282	0.678	0.783	0.666
	Q9I6X3	Probable transcriptional regulator OS=Pseudomonas aeruginosa (strain ATCC 15692 / DSM 22644 / CIP 104116 / JCM 14847 / LMG 12228 / 1C / PRS 101 / PAO1) OX=208964 GN=PA0159 PE=3 SV=1	PA0159	0.699	0.000143685	Down	34.715	37.5	7	7	10	1.163	1.172	1.191	0.823	0.855	0.786
	Q9HYW4	Probable short-chain dehydrogenase OS=Pseudomonas aeruginosa (strain ATCC 15692 / DSM 22644 / CIP 104116 / JCM 14847 / LMG 12228 / 1C / PRS 101 / PAO1) OX=208964 GN=PA3277 PE=3 SV=1	PA3277	0.742	0.0022728	Down	29.25	14.1	3	3	3	1.164	1.108	1.18	0.79	0.893	0.88
	Q9HXA2	Ubiquinone biosynthesis accessory factor UbiT OS=Pseudomonas aeruginosa (strain ATCC 15692 / DSM 22644 / CIP 104116 / JCM 14847 / LMG 12228 / 1C / PRS 101 / PAO1) OX=208964 GN=ubiT PE=3 SV=1	ubiT	0.525	0.000296866	Down	19.224	7	1	1	1	1.443	1.236	1.269	0.72	0.658	0.695
	Q9HW98	TadA ATPase OS=Pseudomonas aeruginosa (strain ATCC 15692 / DSM 22644 / CIP 104116 / JCM 14847 / LMG 12228 / 1C / PRS 101 / PAO1) OX=208964 GN=tadA PE=3 SV=1	tadA	0.6	0.000403408	Down	46.849	32.8	11	11	17	1.282	1.258	1.254	0.697	0.819	0.76
	Q9HT42	cobW domain-containing protein OS=Pseudomonas aeruginosa (strain ATCC 15692 / DSM 22644 / CIP 104116 / JCM 14847 / LMG 12228 / 1C / PRS 101 / PAO1) OX=208964 GN=PA5532 PE=4 SV=1	PA5532	0.238	2.81364e-05	Down	26.697	3.6	1	1	1	1.664	1.582	1.608	0.413	0.407	0.337
	G3XCV4	Probable pyridoxamine 5'-phosphate oxidase OS=Pseudomonas aeruginosa (strain ATCC 15692 / DSM 22644 / CIP 104116 / JCM 14847 / LMG 12228 / 1C / PRS 101 / PAO1) OX=208964 GN=phzG1 PE=4 SV=1	phzG1	0.703	0.000246193	Down	24.268	36.4	5	5	5	1.204	1.169	1.106	0.797	0.811	0.836
	Q9I1T1	DUF892 domain-containing protein OS=Pseudomonas aeruginosa (strain ATCC 15692 / DSM 22644 / CIP 104116 / JCM 14847 / LMG 12228 / 1C / PRS 101 / PAO1) OX=208964 GN=PA2184 PE=4 SV=1	PA2184	0.389	9.75474e-06	Down	18.99	59.2	11	11	44	1.484	1.417	1.37	0.555	0.576	0.529
	Q9I1X4	CinA domain-containing protein OS=Pseudomonas aeruginosa (strain ATCC 15692 / DSM 22644 / CIP 104116 / JCM 14847 / LMG 12228 / 1C / PRS 101 / PAO1) OX=208964 GN=PA2141 PE=4 SV=1	PA2141	0.495	0.000158823	Down	19.739	17	2	2	3	1.301	1.368	1.35	0.705	0.683	0.601
	Q9I2M0	Probable secretion protein OS=Pseudomonas aeruginosa (strain ATCC 15692 / DSM 22644 / CIP 104116 / JCM 14847 / LMG 12228 / 1C / PRS 101 / PAO1) OX=208964 GN=PA1877 PE=4 SV=1	PA1877	0.545	1.88213e-05	Down	44.182	25.3	8	8	10	1.268	1.296	1.28	0.711	0.719	0.664
	Q9HYU3	Long-chain-fatty-acid--CoA ligase OS=Pseudomonas aeruginosa (strain ATCC 15692 / DSM 22644 / CIP 104116 / JCM 14847 / LMG 12228 / 1C / PRS 101 / PAO1) OX=208964 GN=fadD2 PE=4 SV=1	fadD2	0.753	2.54248e-05	Down	61.736	18	9	9	10	1.132	1.155	1.132	0.872	0.84	0.862
	Q9I133	Transcriptional regulatory protein TyrR OS=Pseudomonas aeruginosa (strain ATCC 15692 / DSM 22644 / CIP 104116 / JCM 14847 / LMG 12228 / 1C / PRS 101 / PAO1) OX=208964 GN=PA2449 PE=4 SV=1	PA2449	0.72	0.00917754	Down	55.743	22.1	7	7	7	1.116	1.172	1.196	0.838	0.932	0.738
	Q9HXV0	Probable metal-transporting P-type ATPase OS=Pseudomonas aeruginosa (strain ATCC 15692 / DSM 22644 / CIP 104116 / JCM 14847 / LMG 12228 / 1C / PRS 101 / PAO1) OX=208964 GN=PA3690 PE=3 SV=1	PA3690	0.754	0.00126933	Down	78.728	34.6	16	16	30	1.224	1.119	1.124	0.878	0.84	0.896
	Q9HY24	Glu_synthase domain-containing protein OS=Pseudomonas aeruginosa (strain ATCC 15692 / DSM 22644 / CIP 104116 / JCM 14847 / LMG 12228 / 1C / PRS 101 / PAO1) OX=208964 GN=PA3602 PE=3 SV=1	PA3602	0.768	0.000171344	Down	58.786	25.7	11	11	22	1.123	1.16	1.125	0.864	0.9	0.852
	Q9HXT9	Probable two-component response regulator OS=Pseudomonas aeruginosa (strain ATCC 15692 / DSM 22644 / CIP 104116 / JCM 14847 / LMG 12228 / 1C / PRS 101 / PAO1) OX=208964 GN=wspR PE=1 SV=1	wspR	0.757	0.00373813	Down	37.887	20.5	5	5	8	1.097	1.16	1.165	0.887	0.91	0.794
	Q9I1A0	Probable oxidoreductase OS=Pseudomonas aeruginosa (strain ATCC 15692 / DSM 22644 / CIP 104116 / JCM 14847 / LMG 12228 / 1C / PRS 101 / PAO1) OX=208964 GN=PA2379 PE=4 SV=1	PA2379	0.725	0.0048348	Down	16.618	31.4	4	4	5	1.06	1.227	1.194	0.805	0.9	0.818
	Q9I6P5	Probable transcriptional regulator OS=Pseudomonas aeruginosa (strain ATCC 15692 / DSM 22644 / CIP 104116 / JCM 14847 / LMG 12228 / 1C / PRS 101 / PAO1) OX=208964 GN=PA0243 PE=4 SV=1	PA0243	0.717	0.00086175	Down	25.337	21.2	5	5	5	1.128	1.251	1.121	0.822	0.851	0.838
	Q9I4C0	Uncharacterized protein OS=Pseudomonas aeruginosa (strain ATCC 15692 / DSM 22644 / CIP 104116 / JCM 14847 / LMG 12228 / 1C / PRS 101 / PAO1) OX=208964 GN=PA1218 PE=4 SV=1	PA1218	0.573	0.0026079	Down	34.071	14.7	3	3	3	1.264	1.215	1.342	0.624	0.753	0.814
	Q9HUC3	Polyhydroxyalkanoate synthesis protein PhaF OS=Pseudomonas aeruginosa (strain ATCC 15692 / DSM 22644 / CIP 104116 / JCM 14847 / LMG 12228 / 1C / PRS 101 / PAO1) OX=208964 GN=phaF PE=4 SV=1	phaF	0.759	0.000199505	Down	30.577	33.7	12	12	42	1.168	1.144	1.126	0.844	0.899	0.866
	Q9HXG0	Isochorismatase domain-containing protein OS=Pseudomonas aeruginosa (strain ATCC 15692 / DSM 22644 / CIP 104116 / JCM 14847 / LMG 12228 / 1C / PRS 101 / PAO1) OX=208964 GN=PA3846 PE=4 SV=1	PA3846	0.742	9.48765e-05	Down	19.892	46.1	7	7	14	1.178	1.15	1.125	0.839	0.877	0.847
	Q9HTV6	Probable oxidoreductase OS=Pseudomonas aeruginosa (strain ATCC 15692 / DSM 22644 / CIP 104116 / JCM 14847 / LMG 12228 / 1C / PRS 101 / PAO1) OX=208964 GN=PA5234 PE=4 SV=1	PA5234	0.694	7.56634e-05	Down	34.011	28.3	6	6	12	1.153	1.161	1.227	0.812	0.835	0.811
	Q9I6D0	Probable oxidoreductase OS=Pseudomonas aeruginosa (strain ATCC 15692 / DSM 22644 / CIP 104116 / JCM 14847 / LMG 12228 / 1C / PRS 101 / PAO1) OX=208964 GN=PA0364 PE=4 SV=1	PA0364	0.541	0.00125133	Down	57.805	3.8	2	2	3	1.421	1.364	1.123	0.72	0.716	0.678
	Q9HV20	MaoC-like domain-containing protein OS=Pseudomonas aeruginosa (strain ATCC 15692 / DSM 22644 / CIP 104116 / JCM 14847 / LMG 12228 / 1C / PRS 101 / PAO1) OX=208964 GN=PA4788 PE=4 SV=1	PA4788	0.561	0.000124618	Down	31.178	18.2	5	5	8	1.367	1.233	1.206	0.718	0.702	0.715
	Q9I1X5	Probable metallothionein OS=Pseudomonas aeruginosa (strain ATCC 15692 / DSM 22644 / CIP 104116 / JCM 14847 / LMG 12228 / 1C / PRS 101 / PAO1) OX=208964 GN=PA2140 PE=4 SV=1	PA2140	0.237	6.04712e-06	Down	8.2861	49.4	3	3	3	1.674	1.664	1.526	0.407	0.361	0.383
	Q9HYF6	Alkyl hydroperoxide reductase C OS=Pseudomonas aeruginosa (strain ATCC 15692 / DSM 22644 / CIP 104116 / JCM 14847 / LMG 12228 / 1C / PRS 101 / PAO1) OX=208964 GN=PA3450 PE=3 SV=1	PA3450	0.415	3.59652e-05	Down	24.164	46.7	7	7	9	1.422	1.422	1.35	0.534	0.603	0.602
	Q9HUT3	Probable bacterioferritin OS=Pseudomonas aeruginosa (strain ATCC 15692 / DSM 22644 / CIP 104116 / JCM 14847 / LMG 12228 / 1C / PRS 101 / PAO1) OX=208964 GN=PA4880 PE=3 SV=1	PA4880	0.737	0.000109716	Down	20.217	83.1	11	11	74	1.169	1.137	1.161	0.842	0.83	0.882
	Q9HVY1	Probable oxidoreductase OS=Pseudomonas aeruginosa (strain ATCC 15692 / DSM 22644 / CIP 104116 / JCM 14847 / LMG 12228 / 1C / PRS 101 / PAO1) OX=208964 GN=PA4434 PE=4 SV=1	PA4434	0.753	0.00014143	Down	38.644	44.9	11	11	27	1.18	1.157	1.136	0.865	0.851	0.9
	Q9I6A1	Cystathionine beta-synthase OS=Pseudomonas aeruginosa (strain ATCC 15692 / DSM 22644 / CIP 104116 / JCM 14847 / LMG 12228 / 1C / PRS 101 / PAO1) OX=208964 GN=PA0399 PE=4 SV=1	PA0399	0.718	3.88968e-05	Down	49.17	56	16	16	57	1.2	1.167	1.138	0.842	0.846	0.827
	Q9I1U4	Hemerythrin domain-containing protein OS=Pseudomonas aeruginosa (strain ATCC 15692 / DSM 22644 / CIP 104116 / JCM 14847 / LMG 12228 / 1C / PRS 101 / PAO1) OX=208964 GN=PA2171 PE=4 SV=1	PA2171	0.406	0.000110671	Down	18.098	41.7	8	8	14	1.485	1.458	1.339	0.542	0.638	0.557
	Q9I781	Potential phenazine-modifying enzyme OS=Pseudomonas aeruginosa (strain ATCC 15692 / DSM 22644 / CIP 104116 / JCM 14847 / LMG 12228 / 1C / PRS 101 / PAO1) OX=208964 GN=phzH PE=3 SV=1	phzH	0.538	3.73737e-05	Down	69.503	15.6	8	8	10	1.292	1.313	1.275	0.702	0.729	0.658
	Q9I6K0	Uncharacterized protein OS=Pseudomonas aeruginosa (strain ATCC 15692 / DSM 22644 / CIP 104116 / JCM 14847 / LMG 12228 / 1C / PRS 101 / PAO1) OX=208964 GN=PA0290 PE=4 SV=1	PA0290	0.698	0.000641383	Down	36.388	31.3	7	7	8	1.144	1.249	1.147	0.786	0.841	0.845
	Q9I1X0	Uncharacterized protein OS=Pseudomonas aeruginosa (strain ATCC 15692 / DSM 22644 / CIP 104116 / JCM 14847 / LMG 12228 / 1C / PRS 101 / PAO1) OX=208964 GN=PA2145 PE=4 SV=1	PA2145	0.521	8.96156e-06	Down	15.107	15.9	2	2	2	1.297	1.313	1.342	0.693	0.706	0.659
	Q9I1X1	Alpha-1,4 glucan phosphorylase OS=Pseudomonas aeruginosa (strain ATCC 15692 / DSM 22644 / CIP 104116 / JCM 14847 / LMG 12228 / 1C / PRS 101 / PAO1) OX=208964 GN=glgP PE=3 SV=1	glgP	0.507	0.000501232	Down	91.966	30	18	18	28	1.44	1.3	1.295	0.673	0.752	0.619
	Q9I1V4	Uncharacterized protein OS=Pseudomonas aeruginosa (strain ATCC 15692 / DSM 22644 / CIP 104116 / JCM 14847 / LMG 12228 / 1C / PRS 101 / PAO1) OX=208964 GN=PA2161 PE=4 SV=1	PA2161	0.454	2.23268e-05	Down	10.941	55.4	5	5	6	1.463	1.32	1.356	0.626	0.644	0.609
	Q9HW03	Uncharacterized protein OS=Pseudomonas aeruginosa (strain ATCC 15692 / DSM 22644 / CIP 104116 / JCM 14847 / LMG 12228 / 1C / PRS 101 / PAO1) OX=208964 GN=PA4405 PE=4 SV=1	PA4405	0.739	0.0197791	Down	15.057	6.9	1	1	1	1.164	1.147	1.146	0.992	0.806	0.755
	Q9HVQ3	Ornithine decarboxylase OS=Pseudomonas aeruginosa (strain ATCC 15692 / DSM 22644 / CIP 104116 / JCM 14847 / LMG 12228 / 1C / PRS 101 / PAO1) OX=208964 GN=speC PE=3 SV=1	speC	0.635	9.41235e-06	Down	43.559	49.1	18	18	42	1.252	1.193	1.198	0.772	0.765	0.777
	Q9I132	Uncharacterized protein OS=Pseudomonas aeruginosa (strain ATCC 15692 / DSM 22644 / CIP 104116 / JCM 14847 / LMG 12228 / 1C / PRS 101 / PAO1) OX=208964 GN=PA2450 PE=4 SV=1	PA2450	0.594	4.95999e-05	Down	34.331	5.6	2	2	3	1.266	1.29	1.216	0.717	0.773	0.752
	Q9HX89	Probable medium-chain acyl-CoA ligase OS=Pseudomonas aeruginosa (strain ATCC 15692 / DSM 22644 / CIP 104116 / JCM 14847 / LMG 12228 / 1C / PRS 101 / PAO1) OX=208964 GN=PA3924 PE=4 SV=1	PA3924	0.726	0.00109582	Down	62.315	40.7	17	17	35	1.224	1.133	1.13	0.831	0.889	0.81
	Q9HYM9	Lactamase_B domain-containing protein OS=Pseudomonas aeruginosa (strain ATCC 15692 / DSM 22644 / CIP 104116 / JCM 14847 / LMG 12228 / 1C / PRS 101 / PAO1) OX=208964 GN=PA3372 PE=4 SV=1	PA3372	0.744	0.00266193	Down	27.9	10.2	2	2	2	1.181	1.115	1.154	0.807	0.834	0.926
	Q9HUX0	SUI1 domain-containing protein OS=Pseudomonas aeruginosa (strain ATCC 15692 / DSM 22644 / CIP 104116 / JCM 14847 / LMG 12228 / 1C / PRS 101 / PAO1) OX=208964 GN=PA4840 PE=3 SV=1	PA4840	0.646	0.000808149	Down	12.663	27.6	3	3	4	1.243	1.173	1.259	0.815	0.834	0.726
	Q9HXW2	Probable transcriptional regulator OS=Pseudomonas aeruginosa (strain ATCC 15692 / DSM 22644 / CIP 104116 / JCM 14847 / LMG 12228 / 1C / PRS 101 / PAO1) OX=208964 GN=PA3678 PE=4 SV=1	PA3678	0.767	0.00174291	Down	23.15	51.9	11	11	14	1.124	1.133	1.124	0.909	0.806	0.878
	Q9HX12	MaoC-like domain-containing protein OS=Pseudomonas aeruginosa (strain ATCC 15692 / DSM 22644 / CIP 104116 / JCM 14847 / LMG 12228 / 1C / PRS 101 / PAO1) OX=208964 GN=PA4015 PE=4 SV=1	PA4015	0.755	0.000713359	Down	16.7	58.9	6	6	19	1.166	1.18	1.129	0.921	0.859	0.843
Extracellular	Q9I710	Uncharacterized protein OS=Pseudomonas aeruginosa (strain ATCC 15692 / DSM 22644 / CIP 104116 / JCM 14847 / LMG 12228 / 1C / PRS 101 / PAO1) OX=208964 GN=PA0122 PE=3 SV=1	PA0122	0.445	0.000100481	Down	14.579	57.4	6	6	50	1.486	1.349	1.306	0.637	0.633	0.572
	Q05097	PA-I galactophilic lectin OS=Pseudomonas aeruginosa (strain ATCC 15692 / DSM 22644 / CIP 104116 / JCM 14847 / LMG 12228 / 1C / PRS 101 / PAO1) OX=208964 GN=lecA PE=1 SV=2	lecA	0.63	8.59545e-05	Down	12.893	34.4	4	4	8	1.287	1.217	1.18	0.757	0.772	0.792
	Q9HWK6	Lysyl endopeptidase OS=Pseudomonas aeruginosa (strain ATCC 15692 / DSM 22644 / CIP 104116 / JCM 14847 / LMG 12228 / 1C / PRS 101 / PAO1) OX=208964 GN=prpL PE=1 SV=1	prpL	0.406	2.68946e-05	Down	48.212	39.6	10	10	16	1.522	1.392	1.398	0.549	0.596	0.604
	Q9I1W9	Uncharacterized protein OS=Pseudomonas aeruginosa (strain ATCC 15692 / DSM 22644 / CIP 104116 / JCM 14847 / LMG 12228 / 1C / PRS 101 / PAO1) OX=208964 GN=PA2146 PE=4 SV=1	PA2146	0.215	3.71672e-06	Down	5.5799	58.2	7	7	35	1.748	1.591	1.631	0.362	0.374	0.335
	Q9HW14	Uncharacterized protein OS=Pseudomonas aeruginosa (strain ATCC 15692 / DSM 22644 / CIP 104116 / JCM 14847 / LMG 12228 / 1C / PRS 101 / PAO1) OX=208964 GN=PA4390 PE=4 SV=1	PA4390	0.605	0.000325368	Down	38.148	12.5	4	4	6	1.363	1.204	1.197	0.774	0.749	0.754
	Q9I1H5	Chitinase OS=Pseudomonas aeruginosa (strain ATCC 15692 / DSM 22644 / CIP 104116 / JCM 14847 / LMG 12228 / 1C / PRS 101 / PAO1) OX=208964 GN=chiC PE=3 SV=1	chiC	0.461	4.23132e-05	Down	53.042	57.1	21	21	96	1.409	1.327	1.332	0.615	0.667	0.592
	Q9HYN5	Fucose-binding lectin PA-IIL OS=Pseudomonas aeruginosa (strain ATCC 15692 / DSM 22644 / CIP 104116 / JCM 14847 / LMG 12228 / 1C / PRS 101 / PAO1) OX=208964 GN=lecB PE=1 SV=1	lecB	0.689	0.000655798	Down	11.863	8.7	1	1	2	1.193	1.208	1.16	0.761	0.862	0.831
	Q9I1S5	Uncharacterized protein OS=Pseudomonas aeruginosa (strain ATCC 15692 / DSM 22644 / CIP 104116 / JCM 14847 / LMG 12228 / 1C / PRS 101 / PAO1) OX=208964 GN=PA2190 PE=4 SV=1	PA2190	0.46	9.00918e-06	Down	11.589	59.6	10	10	56	1.409	1.327	1.349	0.643	0.634	0.601
	Q9I2M3	Uncharacterized protein OS=Pseudomonas aeruginosa (strain ATCC 15692 / DSM 22644 / CIP 104116 / JCM 14847 / LMG 12228 / 1C / PRS 101 / PAO1) OX=208964 GN=PA1874 PE=4 SV=1	PA1874	0.6	3.52084e-05	Down	238.41	3.3	4	4	17	1.297	1.213	1.24	0.748	0.771	0.73
	P14756	Elastase OS=Pseudomonas aeruginosa (strain ATCC 15692 / DSM 22644 / CIP 104116 / JCM 14847 / LMG 12228 / 1C / PRS 101 / PAO1) OX=208964 GN=lasB PE=1 SV=1	lasB	0.608	0.000263428	Down	53.686	21.3	9	9	17	1.289	1.247	1.21	0.812	0.75	0.716
	Q9I4Q0	Basal-body rod modification protein FlgD OS=Pseudomonas aeruginosa (strain ATCC 15692 / DSM 22644 / CIP 104116 / JCM 14847 / LMG 12228 / 1C / PRS 101 / PAO1) OX=208964 GN=flgD PE=1 SV=1	flgD	0.72	0.0164845	Down	24.85	19	2	2	3	1.139	1.077	1.276	0.953	0.786	0.776
InnerMembrane	Q9HXZ9	Uncharacterized protein OS=Pseudomonas aeruginosa (strain ATCC 15692 / DSM 22644 / CIP 104116 / JCM 14847 / LMG 12228 / 1C / PRS 101 / PAO1) OX=208964 GN=PA3631 PE=3 SV=1	PA3631	0.731	0.00234508	Down	44.02	8.6	3	3	5	1.182	1.077	1.214	0.88	0.856	0.802
	Q9HUC4	Probable transcriptional regulator OS=Pseudomonas aeruginosa (strain ATCC 15692 / DSM 22644 / CIP 104116 / JCM 14847 / LMG 12228 / 1C / PRS 101 / PAO1) OX=208964 GN=PA5059 PE=4 SV=1	PA5059	0.598	0.000806286	Down	23.439	11.7	2	2	2	1.329	1.198	1.24	0.69	0.748	0.814
	Q9HW97	TadZ OS=Pseudomonas aeruginosa (strain ATCC 15692 / DSM 22644 / CIP 104116 / JCM 14847 / LMG 12228 / 1C / PRS 101 / PAO1) OX=208964 GN=tadZ PE=1 SV=1	tadZ	0.571	0.000486172	Down	42.444	18.5	6	6	7	1.374	1.282	1.254	0.74	0.807	0.687
	Q9HWH6	Uncharacterized protein OS=Pseudomonas aeruginosa (strain ATCC 15692 / DSM 22644 / CIP 104116 / JCM 14847 / LMG 12228 / 1C / PRS 101 / PAO1) OX=208964 GN=mexG PE=4 SV=1	mexG	0.291	2.84101e-05	Down	16.195	15.5	2	2	4	1.708	1.518	1.44	0.477	0.446	0.434
	Q9HYQ2	GGDEF domain-containing protein OS=Pseudomonas aeruginosa (strain ATCC 15692 / DSM 22644 / CIP 104116 / JCM 14847 / LMG 12228 / 1C / PRS 101 / PAO1) OX=208964 GN=PA3343 PE=4 SV=1	PA3343	0.703	0.00134355	Down	43.631	10.3	4	4	4	1.258	1.17	1.106	0.822	0.865	0.798
	Q9HWB0	Probable chemotaxis transducer OS=Pseudomonas aeruginosa (strain ATCC 15692 / DSM 22644 / CIP 104116 / JCM 14847 / LMG 12228 / 1C / PRS 101 / PAO1) OX=208964 GN=PA4290 PE=4 SV=1	PA4290	0.749	3.62393e-06	Down	58.403	33.8	13	12	16	1.157	1.163	1.139	0.855	0.869	0.867
	Q9I1M7	Acyl_transf_3 domain-containing protein OS=Pseudomonas aeruginosa (strain ATCC 15692 / DSM 22644 / CIP 104116 / JCM 14847 / LMG 12228 / 1C / PRS 101 / PAO1) OX=208964 GN=pslL PE=4 SV=1	pslL	0.729	0.00127274	Down	39.92	8.7	4	4	6	1.235	1.124	1.089	0.837	0.852	0.825
	Q9I0Q2	CDP-diacylglycerol--glycerol-3-phosphate 3-phosphatidyltransferase OS=Pseudomonas aeruginosa (strain ATCC 15692 / DSM 22644 / CIP 104116 / JCM 14847 / LMG 12228 / 1C / PRS 101 / PAO1) OX=208964 GN=pgsA PE=3 SV=1	pgsA	0.712	0.00197143	Down	20.531	5.4	1	1	1	1.22	1.171	1.121	0.866	0.868	0.768
	Q9HX82	Uncharacterized protein OS=Pseudomonas aeruginosa (strain ATCC 15692 / DSM 22644 / CIP 104116 / JCM 14847 / LMG 12228 / 1C / PRS 101 / PAO1) OX=208964 GN=PA3934 PE=1 SV=1	PA3934	0.637	0.000127195	Down	70.34	6.3	3	3	7	1.218	1.24	1.21	0.819	0.778	0.738
	Q9HZC9	SSD domain-containing protein OS=Pseudomonas aeruginosa (strain ATCC 15692 / DSM 22644 / CIP 104116 / JCM 14847 / LMG 12228 / 1C / PRS 101 / PAO1) OX=208964 GN=PA3079 PE=4 SV=1	PA3079	0.739	0.00255088	Down	87.35	7.6	5	5	5	1.195	1.159	1.104	0.853	0.909	0.795
	Q9HVA7	Iron (III)-transport system permease HitB OS=Pseudomonas aeruginosa (strain ATCC 15692 / DSM 22644 / CIP 104116 / JCM 14847 / LMG 12228 / 1C / PRS 101 / PAO1) OX=208964 GN=hitB PE=3 SV=1	hitB	0.394	4.61702e-05	Down	56.177	3.7	2	2	2	1.472	1.452	1.391	0.613	0.563	0.522
	Q9HW95	RcpC OS=Pseudomonas aeruginosa (strain ATCC 15692 / DSM 22644 / CIP 104116 / JCM 14847 / LMG 12228 / 1C / PRS 101 / PAO1) OX=208964 GN=rcpC PE=4 SV=1	rcpC	0.714	0.017169	Down	31.761	23.4	4	4	5	1.062	1.178	1.265	0.727	0.855	0.921
	Q9HWR8	Histidine kinase OS=Pseudomonas aeruginosa (strain ATCC 15692 / DSM 22644 / CIP 104116 / JCM 14847 / LMG 12228 / 1C / PRS 101 / PAO1) OX=208964 GN=PA4112 PE=4 SV=1	PA4112	0.763	0.000609582	Down	153.89	26.9	32	32	37	1.179	1.114	1.104	0.835	0.866	0.89
	Q9I0M3	DNA translocase FtsK OS=Pseudomonas aeruginosa (strain ATCC 15692 / DSM 22644 / CIP 104116 / JCM 14847 / LMG 12228 / 1C / PRS 101 / PAO1) OX=208964 GN=ftsK PE=1 SV=1	ftsK	0.718	0.00252523	Down	88.893	15	10	10	13	1.153	1.231	1.137	0.915	0.816	0.796
	Q9HZD4	TPR_REGION domain-containing protein OS=Pseudomonas aeruginosa (strain ATCC 15692 / DSM 22644 / CIP 104116 / JCM 14847 / LMG 12228 / 1C / PRS 101 / PAO1) OX=208964 GN=PA3074 PE=4 SV=1	PA3074	0.766	0.0341838	Down	65.646	19.8	8	8	10	1.164	1.091	1.14	0.742	0.994	0.864
	Q9HZ39	Probable intracellular septation protein A OS=Pseudomonas aeruginosa (strain ATCC 15692 / DSM 22644 / CIP 104116 / JCM 14847 / LMG 12228 / 1C / PRS 101 / PAO1) OX=208964 GN=PA3201 PE=3 SV=1	PA3201	0.738	0.0137135	Down	22.129	6.7	1	1	3	1.195	1.152	1.101	0.908	0.902	0.735
	Q9HV31	Sensor protein kinase PmrB OS=Pseudomonas aeruginosa (strain ATCC 15692 / DSM 22644 / CIP 104116 / JCM 14847 / LMG 12228 / 1C / PRS 101 / PAO1) OX=208964 GN=pmrB PE=2 SV=1	pmrB	0.709	0.00112961	Down	52.705	18.9	7	7	7	1.226	1.16	1.134	0.875	0.842	0.779
	Q03024	Alkaline protease secretion ATP-binding protein AprD OS=Pseudomonas aeruginosa (strain ATCC 15692 / DSM 22644 / CIP 104116 / JCM 14847 / LMG 12228 / 1C / PRS 101 / PAO1) OX=208964 GN=aprD PE=3 SV=1	aprD	0.73	6.81978e-05	Down	63.67	9.8	5	5	7	1.142	1.123	1.177	0.848	0.817	0.847
	Q9I104	Thiol:disulfide interchange protein DsbD 2 OS=Pseudomonas aeruginosa (strain ATCC 15692 / DSM 22644 / CIP 104116 / JCM 14847 / LMG 12228 / 1C / PRS 101 / PAO1) OX=208964 GN=dsbD2 PE=3 SV=1	dsbD2	0.719	0.000292508	Down	62.093	1.9	1	1	1	1.208	1.176	1.116	0.814	0.847	0.856
	P25060	Type II secretion system protein L OS=Pseudomonas aeruginosa (strain ATCC 15692 / DSM 22644 / CIP 104116 / JCM 14847 / LMG 12228 / 1C / PRS 101 / PAO1) OX=208964 GN=xcpY PE=1 SV=2	xcpY	0.634	0.000762329	Down	41.318	13.9	5	5	7	1.304	1.223	1.156	0.732	0.826	0.778
	Q9HZ50	Probable permease of ABC sugar transporter OS=Pseudomonas aeruginosa (strain ATCC 15692 / DSM 22644 / CIP 104116 / JCM 14847 / LMG 12228 / 1C / PRS 101 / PAO1) OX=208964 GN=PA3188 PE=3 SV=1	PA3188	0.463	6.77828e-05	Down	30.69	11.7	4	4	5	1.478	1.347	1.289	0.66	0.624	0.621
	Q9HYE4	Histidine kinase OS=Pseudomonas aeruginosa (strain ATCC 15692 / DSM 22644 / CIP 104116 / JCM 14847 / LMG 12228 / 1C / PRS 101 / PAO1) OX=208964 GN=PA3462 PE=4 SV=1	PA3462	0.638	0.00183797	Down	101.89	4.1	4	4	4	1.303	1.224	1.148	0.834	0.708	0.802
	Q9I5C8	Probable major facilitator superfamily (MFS) transporter OS=Pseudomonas aeruginosa (strain ATCC 15692 / DSM 22644 / CIP 104116 / JCM 14847 / LMG 12228 / 1C / PRS 101 / PAO1) OX=208964 GN=PA0811 PE=4 SV=1	PA0811	0.767	0.00584055	Down	43.35	2.9	1	1	1	1.146	1.085	1.172	0.82	0.947	0.842
	Q9HXH7	Cyclic-guanylate-specific phosphodiesterase OS=Pseudomonas aeruginosa (strain ATCC 15692 / DSM 22644 / CIP 104116 / JCM 14847 / LMG 12228 / 1C / PRS 101 / PAO1) OX=208964 GN=PA3825 PE=1 SV=1	PA3825	0.601	1.92055e-05	Down	58.309	17.3	6	6	6	1.258	1.261	1.237	0.75	0.781	0.727
	Q9HZ49	Probable permease of ABC sugar transporter OS=Pseudomonas aeruginosa (strain ATCC 15692 / DSM 22644 / CIP 104116 / JCM 14847 / LMG 12228 / 1C / PRS 101 / PAO1) OX=208964 GN=PA3189 PE=3 SV=1	PA3189	0.589	0.000116087	Down	34.506	8.4	2	2	2	1.268	1.299	1.216	0.721	0.788	0.721
	G3XD91	Poly(3-hydroxyalkanoic acid) depolymerase OS=Pseudomonas aeruginosa (strain ATCC 15692 / DSM 22644 / CIP 104116 / JCM 14847 / LMG 12228 / 1C / PRS 101 / PAO1) OX=208964 GN=phaD PE=4 SV=1	phaD	0.444	1.89703e-05	Down	31.47	20.7	4	4	4	1.388	1.438	1.336	0.6	0.65	0.599
	P22610	Prepilin leader peptidase/N-methyltransferase OS=Pseudomonas aeruginosa (strain ATCC 15692 / DSM 22644 / CIP 104116 / JCM 14847 / LMG 12228 / 1C / PRS 101 / PAO1) OX=208964 GN=pilD PE=1 SV=3	pilD	0.478	1.08576e-05	Down	31.87	3.4	1	1	1	1.416	1.341	1.312	0.657	0.63	0.66
	Q9I247	Probable major facilitator superfamily (MFS) transporter OS=Pseudomonas aeruginosa (strain ATCC 15692 / DSM 22644 / CIP 104116 / JCM 14847 / LMG 12228 / 1C / PRS 101 / PAO1) OX=208964 GN=PA2068 PE=4 SV=1	PA2068	0.685	0.00295095	Down	41.899	4.9	2	2	2	1.234	1.225	1.112	0.894	0.763	0.789
	Q9HZD5	VWFA domain-containing protein OS=Pseudomonas aeruginosa (strain ATCC 15692 / DSM 22644 / CIP 104116 / JCM 14847 / LMG 12228 / 1C / PRS 101 / PAO1) OX=208964 GN=PA3073 PE=4 SV=1	PA3073	0.748	0.00203412	Down	37.593	13.8	4	4	5	1.137	1.121	1.23	0.87	0.827	0.913
	G3XCZ9	Poly(3-hydroxyalkanoic acid) synthase 2 OS=Pseudomonas aeruginosa (strain ATCC 15692 / DSM 22644 / CIP 104116 / JCM 14847 / LMG 12228 / 1C / PRS 101 / PAO1) OX=208964 GN=phaC2 PE=4 SV=1	phaC2	0.613	1.4536e-05	Down	62.738	28.9	13	13	21	1.293	1.22	1.229	0.774	0.761	0.758
	Q9I720	Uncharacterized protein OS=Pseudomonas aeruginosa (strain ATCC 15692 / DSM 22644 / CIP 104116 / JCM 14847 / LMG 12228 / 1C / PRS 101 / PAO1) OX=208964 GN=PA0112 PE=4 SV=1	PA0112	0.472	1.1021e-05	Down	38.132	2.2	1	1	1	1.388	1.295	1.401	0.647	0.653	0.627
	Q9HXW4	Probable Resistance-Nodulation-Cell Division (RND) efflux transporter OS=Pseudomonas aeruginosa (strain ATCC 15692 / DSM 22644 / CIP 104116 / JCM 14847 / LMG 12228 / 1C / PRS 101 / PAO1) OX=208964 GN=PA3676 PE=4 SV=1	PA3676	0.683	0.000461684	Down	113.28	16.4	17	17	18	1.232	1.186	1.135	0.793	0.853	0.78
	Q9HX93	Probable metal transporting P-type ATPase OS=Pseudomonas aeruginosa (strain ATCC 15692 / DSM 22644 / CIP 104116 / JCM 14847 / LMG 12228 / 1C / PRS 101 / PAO1) OX=208964 GN=PA3920 PE=3 SV=1	PA3920	0.7	1.30648e-05	Down	83.437	32.3	18	18	21	1.197	1.203	1.166	0.836	0.843	0.816
	Q9HX42	Histidine kinase OS=Pseudomonas aeruginosa (strain ATCC 15692 / DSM 22644 / CIP 104116 / JCM 14847 / LMG 12228 / 1C / PRS 101 / PAO1) OX=208964 GN=ladS PE=4 SV=1	ladS	0.695	8.93477e-05	Down	88.205	23.1	13	13	18	1.216	1.199	1.153	0.822	0.806	0.852
	Q9HUN7	Alpha-E domain-containing protein OS=Pseudomonas aeruginosa (strain ATCC 15692 / DSM 22644 / CIP 104116 / JCM 14847 / LMG 12228 / 1C / PRS 101 / PAO1) OX=208964 GN=PA4927 PE=4 SV=1	PA4927	0.511	8.91256e-05	Down	92.068	9.5	5	5	5	1.372	1.337	1.27	0.669	0.724	0.642
	Q9HWH4	Probable Resistance-Nodulation-Cell Division (RND) efflux transporter OS=Pseudomonas aeruginosa (strain ATCC 15692 / DSM 22644 / CIP 104116 / JCM 14847 / LMG 12228 / 1C / PRS 101 / PAO1) OX=208964 GN=mexI PE=4 SV=1	mexI	0.457	2.36761e-05	Down	111.01	13.7	12	12	21	1.392	1.367	1.367	0.587	0.658	0.641
	Q9HT93	Uncharacterized protein OS=Pseudomonas aeruginosa (strain ATCC 15692 / DSM 22644 / CIP 104116 / JCM 14847 / LMG 12228 / 1C / PRS 101 / PAO1) OX=208964 GN=PA5477 PE=4 SV=1	PA5477	0.699	8.55536e-05	Down	39.339	8.1	2	2	3	1.17	1.222	1.148	0.844	0.82	0.81
	Q9I066	Uncharacterized protein OS=Pseudomonas aeruginosa (strain ATCC 15692 / DSM 22644 / CIP 104116 / JCM 14847 / LMG 12228 / 1C / PRS 101 / PAO1) OX=208964 GN=PA2777 PE=4 SV=1	PA2777	0.695	0.0177965	Down	34.515	5.7	2	2	3	1.281	1.138	1.13	0.728	0.966	0.774
	Q9HW69	GGDEF domain-containing protein OS=Pseudomonas aeruginosa (strain ATCC 15692 / DSM 22644 / CIP 104116 / JCM 14847 / LMG 12228 / 1C / PRS 101 / PAO1) OX=208964 GN=PA4332 PE=1 SV=1	PA4332	0.704	0.000862981	Down	54.096	5.3	2	2	4	1.153	1.242	1.134	0.814	0.797	0.873
	Q9I6X4	Probable Resistance-Nodulation-Cell Division (RND) efflux transporter OS=Pseudomonas aeruginosa (strain ATCC 15692 / DSM 22644 / CIP 104116 / JCM 14847 / LMG 12228 / 1C / PRS 101 / PAO1) OX=208964 GN=PA0158 PE=4 SV=1	PA0158	0.641	6.68002e-05	Down	111.95	21.4	19	19	29	1.261	1.2	1.203	0.806	0.79	0.753
	Q9HT44	Probable sodium/proton antiporter OS=Pseudomonas aeruginosa (strain ATCC 15692 / DSM 22644 / CIP 104116 / JCM 14847 / LMG 12228 / 1C / PRS 101 / PAO1) OX=208964 GN=PA5529 PE=4 SV=1	PA5529	0.672	0.000685977	Down	63.623	3.6	2	2	3	1.241	1.174	1.162	0.86	0.781	0.763
	Q9HWI4	Histidine kinase OS=Pseudomonas aeruginosa (strain ATCC 15692 / DSM 22644 / CIP 104116 / JCM 14847 / LMG 12228 / 1C / PRS 101 / PAO1) OX=208964 GN=bfiS PE=4 SV=1	bfiS	0.617	0.000264286	Down	82.947	7	4	4	5	1.245	1.259	1.215	0.816	0.763	0.714
	Q9I722	SURF1-like protein OS=Pseudomonas aeruginosa (strain ATCC 15692 / DSM 22644 / CIP 104116 / JCM 14847 / LMG 12228 / 1C / PRS 101 / PAO1) OX=208964 GN=PA0110 PE=3 SV=1	PA0110	0.601	3.58191e-05	Down	29.774	3.8	1	1	1	1.283	1.266	1.207	0.74	0.779	0.74
	G3XCW2	Efflux pump membrane transporter OS=Pseudomonas aeruginosa (strain ATCC 15692 / DSM 22644 / CIP 104116 / JCM 14847 / LMG 12228 / 1C / PRS 101 / PAO1) OX=208964 GN=PA2018 PE=3 SV=1	PA2018	0.536	0.0135903	Down	112.7	15.7	12	12	16	1.419	1.219	1.249	0.552	0.632	0.899
	Q9I6F9	Uncharacterized protein OS=Pseudomonas aeruginosa (strain ATCC 15692 / DSM 22644 / CIP 104116 / JCM 14847 / LMG 12228 / 1C / PRS 101 / PAO1) OX=208964 GN=PA0332 PE=4 SV=1	PA0332	0.365	0.00253717	Down	16.755	13.5	1	1	2	1.525	1.443	1.435	0.485	0.701	0.421
	Q9I2M1	Probable ATP-binding/permease fusion ABC transporter OS=Pseudomonas aeruginosa (strain ATCC 15692 / DSM 22644 / CIP 104116 / JCM 14847 / LMG 12228 / 1C / PRS 101 / PAO1) OX=208964 GN=PA1876 PE=4 SV=1	PA1876	0.741	0.000713044	Down	78.23	24.9	9	9	14	1.124	1.106	1.198	0.816	0.848	0.876
OuterMembrane	Q9HXW3	Probable Resistance-Nodulation-Cell Division (RND) efflux membrane fusion protein OS=Pseudomonas aeruginosa (strain ATCC 15692 / DSM 22644 / CIP 104116 / JCM 14847 / LMG 12228 / 1C / PRS 101 / PAO1) OX=208964 GN=PA3677 PE=3 SV=1	PA3677	0.701	0.00763052	Down	40.124	21	6	6	7	1.222	1.181	1.124	0.782	0.752	0.938
	Q9HWH5	Probable Resistance-Nodulation-Cell Division (RND) efflux membrane fusion protein OS=Pseudomonas aeruginosa (strain ATCC 15692 / DSM 22644 / CIP 104116 / JCM 14847 / LMG 12228 / 1C / PRS 101 / PAO1) OX=208964 GN=mexH PE=3 SV=1	mexH	0.3	3.57365e-05	Down	39.24	36.2	10	10	16	1.591	1.479	1.496	0.472	0.489	0.408
	Q9I6X6	Probable Resistance-Nodulation-Cell Division (RND) efflux membrane fusion protein OS=Pseudomonas aeruginosa (strain ATCC 15692 / DSM 22644 / CIP 104116 / JCM 14847 / LMG 12228 / 1C / PRS 101 / PAO1) OX=208964 GN=PA0156 PE=1 SV=1	PA0156	0.673	0.000424533	Down	40.361	27.7	9	9	14	1.236	1.153	1.198	0.847	0.806	0.761
	Q9I0V5	Probable Resistance-Nodulation-Cell Division (RND) efflux membrane fusion protein OS=Pseudomonas aeruginosa (strain ATCC 15692 / DSM 22644 / CIP 104116 / JCM 14847 / LMG 12228 / 1C / PRS 101 / PAO1) OX=208964 GN=PA2528 PE=3 SV=1	PA2528	0.762	0.00888042	Down	45.276	25.4	8	8	11	1.168	1.193	1.064	0.89	0.925	0.796
	Q9I791	Probable hemagglutinin OS=Pseudomonas aeruginosa (strain ATCC 15692 / DSM 22644 / CIP 104116 / JCM 14847 / LMG 12228 / 1C / PRS 101 / PAO1) OX=208964 GN=PA0041 PE=4 SV=1	PA0041	0.446	0.000680133	Down	361.59	4.1	11	1	12	1.563	1.335	1.268	0.647	0.659	0.551
	Q9HVD1	Lipid A deacylase PagL OS=Pseudomonas aeruginosa (strain ATCC 15692 / DSM 22644 / CIP 104116 / JCM 14847 / LMG 12228 / 1C / PRS 101 / PAO1) OX=208964 GN=pagL PE=1 SV=1	pagL	0.76	0.0054418	Down	18.393	39.9	5	5	9	1.208	1.116	1.084	0.931	0.834	0.826
	P35818	Secretin XcpQ OS=Pseudomonas aeruginosa (strain ATCC 15692 / DSM 22644 / CIP 104116 / JCM 14847 / LMG 12228 / 1C / PRS 101 / PAO1) OX=208964 GN=xcpQ PE=1 SV=1	xcpQ	0.742	0.00019668	Down	69.952	38	15	14	32	1.182	1.127	1.106	0.851	0.857	0.826
	Q9I5W4	Immunomodulating metalloprotease OS=Pseudomonas aeruginosa (strain ATCC 15692 / DSM 22644 / CIP 104116 / JCM 14847 / LMG 12228 / 1C / PRS 101 / PAO1) OX=208964 GN=impA PE=1 SV=1	impA	0.677	0.000227496	Down	100.15	10.4	8	8	9	1.238	1.174	1.169	0.846	0.802	0.777
	Q51485	Porin B OS=Pseudomonas aeruginosa (strain ATCC 15692 / DSM 22644 / CIP 104116 / JCM 14847 / LMG 12228 / 1C / PRS 101 / PAO1) OX=208964 GN=oprB PE=1 SV=1	oprB	0.618	0.000590527	Down	50.753	30.8	13	13	24	1.257	1.216	1.243	0.791	0.81	0.694
	P32722	Porin D OS=Pseudomonas aeruginosa (strain ATCC 15692 / DSM 22644 / CIP 104116 / JCM 14847 / LMG 12228 / 1C / PRS 101 / PAO1) OX=208964 GN=oprD PE=1 SV=1	oprD	0.336	3.30263e-06	Down	48.36	35	13	13	33	1.547	1.462	1.471	0.51	0.516	0.478
	Q9HUC2	Uncharacterized protein OS=Pseudomonas aeruginosa (strain ATCC 15692 / DSM 22644 / CIP 104116 / JCM 14847 / LMG 12228 / 1C / PRS 101 / PAO1) OX=208964 GN=PA5061 PE=4 SV=1	PA5061	0.693	0.000186551	Down	15.012	59.4	10	10	22	1.228	1.176	1.184	0.861	0.832	0.792
	Q9HVM8	Type IV pilus biogenesis factor PilY1 OS=Pseudomonas aeruginosa (strain ATCC 15692 / DSM 22644 / CIP 104116 / JCM 14847 / LMG 12228 / 1C / PRS 101 / PAO1) OX=208964 GN=pilY1 PE=3 SV=1	pilY1	0.688	0.00496539	Down	126.58	19.9	16	16	19	1.212	1.094	1.231	0.755	0.774	0.903
	Q9HXU8	Lipotoxon F, LptF OS=Pseudomonas aeruginosa (strain ATCC 15692 / DSM 22644 / CIP 104116 / JCM 14847 / LMG 12228 / 1C / PRS 101 / PAO1) OX=208964 GN=lptF PE=4 SV=1	lptF	0.732	2.4698e-05	Down	28.514	54.8	16	16	168	1.184	1.145	1.131	0.844	0.849	0.839
	Q9I2M2	Probable outer membrane protein OS=Pseudomonas aeruginosa (strain ATCC 15692 / DSM 22644 / CIP 104116 / JCM 14847 / LMG 12228 / 1C / PRS 101 / PAO1) OX=208964 GN=PA1875 PE=3 SV=1	PA1875	0.763	0.00336566	Down	47.991	17.2	7	7	8	1.184	1.173	1.054	0.902	0.865	0.837
	Q9I792	POTRA domain-containing protein OS=Pseudomonas aeruginosa (strain ATCC 15692 / DSM 22644 / CIP 104116 / JCM 14847 / LMG 12228 / 1C / PRS 101 / PAO1) OX=208964 GN=PA0040 PE=3 SV=1	PA0040	0.472	0.000743448	Down	63.191	18.7	12	1	16	1.473	1.308	1.307	0.682	0.692	0.556
	P13794	Outer membrane porin F OS=Pseudomonas aeruginosa (strain ATCC 15692 / DSM 22644 / CIP 104116 / JCM 14847 / LMG 12228 / 1C / PRS 101 / PAO1) OX=208964 GN=oprF PE=1 SV=1	oprF	0.763	6.52204e-05	Down	37.639	52.3	19	19	301	1.161	1.132	1.129	0.874	0.887	0.849
	G3XCV3	Pseudaminidase OS=Pseudomonas aeruginosa (strain ATCC 15692 / DSM 22644 / CIP 104116 / JCM 14847 / LMG 12228 / 1C / PRS 101 / PAO1) OX=208964 GN=PA2794 PE=4 SV=1	PA2794	0.498	9.608e-05	Down	47.151	13.2	5	5	7	1.376	1.294	1.318	0.659	0.711	0.618
	Q9HWH3	Probable outer membrane protein OS=Pseudomonas aeruginosa (strain ATCC 15692 / DSM 22644 / CIP 104116 / JCM 14847 / LMG 12228 / 1C / PRS 101 / PAO1) OX=208964 GN=opmD PE=3 SV=1	opmD	0.605	0.000186492	Down	52.98	18.7	5	5	6	1.237	1.195	1.306	0.744	0.723	0.794
	Q9HY75	Probable serine protease OS=Pseudomonas aeruginosa (strain ATCC 15692 / DSM 22644 / CIP 104116 / JCM 14847 / LMG 12228 / 1C / PRS 101 / PAO1) OX=208964 GN=PA3535 PE=4 SV=1	PA3535	0.704	0.0143242	Down	104.47	9.8	7	7	9	1.208	1.116	1.175	0.818	0.705	0.94
	G3XCZ0	Type 4 fimbrial biogenesis protein FimU OS=Pseudomonas aeruginosa (strain ATCC 15692 / DSM 22644 / CIP 104116 / JCM 14847 / LMG 12228 / 1C / PRS 101 / PAO1) OX=208964 GN=fimU PE=1 SV=1	fimU	0.553	0.00333413	Down	18.14	20.2	3	3	3	1.182	1.462	1.223	0.62	0.762	0.758
	Q9HWM7	SH3b domain-containing protein OS=Pseudomonas aeruginosa (strain ATCC 15692 / DSM 22644 / CIP 104116 / JCM 14847 / LMG 12228 / 1C / PRS 101 / PAO1) OX=208964 GN=PA4154 PE=4 SV=1	PA4154	0.661	0.00112082	Down	24.122	22.5	4	4	4	1.28	1.174	1.168	0.737	0.82	0.838
	Q9HZD3	Uncharacterized protein OS=Pseudomonas aeruginosa (strain ATCC 15692 / DSM 22644 / CIP 104116 / JCM 14847 / LMG 12228 / 1C / PRS 101 / PAO1) OX=208964 GN=PA3075 PE=4 SV=1	PA3075	0.769	0.00121624	Down	59.343	26	9	9	9	1.192	1.12	1.102	0.902	0.883	0.839
	Q9HZH0	Probable porin OS=Pseudomonas aeruginosa (strain ATCC 15692 / DSM 22644 / CIP 104116 / JCM 14847 / LMG 12228 / 1C / PRS 101 / PAO1) OX=208964 GN=PA3038 PE=1 SV=1	PA3038	0.567	0.000232248	Down	46.712	5	2	2	2	1.269	1.288	1.28	0.664	0.737	0.774
	Q9HX90	Uncharacterized protein OS=Pseudomonas aeruginosa (strain ATCC 15692 / DSM 22644 / CIP 104116 / JCM 14847 / LMG 12228 / 1C / PRS 101 / PAO1) OX=208964 GN=PA3923 PE=4 SV=1	PA3923	0.481	7.36605e-05	Down	69.589	20.1	8	8	14	1.419	1.326	1.255	0.669	0.641	0.613
	Q9HW75	Uncharacterized protein OS=Pseudomonas aeruginosa (strain ATCC 15692 / DSM 22644 / CIP 104116 / JCM 14847 / LMG 12228 / 1C / PRS 101 / PAO1) OX=208964 GN=PA4326 PE=4 SV=1	PA4326	0.718	0.000660126	Down	14.258	18.1	2	2	2	1.241	1.152	1.11	0.832	0.856	0.828
	Q9I6X5	Probable Resistance-Nodulation-Cell Division (RND) efflux membrane fusion protein OS=Pseudomonas aeruginosa (strain ATCC 15692 / DSM 22644 / CIP 104116 / JCM 14847 / LMG 12228 / 1C / PRS 101 / PAO1) OX=208964 GN=PA0157 PE=1 SV=1	PA0157	0.726	5.28646e-05	Down	38.282	39.6	11	11	21	1.189	1.183	1.137	0.833	0.852	0.863
	Q9HUJ1	Probable outer membrane protein OS=Pseudomonas aeruginosa (strain ATCC 15692 / DSM 22644 / CIP 104116 / JCM 14847 / LMG 12228 / 1C / PRS 101 / PAO1) OX=208964 GN=PA4974 PE=3 SV=1	PA4974	0.634	0.00027299	Down	53.405	45.2	20	20	25	1.238	1.203	1.219	0.806	0.798	0.718
Periplasmic	Q9HTL1	Uncharacterized protein OS=Pseudomonas aeruginosa (strain ATCC 15692 / DSM 22644 / CIP 104116 / JCM 14847 / LMG 12228 / 1C / PRS 101 / PAO1) OX=208964 GN=PA5347 PE=4 SV=1	PA5347	0.612	9.00504e-05	Down	14.726	9.2	1	1	1	1.272	1.2	1.259	0.791	0.766	0.726
	Q9HUT7	Osmotically inducible lipoprotein OsmE OS=Pseudomonas aeruginosa (strain ATCC 15692 / DSM 22644 / CIP 104116 / JCM 14847 / LMG 12228 / 1C / PRS 101 / PAO1) OX=208964 GN=osmE PE=1 SV=1	osmE	0.749	2.41992e-05	Down	12.523	55.3	6	6	27	1.166	1.118	1.137	0.86	0.847	0.855
	Q9I5H5	Uncharacterized protein OS=Pseudomonas aeruginosa (strain ATCC 15692 / DSM 22644 / CIP 104116 / JCM 14847 / LMG 12228 / 1C / PRS 101 / PAO1) OX=208964 GN=PA0754 PE=3 SV=1	PA0754	0.677	3.54231e-05	Down	34.918	32.4	8	8	11	1.238	1.181	1.167	0.813	0.816	0.798
	Q9I773	Osmotically inducible protein OsmC OS=Pseudomonas aeruginosa (strain ATCC 15692 / DSM 22644 / CIP 104116 / JCM 14847 / LMG 12228 / 1C / PRS 101 / PAO1) OX=208964 GN=osmC PE=4 SV=1	osmC	0.602	2.19352e-05	Down	15.61	51	8	8	25	1.297	1.234	1.248	0.779	0.759	0.736
	Q9I771	Uncharacterized protein OS=Pseudomonas aeruginosa (strain ATCC 15692 / DSM 22644 / CIP 104116 / JCM 14847 / LMG 12228 / 1C / PRS 101 / PAO1) OX=208964 GN=PA0061 PE=4 SV=1	PA0061	0.674	0.00415142	Down	16.119	18.6	3	3	3	1.317	1.12	1.16	0.812	0.869	0.743
	Q9HW18	Uncharacterized protein OS=Pseudomonas aeruginosa (strain ATCC 15692 / DSM 22644 / CIP 104116 / JCM 14847 / LMG 12228 / 1C / PRS 101 / PAO1) OX=208964 GN=PA4384 PE=4 SV=1	PA4384	0.615	0.000195543	Down	25.875	29.4	5	5	8	1.327	1.196	1.241	0.775	0.742	0.798
	Q9I0C5	Chloroperoxidase OS=Pseudomonas aeruginosa (strain ATCC 15692 / DSM 22644 / CIP 104116 / JCM 14847 / LMG 12228 / 1C / PRS 101 / PAO1) OX=208964 GN=cpo PE=4 SV=1	cpo	0.649	0.000991433	Down	30.435	21.7	5	5	7	1.318	1.164	1.166	0.799	0.822	0.747
	Q9HXA6	Tox-REase-5 domain-containing protein OS=Pseudomonas aeruginosa (strain ATCC 15692 / DSM 22644 / CIP 104116 / JCM 14847 / LMG 12228 / 1C / PRS 101 / PAO1) OX=208964 GN=PA3907 PE=4 SV=1	PA3907	0.696	0.00105338	Down	29.879	4.2	1	1	1	1.211	1.177	1.159	0.812	0.886	0.77
	Q9HZ48	Probable binding protein component of ABC sugar transporter OS=Pseudomonas aeruginosa (strain ATCC 15692 / DSM 22644 / CIP 104116 / JCM 14847 / LMG 12228 / 1C / PRS 101 / PAO1) OX=208964 GN=PA3190 PE=4 SV=1	PA3190	0.671	4.44981e-05	Down	45.131	62.4	23	23	86	1.223	1.208	1.158	0.806	0.818	0.783
	Q9I3Z1	3-dmu-9_3-mt domain-containing protein OS=Pseudomonas aeruginosa (strain ATCC 15692 / DSM 22644 / CIP 104116 / JCM 14847 / LMG 12228 / 1C / PRS 101 / PAO1) OX=208964 GN=PA1353 PE=1 SV=1	PA1353	0.568	0.000154028	Down	15.086	17.5	2	2	3	1.3	1.235	1.298	0.724	0.774	0.681
	Q9I4S6	Probable outer membrane protein OS=Pseudomonas aeruginosa (strain ATCC 15692 / DSM 22644 / CIP 104116 / JCM 14847 / LMG 12228 / 1C / PRS 101 / PAO1) OX=208964 GN=PA1048 PE=4 SV=1	PA1048	0.66	2.2768e-05	Down	31.509	11.3	4	4	6	1.219	1.216	1.169	0.811	0.777	0.792
	Q9HX91	Uncharacterized protein PA3922 OS=Pseudomonas aeruginosa (strain ATCC 15692 / DSM 22644 / CIP 104116 / JCM 14847 / LMG 12228 / 1C / PRS 101 / PAO1) OX=208964 GN=PA3922 PE=1 SV=1	PA3922	0.594	0.000326847	Down	51.229	39.3	14	14	31	1.327	1.207	1.204	0.772	0.755	0.695
	Q9HUK2	ABC_trans_aux domain-containing protein OS=Pseudomonas aeruginosa (strain ATCC 15692 / DSM 22644 / CIP 104116 / JCM 14847 / LMG 12228 / 1C / PRS 101 / PAO1) OX=208964 GN=PA4963 PE=4 SV=1	PA4963	0.721	0.00140552	Down	25.671	39	7	7	10	1.207	1.156	1.131	0.876	0.864	0.779
	Q9I420	Uncharacterized protein OS=Pseudomonas aeruginosa (strain ATCC 15692 / DSM 22644 / CIP 104116 / JCM 14847 / LMG 12228 / 1C / PRS 101 / PAO1) OX=208964 GN=PA1324 PE=1 SV=1	PA1324	0.684	0.000753425	Down	18.303	31.2	6	6	22	1.236	1.181	1.148	0.866	0.806	0.768
	Q9I6Y9	Nonspecific ribonucleoside hydrolase OS=Pseudomonas aeruginosa (strain ATCC 15692 / DSM 22644 / CIP 104116 / JCM 14847 / LMG 12228 / 1C / PRS 101 / PAO1) OX=208964 GN=nuh PE=4 SV=2	nuh	0.576	0.000133468	Down	37.542	40.9	11	11	26	1.326	1.235	1.223	0.738	0.755	0.687
	Q9HYS6	Uncharacterized protein OS=Pseudomonas aeruginosa (strain ATCC 15692 / DSM 22644 / CIP 104116 / JCM 14847 / LMG 12228 / 1C / PRS 101 / PAO1) OX=208964 GN=PA3318 PE=4 SV=1	PA3318	0.239	3.79858e-05	Down	18.141	16.9	3	3	5	1.698	1.55	1.606	0.402	0.42	0.337
	P40695	Phospholipase C accessory protein PlcR OS=Pseudomonas aeruginosa (strain ATCC 15692 / DSM 22644 / CIP 104116 / JCM 14847 / LMG 12228 / 1C / PRS 101 / PAO1) OX=208964 GN=plcR PE=3 SV=1	plcR	0.696	0.000621863	Down	23.029	20.3	3	3	3	1.226	1.102	1.219	0.818	0.807	0.844
	Q9HUN6	UPF0313 protein PA4928 OS=Pseudomonas aeruginosa (strain ATCC 15692 / DSM 22644 / CIP 104116 / JCM 14847 / LMG 12228 / 1C / PRS 101 / PAO1) OX=208964 GN=PA4928 PE=3 SV=1	PA4928	0.557	0.000335715	Down	83.929	4	3	3	4	1.376	1.273	1.216	0.771	0.694	0.689
	Q9I106	Thiol:disulfide interchange protein DsbG OS=Pseudomonas aeruginosa (strain ATCC 15692 / DSM 22644 / CIP 104116 / JCM 14847 / LMG 12228 / 1C / PRS 101 / PAO1) OX=208964 GN=dsbG PE=3 SV=1	dsbG	0.675	0.000705869	Down	28.053	19.9	5	5	7	1.237	1.198	1.16	0.802	0.864	0.759
	Q00514	Type II secretion system core protein G OS=Pseudomonas aeruginosa (strain ATCC 15692 / DSM 22644 / CIP 104116 / JCM 14847 / LMG 12228 / 1C / PRS 101 / PAO1) OX=208964 GN=xcpT PE=1 SV=1	xcpT	0.651	0.000377879	Down	15.448	47.9	5	5	10	1.3	1.176	1.182	0.792	0.824	0.767
	Q9I1W8	Catalase HPII OS=Pseudomonas aeruginosa (strain ATCC 15692 / DSM 22644 / CIP 104116 / JCM 14847 / LMG 12228 / 1C / PRS 101 / PAO1) OX=208964 GN=katE PE=3 SV=1	katE	0.237	5.70056e-06	Down	77.962	41.3	23	23	45	1.707	1.561	1.596	0.374	0.413	0.368
	Q9I589	Chitin-binding protein CbpD OS=Pseudomonas aeruginosa (strain ATCC 15692 / DSM 22644 / CIP 104116 / JCM 14847 / LMG 12228 / 1C / PRS 101 / PAO1) OX=208964 GN=cbpD PE=1 SV=1	cbpD	0.637	2.72166e-05	Down	41.916	62.7	14	14	84	1.264	1.203	1.206	0.766	0.8	0.772
	Q9I4L8	Uncharacterized protein OS=Pseudomonas aeruginosa (strain ATCC 15692 / DSM 22644 / CIP 104116 / JCM 14847 / LMG 12228 / 1C / PRS 101 / PAO1) OX=208964 GN=PA1117 PE=4 SV=1	PA1117	0.614	0.00859792	Down	13.589	7.3	1	1	1	1.266	1.297	1.162	0.66	0.913	0.714
	Q9I5J2	Uncharacterized protein OS=Pseudomonas aeruginosa (strain ATCC 15692 / DSM 22644 / CIP 104116 / JCM 14847 / LMG 12228 / 1C / PRS 101 / PAO1) OX=208964 GN=PA0737 PE=4 SV=1	PA0737	0.545	0.000388707	Down	18.819	4.6	1	1	1	1.236	1.284	1.367	0.647	0.76	0.713
	Q9I4M1	LprI domain-containing protein OS=Pseudomonas aeruginosa (strain ATCC 15692 / DSM 22644 / CIP 104116 / JCM 14847 / LMG 12228 / 1C / PRS 101 / PAO1) OX=208964 GN=PA1114 PE=4 SV=1	PA1114	0.622	0.000195497	Down	12.496	33.3	3	3	3	1.151	1.253	1.298	0.774	0.77	0.76
	Q9I1Y1	DUF4142 domain-containing protein OS=Pseudomonas aeruginosa (strain ATCC 15692 / DSM 22644 / CIP 104116 / JCM 14847 / LMG 12228 / 1C / PRS 101 / PAO1) OX=208964 GN=PA2134 PE=4 SV=1	PA2134	0.509	2.10955e-05	Down	20.596	58.4	10	10	33	1.358	1.333	1.319	0.676	0.716	0.65
	Q9I165	Periplasmic trehalase OS=Pseudomonas aeruginosa (strain ATCC 15692 / DSM 22644 / CIP 104116 / JCM 14847 / LMG 12228 / 1C / PRS 101 / PAO1) OX=208964 GN=treA PE=3 SV=1	treA	0.425	0.000142297	Down	61.165	15.6	7	7	9	1.527	1.34	1.351	0.561	0.648	0.585
	Q9I0E3	Amidohydro_3 domain-containing protein OS=Pseudomonas aeruginosa (strain ATCC 15692 / DSM 22644 / CIP 104116 / JCM 14847 / LMG 12228 / 1C / PRS 101 / PAO1) OX=208964 GN=PA2699 PE=4 SV=1	PA2699	0.722	0.000108856	Down	67.905	39.4	21	21	33	1.184	1.17	1.13	0.835	0.863	0.816
	Q9HXU9	DUF4398 domain-containing protein OS=Pseudomonas aeruginosa (strain ATCC 15692 / DSM 22644 / CIP 104116 / JCM 14847 / LMG 12228 / 1C / PRS 101 / PAO1) OX=208964 GN=PA3691 PE=4 SV=1	PA3691	0.639	0.000229547	Down	14.468	24.6	4	4	37	1.275	1.204	1.19	0.804	0.802	0.737
	Q9I7B9	Uncharacterized protein OS=Pseudomonas aeruginosa (strain ATCC 15692 / DSM 22644 / CIP 104116 / JCM 14847 / LMG 12228 / 1C / PRS 101 / PAO1) OX=208964 GN=PA0007 PE=4 SV=1	PA0007	0.625	0.000408069	Down	61.787	18.3	8	8	9	1.283	1.191	1.251	0.834	0.737	0.758
	Q9HVE1	Probable pili assembly chaperone OS=Pseudomonas aeruginosa (strain ATCC 15692 / DSM 22644 / CIP 104116 / JCM 14847 / LMG 12228 / 1C / PRS 101 / PAO1) OX=208964 GN=PA4651 PE=4 SV=1	PA4651	0.438	8.90644e-05	Down	28.981	30.2	7	7	9	1.489	1.321	1.345	0.579	0.65	0.591
	Q9I251	Copper resistance protein B OS=Pseudomonas aeruginosa (strain ATCC 15692 / DSM 22644 / CIP 104116 / JCM 14847 / LMG 12228 / 1C / PRS 101 / PAO1) OX=208964 GN=pcoB PE=4 SV=1	pcoB	0.591	0.000685956	Down	35.25	4.3	1	1	1	1.289	1.299	1.195	0.702	0.714	0.819
	G3XD15	Type 4 fimbrial biogenesis protein PilW OS=Pseudomonas aeruginosa (strain ATCC 15692 / DSM 22644 / CIP 104116 / JCM 14847 / LMG 12228 / 1C / PRS 101 / PAO1) OX=208964 GN=pilW PE=4 SV=1	pilW	0.501	7.25428e-05	Down	30.078	28.8	5	5	7	1.366	1.28	1.36	0.635	0.715	0.657
	Q9HWA2	Uncharacterized protein OS=Pseudomonas aeruginosa (strain ATCC 15692 / DSM 22644 / CIP 104116 / JCM 14847 / LMG 12228 / 1C / PRS 101 / PAO1) OX=208964 GN=PA4298 PE=4 SV=1	PA4298	0.355	0.000284733	Down	10.355	14.9	1	1	3	1.509	1.446	1.484	0.478	0.478	0.62
	Q9HWH7	Periplasmic gluconolactonase, PpgL OS=Pseudomonas aeruginosa (strain ATCC 15692 / DSM 22644 / CIP 104116 / JCM 14847 / LMG 12228 / 1C / PRS 101 / PAO1) OX=208964 GN=ppgL PE=1 SV=1	ppgL	0.647	0.000290306	Down	41.616	38.4	11	11	17	1.253	1.193	1.19	0.769	0.835	0.749
	Q9HWQ7	Homoprotocatechuate 2,3-dioxygenase OS=Pseudomonas aeruginosa (strain ATCC 15692 / DSM 22644 / CIP 104116 / JCM 14847 / LMG 12228 / 1C / PRS 101 / PAO1) OX=208964 GN=hpcB PE=4 SV=1	hpcB	0.719	0.00223164	Down	33.361	17.3	3	3	3	1.113	1.19	1.23	0.833	0.907	0.799
	G3XD84	Type 4 fimbrial biogenesis protein PilV OS=Pseudomonas aeruginosa (strain ATCC 15692 / DSM 22644 / CIP 104116 / JCM 14847 / LMG 12228 / 1C / PRS 101 / PAO1) OX=208964 GN=pilV PE=4 SV=1	pilV	0.306	3.19824e-06	Down	20.061	5.9	1	1	2	1.621	1.53	1.457	0.462	0.475	0.473
	Q9HVL3	Probable cytochrome c OS=Pseudomonas aeruginosa (strain ATCC 15692 / DSM 22644 / CIP 104116 / JCM 14847 / LMG 12228 / 1C / PRS 101 / PAO1) OX=208964 GN=PA4571 PE=4 SV=1	PA4571	0.581	0.00019703	Down	73.386	24.6	12	12	14	1.338	1.199	1.256	0.728	0.772	0.705
	Q9I162	Probable hydrolase OS=Pseudomonas aeruginosa (strain ATCC 15692 / DSM 22644 / CIP 104116 / JCM 14847 / LMG 12228 / 1C / PRS 101 / PAO1) OX=208964 GN=PA2419 PE=4 SV=1	PA2419	0.695	0.0236591	Down	24.271	19.5	3	3	4	1.202	1.208	1.136	0.711	0.996	0.758
	Q9HU31	Amino acid (Lysine/arginine/ornithine/histidine/octopine) ABC transporter periplasmic binding protein OS=Pseudomonas aeruginosa (strain ATCC 15692 / DSM 22644 / CIP 104116 / JCM 14847 / LMG 12228 / 1C / PRS 101 / PAO1) OX=208964 GN=PA5153 PE=3 SV=1	PA5153	0.754	0.00106682	Down	27.561	46	10	10	24	1.177	1.114	1.108	0.881	0.874	0.809
	Q9HZS9	Probable short-chain dehydrogenase OS=Pseudomonas aeruginosa (strain ATCC 15692 / DSM 22644 / CIP 104116 / JCM 14847 / LMG 12228 / 1C / PRS 101 / PAO1) OX=208964 GN=PA2918 PE=4 SV=1	PA2918	0.717	1.96345e-05	Down	26.738	14	2	2	2	1.197	1.153	1.152	0.845	0.84	0.827
	Q9I3Y8	Uncharacterized protein OS=Pseudomonas aeruginosa (strain ATCC 15692 / DSM 22644 / CIP 104116 / JCM 14847 / LMG 12228 / 1C / PRS 101 / PAO1) OX=208964 GN=PA1356 PE=4 SV=1	PA1356	0.705	0.000811403	Down	41.039	5.2	2	2	2	1.156	1.165	1.204	0.789	0.889	0.808
	Q9I1X3	Probable short-chain dehydrogenase OS=Pseudomonas aeruginosa (strain ATCC 15692 / DSM 22644 / CIP 104116 / JCM 14847 / LMG 12228 / 1C / PRS 101 / PAO1) OX=208964 GN=PA2142 PE=4 SV=1	PA2142	0.41	2.35035e-06	Down	30.921	48.3	12	12	16	1.466	1.403	1.392	0.599	0.58	0.568
	Q9I793	Uncharacterized protein OS=Pseudomonas aeruginosa (strain ATCC 15692 / DSM 22644 / CIP 104116 / JCM 14847 / LMG 12228 / 1C / PRS 101 / PAO1) OX=208964 GN=PA0039 PE=4 SV=1	PA0039	0.765	0.00361458	Down	7.9233	33.3	3	3	24	1.205	1.106	1.104	0.926	0.859	0.828
	Q9HZF4	Peptidase_M14 domain-containing protein OS=Pseudomonas aeruginosa (strain ATCC 15692 / DSM 22644 / CIP 104116 / JCM 14847 / LMG 12228 / 1C / PRS 101 / PAO1) OX=208964 GN=PA3054 PE=4 SV=1	PA3054	0.711	0.000552674	Down	71.197	9.6	5	5	10	1.217	1.1	1.185	0.813	0.855	0.822
	G3XCV5	Poly(3-hydroxyalkanoic acid) synthase 1 OS=Pseudomonas aeruginosa (strain ATCC 15692 / DSM 22644 / CIP 104116 / JCM 14847 / LMG 12228 / 1C / PRS 101 / PAO1) OX=208964 GN=phaC1 PE=4 SV=1	phaC1	0.585	4.62703e-05	Down	62.522	35.4	18	18	29	1.301	1.233	1.249	0.704	0.75	0.759
	Q9I2J0	Uncharacterized protein OS=Pseudomonas aeruginosa (strain ATCC 15692 / DSM 22644 / CIP 104116 / JCM 14847 / LMG 12228 / 1C / PRS 101 / PAO1) OX=208964 GN=PA1914 PE=4 SV=1	PA1914	0.341	1.43949e-05	Down	46.125	44.1	16	16	29	1.585	1.406	1.422	0.506	0.516	0.485
	Q9I3Y6	3-dmu-9_3-mt domain-containing protein OS=Pseudomonas aeruginosa (strain ATCC 15692 / DSM 22644 / CIP 104116 / JCM 14847 / LMG 12228 / 1C / PRS 101 / PAO1) OX=208964 GN=PA1358 PE=1 SV=1	PA1358	0.361	4.06529e-06	Down	14.701	7.6	1	1	2	1.531	1.459	1.429	0.517	0.554	0.525
	Q9HW74	Uncharacterized protein OS=Pseudomonas aeruginosa (strain ATCC 15692 / DSM 22644 / CIP 104116 / JCM 14847 / LMG 12228 / 1C / PRS 101 / PAO1) OX=208964 GN=PA4327 PE=4 SV=1	PA4327	0.286	0.000260927	Down	30.572	14.6	3	3	5	1.611	1.487	1.514	0.473	0.489	0.356
	Q9HT89	Uncharacterized protein PA5481 OS=Pseudomonas aeruginosa (strain ATCC 15692 / DSM 22644 / CIP 104116 / JCM 14847 / LMG 12228 / 1C / PRS 101 / PAO1) OX=208964 GN=PA5481 PE=3 SV=1	PA5481	0.743	0.00135271	Down	17.365	58.1	7	7	16	1.234	1.111	1.107	0.857	0.87	0.839
