# Supplementary material for: Impacts of Ser/Thr Protein Kinase Stk1 on the Proteome, Twitching Motility, and Competitive Advantage in Pseudomonas aeruginosa
Source: Front Microbiol. 2021 Sep 22;12:738690. doi: 10.3389/fmicb.2021.738690 (PMC8560001; doi:10.3389/fmicb.2021.738690)
Supplement: Supplementary file 1 [file Data_Sheet_1.ZIP › Table S3. GO functional classification of differentially expressed proteins..xlsx]

## Sheet: Up Classification
Table S3. GO functional classification of up-expressed proteins
GO Terms Level 1	GO Terms Level 2	Number of proteins	Related proteins
BP	signaling	8	Q9HZM7 Q9HWX5 Q9I203 Q9I4Z2 Q9HVQ7 P48632 Q9HVY0 Q9HYR8 Q9I5L3 Q9HZD2 Q9I0Z9 Q9HWJ9 Q9I4V1 Q9I5D1 Q9I0W9 Q9I2L0 Q9I0A7 Q9I1Z7 Q9I0Y0 Q9HT28 Q9I4B5 Q9I363 Q9I4J8 Q9I602 Q9I2B2 Q9HV83 Q9HW16 Q9I067 Q9HYP3 Q9I3U2 Q9I3U8 G3XD35 Q9I4B2 Q9I200 G3XCX1 Q9I2A2 Q9HWX3 Q9I671 Q9I275 Q9I0U4 Q9I4L3 Q9HXD0 Q9HU02 Q9HUH9 Q9HYJ0 Q9HVK1 Q9I0B0 Q9HV87 Q9HUP5 Q9HYI8 Q9I6G3 Q7DC81 Q9I4Z7 Q9HY45 Q9HU01 Q9I295 Q9I3M8 …
	other	10	P04739 Q9HZM7 Q9HWX5 Q9I4Z2 Q9HVQ7 P48632 Q9I368 Q9I5L3 Q9HZD2 Q9I0W9 Q9I2L0 Q9I0A7 Q9HW27 Q9I358 Q9I1Z7 Q9I0Y0 Q9I4B5 Q9I363 Q9I3U8 G3XD35 Q9I4B2 Q9I200 G3XCX1 Q9I2A2 Q9HWX3 Q9I275 Q9I4L3 Q9HVK1 Q9I0B0 Q9I6G3 Q7DC81 Q9I4Z7 Q9HY45 Q9HU01 Q9I295 Q9I3M8 Q9I635 Q9I1R3 Q9I3U7 Q9HTL2 Q9I6J4 Q9I2G4 G3XD87 Q9I6Q7 Q9HUW7 Q9I6J5 Q9I367 Q9I0R3 Q9I758 Q9I3G1 Q9HUX9 Q9I3G0 Q9HYZ4 Q9I3G2 Q9I6X7 Q9I4W5 Q9I5W2 …
	response to stimulus	21	Q51487 P04739 P48632 Q9I368 Q9HVS1 Q9I4K4 Q9I2L0 Q9HVR6 Q9HW27 Q9HVR8 Q9I358 Q9I363 Q9HVR5 Q9I171 Q9HVR9 Q9I6G3 Q9HU30 Q9HZT1 Q9I2N2 Q9HVS0 Q9I683 Q9HVR7 Q9I367 Q9I3G1 Q9I3G0 Q9I3G2 Q9I191 Q9I374 Q9HVS3 Q9I201 Q51467 Q9K3C5 Q9I738 Q9HU18 Q9I352 P27017 P21629 P57698 Q9I0F4 Q9I737
	biological regulation	33	P04739 Q9HZM7 Q9HVQ7 P48632 Q9I5D1 Q9I1Z7 Q9I0Y0 Q9I4B5 Q9I3U8 Q9I4B2 Q9I200 Q9I4Z7 Q9I0C4 Q9I295 Q9I3M8 Q9I1R3 Q9I3U7 Q9HTL2 Q9HUW7 Q9I0R3 Q9HVV5 Q9I758 Q9HUX9 Q9I6X7 Q9I4W5 Q9HXS2 Q9I4G2 Q9I757 Q9I1Z2 Q51423 P10932 P33883 P27017
	localization	40	Q51487 Q9HVQ7 P48632 Q9HZZ3 Q9HW27 Q9I1Z7 Q9I0Y0 Q9I3U8 Q9I4Z7 Q9I1R3 Q9I3U7 Q9I2G4 Q9HUW7 Q9I0R3 Q9I4W5 P08280 Q9S586 Q51467 Q59635 P33883 P14532
	cellular process	105	P48632 Q9I0Y0 Q9I3U8 Q9I1R3 Q9I3U7 Q9HUW7 Q9I0R3 P33883
	metabolic process	132	Q9K3C5 Q9HTL2 Q9I6G3 P10932 P04739 Q51467 P33883 P11436 Q9HV98 Q9I0F4
CC	macromolecular complex	12	Q51487 P04739 Q9HZM7 Q9HWX5 Q9HVQ7 P48632 Q9HVS1 Q9I0Z9 Q9I5D1 Q9HVR8 Q9I0Y0 Q9I602 Q9I067 Q9I6W7 Q9I3U8 G3XD35 Q9I4B2 G3XCX1 Q9HWX3 Q9HVR9 Q9HU30 Q9HXR1 Q9I4Z7 Q9HZT1 Q9I2N2 Q9HU01 Q9I683 Q9I635 Q9I3U7 Q9HW79 G3XD87 Q9HUW7 Q9HVR7 Q9HYI1 Q9HVV5 Q9I3G0 Q9I3G2 Q9I4W5 Q9I191 Q9I374 Q9I4G2 Q9I060 Q9I201 P08280 Q9I5U5 Q9HWE0 Q9HWX4 Q9HVC8 Q9I5Q3 Q9HWE3 Q9HVC3 Q9HUP3 Q59641 Q51423 Q9S586 Q51467 G3XD67 …
	intracellular	39	P04739 Q9HZM7 Q9HWX5 Q9I0Z9 Q9I602 Q9I067 Q9I3U8 G3XD35 Q9I4B2 Q9HWX3 Q9HXR1 Q9HU01 Q9I635 Q9I3U7 Q9HUW7 Q9HYI1 Q9HVV5 Q9I3G0 Q9I4G2 P08280 Q9I5U5 Q9HWE0 Q9HWX4 Q9HVC8 Q9I5Q3 Q9HWE3 Q9HVC3 Q9HUP3 Q51423 Q9S586 Q59635 Q9I2A8 Q9I742 P47204 Q9I4W9 Q9I5U8 Q9HZM5 Q9HZC0 G3XD12
	cell	75	Q9HWX5 Q9HVS1 G3XCX1 Q9HVR9 Q9I635 G3XD87 Q9HVV5 Q9I3G0 Q9I191 Q9HWE0 Q9HWE3 Q9I737
MF	other	10	Q9I6Z0 Q9HZM7 Q9HWX5 Q9I203 Q9I4Z2 Q9HVQ7 Q9HVY0 Q9HYR8 Q9HWR6 Q9I5L3 Q9HZD2 Q9I0Z9 Q9HWJ9 Q9I4V1 Q9I5D1 Q9I0W9 Q9I2L0 Q9I0A7 Q9HVR6 Q9I2Z5 Q9I1Z7 Q9I0Y0 Q9I363 Q9I4J8 Q9I602 Q9I2B2 Q9HV83 Q9HW16 Q9HVR5 Q9I067 Q9HYP3 Q9I3U2 Q9I3U8 G3XD35 G3XCX1 Q9I2A2 Q9HWX3 Q9I671 Q9I275 Q9I0U4 Q9I4L3 Q9HXD0 Q9HU02 Q9HUH9 Q9HYJ0 Q9HVK1 Q9I0B0 Q9HV87 Q9HUP5 Q9HYI8 Q9I6G3 Q9I4Z7 Q9I2N2 Q9HU01 Q9I6L3 Q9HTP2 Q9I635 …
	transporter activity	23	Q51487 Q9I6Z0 Q9HZM7 Q9I4Z2 Q9HVQ7 P48632 Q9HVY0 Q9HYR8 Q9I5L3 Q9HWJ9 Q9I5D1 Q9I0A7 Q9HVR6 Q9I1Z7 Q9I0Y0 Q9I4B5 Q9I363 Q9I481 Q9HV83 Q9HW16 Q9HVR5 Q9HYP3 Q9I4B2 Q9I200 Q9I101 G3XCX1 Q9I671 Q9I2L3 Q9I171 Q9HTQ3 Q9I4L3 Q9HUU3 Q9I5L2 Q9HU02 Q9HUH9 Q9I4Q5 Q9I0B0 Q9HV87 Q9I4Z7 Q9I0C4 Q9I295 Q9I3M8 Q9I683 Q9I3U7 Q9HXR4 Q9I2G4 Q9HW79 Q9HT82 Q9HUW7 Q9HVV5 Q9I758 Q9I3G1 Q9HUX9 Q9I3G0 Q9HYZ4 Q9I3G2 Q9I6X7 …
	binding	103	Q51487 Q9HVS1 Q9I4K4 Q9HVR6 Q9HW27 Q9HVR8 Q9HVR5 Q9HVR9 Q9I6G3 Q9HU30 Q9HZT1 Q9I2N2 Q9HVS0 Q9I1R3 Q9HVR7 Q9I3G1 Q9I3G0 Q9I3G2 Q9I191 Q9I374 Q9I201 Q9I352 P57698
	catalytic activity	127	Q9HWE0 Q59635 Q9I683 Q9I3U8 Q9I4W5 Q9HWE3 Q9I1R3 Q9I2G4 P48632 P14532

## Sheet: Down Classification
Table S3. GO functional classification of down-expressed proteins
GO Terms Level 1	GO Terms Level 2	Number of proteins	Related proteins
BP	locomotion	11	P14756 P22610 G3XCY4 Q51508 P29436 P54292 Q9HXJ2 Q9HWA7 Q9I5R6 Q51390 Q9I5E5 Q9I2A4 Q9HWH4 Q9HY00 Q9I720 Q9I1X8 Q9I0E8 Q9HXW4 Q9HVE1 Q9I251 Q9I1V3 Q9I639 Q9I1V1 Q9HX42 Q9HZ40 Q9I4P1 G3XD15 Q9I6Y8 Q9I2W5 Q9HW69 G3XCW6 Q9I1N6 Q9I2N7 Q9HWQ8 Q9HZQ0 Q9HYB4 Q9HV20 Q9HWQ7 G3XCZ0 Q9HYF6 Q9HUT3 Q9I6X4 Q9I6A1 Q9I781 Q9I6K0 Q9HXW2 Q9I1X1 Q9HVQ3 Q9HZH0 Q9HYM9 Q9HWI4 Q9HUX0 Q9I6D8 Q9I3E5 G3XCW2 Q9I6X3 G3XCV4 …
	other	13	P14756 P22610 Q51508 P29436 P54292 Q9HWA7 Q9I5R6 Q51390 Q9I5E5 Q9I2H1 Q9I2A4 Q9I246 G3XCZ9 Q9I3C0 Q9I0R9 Q9I0F9 Q9HY00 Q9I720 Q9I0E8 Q9HWL0 Q9I1V3 Q9I639 Q9I1V1 Q9I5X7 Q9HX42 Q9I2M1 Q9HZ40 Q9I4P1 Q9I6Y8 Q9I2W5 Q9I4C3 G3XCW6 Q9I1N6 Q9I2N7 Q9HWQ8 Q9HZQ0 Q9HYB4 Q9I6D0 Q9HV20 Q9HWQ7 Q9HYF6 Q9HVY1 Q9I6A1 Q9I162 Q9I781 Q9I6K0 Q9HXW2 Q9I1X1 Q9HVQ3 Q9HX89 Q9HYM9 Q9HWI4 Q9HUX0 Q9HTV6 Q9I0Z1 Q9I6D8 Q9I3E5 …
	signaling	14	P14756 G3XCY4 P13794 Q9HXJ2 Q9I792 Q9HWH4 Q9HXW4 Q9HX93 Q9HZ51 Q9I2M1 G3XD15 Q9I066 Q9HW69 Q9HWH3 G3XCZ0 Q9HUT3 Q9I6X4 Q9HUJ1 Q9HT44 Q9HU31 Q9HZH0 Q9I6D8 Q9HV89 G3XCW2 Q9HW98 Q9I2M0 Q9I4Q0 Q9HXV0 Q9HY89 Q9HZ49 Q9HXC4 Q9I5C8 G3XD84 Q9HZ50 G3XD21 Q9I6X5 Q9I2M2 Q9HXW3 Q9HZ48 Q9HWH5 Q9I6X6 Q9HX82 Q9I0V5 Q9HVA7 Q9HVM8 Q9I2C3 P35818 Q9HWK6 Q9I5W4 Q00514 Q03024 Q00518 Q9I104 P25060 Q00512 Q9I589 Q51485 …
	multi-organism process	17	G3XCY4 P13794 P54292 Q9HWA7 Q9I2A4 Q9HY00 Q9I1X8 Q9I0E8 Q9I251 Q9I639 Q9HX42 Q9I2W5 Q9HW69 G3XCW6 Q9HYF6 Q9HUT3 Q9I6K0 Q9HXW2 Q9HWI4 Q9I0Z1 Q9I580 Q9I6X3 Q9I133 Q9HXT9 Q9I6P5 G3XD78 Q9HYP9 Q9I009 Q9HUC4 Q9I710 Q9I0P9 Q9HWB0 Q9I6V5 Q9I6Y3 Q9HYE4 Q9HWR8 Q9I0Q0 Q9HWA4 Q9HV31 Q9I1W5 Q9HYZ5 Q9I5W4 Q9I104 P15276 Q9HUY1 Q9HWR3 Q9HV30 Q9HT89
	response to stimulus	39	Q9HWA7 Q9I5D0 Q9HWH4 Q9I1X8 Q9I0E8 Q9HXW4 Q9HX42 G3XCW6 Q9HWH3 Q9HYB4 Q9HYF6 Q9I6K0 Q9HZH0 Q9HWI4 Q9I6D8 G3XCW2 Q9I1T1 Q9HXT9 Q9HXC4 G3XD21 Q9HYP9 Q9I0C5 Q9I773 Q9HXW3 Q9HWH5 Q9HWB0 Q9I6V5 Q9HYE4 Q9HWR8 Q9I1T0 Q9HWA4 Q9HV31 Q9I1W5 Q9I0M3 Q9HWT7 Q9HWR3 Q9I1W8 Q9HTZ2 Q9I165
	biological regulation	48	P14756 G3XCY4 P13794 P54292 Q9HW69 Q9I1N6 Q9I6D8 Q9HYN5 G3XD78 Q9I710 Q9I1M7 Q9S508 Q9I0Q0 Q9HWK6 Q9I5W4 Q9I589 P09786
	localization	58	Q9HWA7 Q9I1X8 Q9HX42 Q9I6K0 Q9HWI4 Q9HXT9 Q9HYP9 Q9HWB0 Q9I6V5 Q9HYE4 Q9HWR8 Q9HWA4 Q9HV31 Q9HWR3
	metabolic process	139	P14756 G3XCY4 Q9HXJ2 G3XD15 Q9HW69 G3XCZ0 Q9I6D8 Q9I4Q0 G3XD84 Q9I6V5 Q9HVM8
	cellular process	142	Q05097 P13794 Q9I6D8 Q9I710 Q9I5W4 Q9I589 Q9HY24 G3XCY4 P14756 Q9HWK6 Q9S508 Q9I730 P09786
CC	macromolecular complex	18	P22610 P29436 P13794 Q9HWA7 Q9I5R6 Q9I1X8 Q9I0E8 Q9HX93 Q9HVE1 Q9I251 Q9I1V1 Q9HX42 Q9HZ51 Q9I4P1 G3XD15 Q9I066 Q9HWH3 Q9HV20 G3XCZ0 Q9HYF6 Q9HUT3 Q9I6A1 Q9I6K0 Q9I1X1 Q9HVQ3 Q9HWI4 Q9HUX0 Q9I722 Q9I4Q0 Q9HXV0 Q9HY24 Q9HXT9 Q9HZ49 Q9HXC4 Q9HYP6 G3XD84 Q9HZ50 Q9HVP3 G3XD21 Q9HVJ7 Q9HYP9 Q9HUC4 Q9HXU8 Q9I5H5 Q9I0Q2 Q9I6V5 Q9I6Y3 Q9I5T1 Q9I4C2 Q9HYE4 Q9I6Y9 Q9I0V5 Q9HVA7 Q9HWR8 Q9HTK8 P40695 Q9I0A1 …
	intracellular	49	P29436 Q9HWA7 Q9I1X8 Q9I0E8 Q9I1V1 Q9HX42 Q9I4P1 Q9HV20 Q9I6A1 Q9I6K0 Q9I1X1 Q9HVQ3 Q9HWI4 Q9HUX0 Q9HY24 Q9HXT9 Q9HVP3 Q9HVJ7 Q9HYP9 Q9HUC4 Q9I6V5 Q9I6Y3 Q9I5T1 Q9I4C2 Q9HYE4 Q9I6Y9 Q9HWR8 Q9HTK8 P40695 Q9I0A1 Q9HVM8 Q9I047 Q9HWA4 Q9I0S1 Q9HV31 Q9HUY1 Q00512 Q9I587 Q9HTE9 Q9HV75 Q9HWR3 Q9HYR9 Q9I1W8 P22567 Q9HTZ2 P09786 Q05097 Q9HV30 Q9I0N2
	cell	91	P22610 P29436 P13794 Q9HV20 G3XCZ0 Q9HUX0 Q9HXC4 Q9I0A1 P35818 Q00514 Q03024 Q00518 P25060 Q00512 Q9I587 Q51485 P09786 P32722
MF	other	7	P14756 P22610 Q51508 Q9HWA7 Q9I5R6 Q51390 Q9I5E5 Q9I2H1 Q9I0E3 Q9I246 G3XCZ9 Q9I3C0 Q9I0R9 Q9I0F9 Q9I730 Q9I720 Q9I0E8 G3XCV3 Q9HXH7 Q9HX93 Q9HWL0 Q9I1V3 Q9I1V1 Q9I5X7 Q9HX42 Q9HZ51 Q9I2M1 Q9HZ40 Q9I4P1 Q9I6Y8 Q9HW69 Q9I4C3 Q9I1N6 Q9I2N7 Q9HWQ8 Q9I134 Q9HWH7 Q9HYB4 Q9I6D0 Q9HV20 Q9HWQ7 Q9HYF6 Q9HVY1 Q9I162 Q9I781 Q9I6K0 Q9I1X1 Q9HVQ3 Q9HX89 Q9HYM9 Q9HWI4 Q9HTV6 Q9I0Z1 Q9I6D8 Q9I280 Q9I3E5 Q9I1X3 …
	molecular transducer activity	8	P14756 G3XCY4 P13794 P54292 Q9HXJ2 Q9HWA7 Q9I5R6 Q51390 Q9I2A4 Q9I7B9 Q9I730 Q9HY00 Q9HX93 Q9I251 Q9I639 Q9HZ51 Q9I2M1 Q9HZ40 Q9I2W5 G3XCW6 Q9HWH3 Q9HWH7 Q9HYB4 Q9I6D0 Q9HWQ7 Q9HVL3 Q9I1X5 Q9HUT3 Q9HW74 Q9I6A1 Q9I6K0 Q9HXW2 Q9I1X1 Q9HWI4 Q9HUX0 Q9I3Y8 Q9I280 Q9HV89 Q9I6X3 Q9HW98 G3XCV4 Q9HZF4 Q9I133 Q9HYN5 Q9HXV0 Q9HXT9 Q9I1A0 Q9I6P5 Q9HWI2 Q9I1H5 Q9HY89 G3XD78 Q9I2H2 Q9I009 Q9HUC4 Q9I1U3 Q9I1V7 …
	transporter activity	35	P13794 Q9HWH4 Q9HXW4 Q9HX93 Q9I2M1 Q9I066 Q9HWH3 G3XCZ0 Q9I6X4 Q9HUJ1 Q9HT44 Q9HU31 Q9HZH0 G3XCW2 Q9HXV0 Q9HZ49 Q9HXC4 Q9I5C8 G3XD21 Q9I6X5 Q9I2M2 Q9HXW3 Q9HZ48 Q9HWH5 Q9I6X6 Q9HX82 Q9I0V5 P35818 Q00514 Q03024 Q9I104 P25060 Q00512 Q51485 P32722
	binding	99	Q9HWA7 Q9HX42 Q9I6K0 Q9HWI4 Q9HYE4 Q9HWR8 Q9HV31 Q9HWR3
	catalytic activity	136	Q9I0E8 Q9I773 Q9HYF6 Q9I1W8 P29436 Q9I0A1 Q9I0C5
