# Supplementary material for: Impacts of Ser/Thr Protein Kinase Stk1 on the Proteome, Twitching Motility, and Competitive Advantage in Pseudomonas aeruginosa
Source: Front Microbiol. 2021 Sep 22;12:738690. doi: 10.3389/fmicb.2021.738690 (PMC8560001; doi:10.3389/fmicb.2021.738690)
Supplement: Supplementary file 1 [file Data_Sheet_1.ZIP › Table S2. Identification of differentially expressed proteins in ∆stk1 strain compared with those in the wild-type strain by LC-MSMS.xlsx]

## Sheet: Diff_distribution
Compared sample name	Up-regulated	Down-regulated
stk1/PAO1	288	332

## Sheet: ∆stk1vsPAO1
Table S2. Identification of differentially expressed proteins in ∆stk1 strain compared with those in the wild-type strain by LC-MS/MS
Protein accession	Protein description	Gene name	stk1/PAO1 Ratio	stk1/PAO1 P value	Regulated Type	MW [kDa]	Coverage [%]	Peptides	Unique peptides	PSMs	PAO1_1	PAO1_2	PAO1_3	stk1_1	stk1_2	stk1_3	Unnamed: 16	Subcellular localization	KEGG KO No.	KEGG Gene	KEGG pathway	Biological Process	Cellular Component	Molecular Function	IPR ID	Domain description	KOG category	KOG NO.	KOG description
P14756	Elastase OS=Pseudomonas aeruginosa (strain ATCC 15692 / DSM 22644 / CIP 104116 / JCM 14847 / LMG 12228 / 1C / PRS 101 / PAO1) OX=208964 GN=lasB PE=1 SV=1	lasB	0.608	0.000263428	Down	53.686	21.3	9	9	17	1.289	1.247	1.21	0.812	0.75	0.716		Extracellular	K01399	lasB; pseudolysin [EC:3.4.24.26]	pae01503 Cationic antimicrobial peptide (CAMP) resistance; pae02024 Quorum sensing	GO:0043952 protein transport by the Sec complex; GO:0015628 protein secretion by the type II secretion system; GO:0051674 localization of cell; GO:0052048 interaction with host via secreted substance involved in symbiotic interaction; GO:0044699 single-organism process; GO:0098776 protein transport across the cell outer membrane; GO:0044764 multi-organism cellular process; GO:0044046 interaction …	GO:0005576 extracellular region;	GO:0004175 endopeptidase activity; GO:0004222 metalloendopeptidase activity; GO:0008233 peptidase activity; GO:0003824 catalytic activity; GO:0005488 binding; GO:0043167 ion binding; GO:0046872 metal ion binding; GO:0043169 cation binding; GO:0070011 peptidase activity, acting on L-amino acid peptides; GO:0016787 hydrolase activity; GO:0008237 metallopeptidase activity;	IPR025711; IPR011096; IPR001570; IPR013856;	PepSY domain; FTP domain; Peptidase M4, C-terminal; Peptidase M4 domain;	E	COG3227	Zinc metalloprotease (elastase)
Q51487	Outer membrane protein OprM OS=Pseudomonas aeruginosa (strain ATCC 15692 / DSM 22644 / CIP 104116 / JCM 14847 / LMG 12228 / 1C / PRS 101 / PAO1) OX=208964 GN=oprM PE=1 SV=2	oprM	1.356	0.00010302	Up	52.598	35.7	14	14	22	0.853	0.854	0.833	1.116	1.142	1.187		OuterMembrane	K18139	oprM, emhC, ttgC, cusC, adeK, smeF, mtrE, cmeC, gesC; outer membrane protein, multidrug efflux system	pae01501 beta-Lactam resistance; pae02024 Quorum sensing	GO:0006810 transport; GO:0042493 response to drug; GO:0055085 transmembrane transport; GO:0042221 response to chemical; GO:1902578 single-organism localization; GO:0046677 response to antibiotic; GO:0044699 single-organism process; GO:0015893 drug transport; GO:0051179 localization; GO:0050896 response to stimulus; GO:0044765 single-organism transport; GO:0006855 drug transmembrane transport; GO:…	GO:0016020 membrane; GO:0009279 cell outer membrane; GO:0019867 outer membrane; GO:0030313 cell envelope; GO:0044462 external encapsulating structure part; GO:0030312 external encapsulating structure; GO:0044425 membrane part; GO:0044464 cell part; GO:0071944 cell periphery; GO:0031975 envelope; GO:0031224 intrinsic component of membrane; GO:0005623 cell; GO:0016021 integral component of membrane;	GO:0008289 lipid binding; GO:0015238 drug transmembrane transporter activity; GO:0005488 binding; GO:0090484 drug transporter activity; GO:0005215 transporter activity; GO:0022857 transmembrane transporter activity;			MU	COG1538	Outer membrane protein
P22610	Prepilin leader peptidase/N-methyltransferase OS=Pseudomonas aeruginosa (strain ATCC 15692 / DSM 22644 / CIP 104116 / JCM 14847 / LMG 12228 / 1C / PRS 101 / PAO1) OX=208964 GN=pilD PE=1 SV=3	pilD	0.478	1.08576e-05	Down	31.87	3.4	1	1	1	1.416	1.341	1.312	0.657	0.63	0.66		InnerMembrane	K02654	pilD, pppA; leader peptidase (prepilin peptidase) / N-methyltransferase [EC:3.4.23.43 2.1.1.-]		GO:0044085 cellular component biogenesis; GO:0016043 cellular component organization; GO:0006518 peptide metabolic process; GO:0006465 signal peptide processing; GO:0044267 cellular protein metabolic process; GO:0044699 single-organism process; GO:0006480 N-terminal protein amino acid methylation; GO:0016485 protein processing; GO:0044237 cellular metabolic process; GO:0043683 type IV pilus bioge…	GO:0016020 membrane; GO:0071944 cell periphery; GO:0044464 cell part; GO:0044425 membrane part; GO:0031224 intrinsic component of membrane; GO:0032991 macromolecular complex; GO:0005623 cell; GO:0043234 protein complex; GO:0016021 integral component of membrane; GO:0015627 type II protein secretion system complex; GO:0005886 plasma membrane;	GO:0004175 endopeptidase activity; GO:0008233 peptidase activity; GO:0008168 methyltransferase activity; GO:0003824 catalytic activity; GO:0004190 aspartic-type endopeptidase activity; GO:0070011 peptidase activity, acting on L-amino acid peptides; GO:0016741 transferase activity, transferring one-carbon groups; GO:0070001 aspartic-type peptidase activity; GO:0016787 hydrolase activity; GO:000817…	IPR010627; IPR000045;	Peptidase A24A, N-terminal; Prepilin type IV endopeptidase, peptidase domain;	NOU	COG1989	Type II secretory pathway, prepilin signal peptidase PulO and related peptidases
G3XCY4	Transcription factor AmrZ OS=Pseudomonas aeruginosa (strain ATCC 15692 / DSM 22644 / CIP 104116 / JCM 14847 / LMG 12228 / 1C / PRS 101 / PAO1) OX=208964 GN=amrZ PE=1 SV=1	amrZ	0.452	0.000178399	Down	12.333	49.1	4	4	5	1.375	1.348	1.37	0.566	0.594	0.689		Cytoplasmic				GO:0044085 cellular component biogenesis; GO:0051674 localization of cell; GO:0032885 regulation of polysaccharide biosynthetic process; GO:0045980 negative regulation of nucleotide metabolic process; GO:0040017 positive regulation of locomotion; GO:0044699 single-organism process; GO:0040013 negative regulation of locomotion; GO:2001141 regulation of RNA biosynthetic process; GO:1900233 positive…		GO:0003677 DNA binding; GO:0000986 bacterial-type RNA polymerase core promoter proximal region sequence-specific DNA binding; GO:0001158 enhancer sequence-specific DNA binding; GO:0000976 transcription regulatory region sequence-specific DNA binding; GO:0003690 double-stranded DNA binding; GO:1990837 sequence-specific double-stranded DNA binding; GO:0035326 enhancer binding; GO:0043565 sequence-s…	IPR010985; IPR005569; IPR013321;	Ribbon-helix-helix; Arc-like DNA binding domain; Arc-type ribbon-helix-helix;
P04739	Type IV major pilin protein PilA OS=Pseudomonas aeruginosa (strain ATCC 15692 / DSM 22644 / CIP 104116 / JCM 14847 / LMG 12228 / 1C / PRS 101 / PAO1) OX=208964 GN=pilA PE=1 SV=1	pilA	3.717	0.00013219	Up	15.512	42.3	5	5	32	0.353	0.447	0.474	1.603	1.534	1.598		Periplasmic	K02650	pilA; type IV pilus assembly protein PilA	pae02020 Two-component system	GO:0050794 regulation of cellular process; GO:0051674 localization of cell; GO:0023051 regulation of signaling; GO:0044699 single-organism process; GO:0043708 cell adhesion involved in biofilm formation; GO:0044764 multi-organism cellular process; GO:0090609 single-species submerged biofilm formation; GO:0022610 biological adhesion; GO:0016337 single organismal cell-cell adhesion; GO:0010646 regu…	GO:0009289 pilus; GO:0042995 cell projection; GO:0005622 intracellular; GO:0044464 cell part; GO:0005737 cytoplasm; GO:0044096 type IV pilus; GO:0044424 intracellular part; GO:0009986 cell surface; GO:0005829 cytosol; GO:0005623 cell; GO:0044444 cytoplasmic part;				NU	COG4969	Tfp pilus assembly protein, major pilin PilA
Q9I6Z0	8-oxoguanine deaminase OS=Pseudomonas aeruginosa (strain ATCC 15692 / DSM 22644 / CIP 104116 / JCM 14847 / LMG 12228 / 1C / PRS 101 / PAO1) OX=208964 GN=PA0142 PE=1 SV=1	PA0142	1.702	0.00027751	Up	48.303	11.1	3	3	3	0.736	0.698	0.792	1.242	1.221	1.326		Cytoplasmic	K18456	E3.5.4.32; 8-oxoguanine deaminase [EC:3.5.4.32]				GO:0003824 catalytic activity; GO:0005488 binding; GO:0043167 ion binding; GO:0043169 cation binding; GO:0046872 metal ion binding; GO:0016787 hydrolase activity; GO:0016810 hydrolase activity, acting on carbon-nitrogen (but not peptide) bonds;	IPR032466; IPR006680; IPR011059;	Metal-dependent hydrolase; Amidohydrolase-related; Metal-dependent hydrolase, composite domain;	FR	COG0402	Cytosine deaminase and related metal-dependent hydrolases
Q51508	Salicylate biosynthesis isochorismate synthase OS=Pseudomonas aeruginosa (strain ATCC 15692 / DSM 22644 / CIP 104116 / JCM 14847 / LMG 12228 / 1C / PRS 101 / PAO1) OX=208964 GN=pchA PE=1 SV=1	pchA	0.555	0.00387506	Down	52.071	11.1	4	4	5	1.392	1.185	1.157	0.739	0.747	0.585		Cytoplasmic	K01851	pchA; salicylate biosynthesis isochorismate synthase [EC:5.4.4.2]	pae00130 Ubiquinone and other terpenoid-quinone biosynthesis; pae01053 Biosynthesis of siderophore group nonribosomal peptides; pae01100 Metabolic pathways; pae01110 Biosynthesis of secondary metabolites; pae01130 Biosynthesis of antibiotics	GO:0051188 cofactor biosynthetic process; GO:0006518 peptide metabolic process; GO:0006725 cellular aromatic compound metabolic process; GO:1901615 organic hydroxy compound metabolic process; GO:0016053 organic acid biosynthetic process; GO:0046189 phenol-containing compound biosynthetic process; GO:0044699 single-organism process; GO:0009058 biosynthetic process; GO:1901566 organonitrogen compou…		GO:0016853 isomerase activity; GO:0008909 isochorismate synthase activity; GO:0016866 intramolecular transferase activity; GO:0003824 catalytic activity; GO:0050486 intramolecular transferase activity, transferring hydroxy groups;	IPR005801; IPR015890;	ADC synthase; Chorismate-utilising enzyme, C-terminal;	HQ	COG1169	Isochorismate synthase
P29436	50S ribosomal protein L34 OS=Pseudomonas aeruginosa (strain ATCC 15692 / DSM 22644 / CIP 104116 / JCM 14847 / LMG 12228 / 1C / PRS 101 / PAO1) OX=208964 GN=rpmH PE=3 SV=2	rpmH	0.756	0.000842756	Down	5.2092	18.2	1	1	1	1.212	1.104	1.112	0.852	0.876	0.862		Cytoplasmic	K02914	RP-L34, MRPL34, rpmH; large subunit ribosomal protein L34	pae03010 Ribosome	GO:0006518 peptide metabolic process; GO:0043043 peptide biosynthetic process; GO:0044267 cellular protein metabolic process; GO:0006807 nitrogen compound metabolic process; GO:0009058 biosynthetic process; GO:0043603 cellular amide metabolic process; GO:0044238 primary metabolic process; GO:1901566 organonitrogen compound biosynthetic process; GO:1901576 organic substance biosynthetic process; G…	GO:0005840 ribosome; GO:0043226 organelle; GO:0043229 intracellular organelle; GO:0043232 intracellular non-membrane-bounded organelle; GO:0044464 cell part; GO:0005622 intracellular; GO:0005737 cytoplasm; GO:0032991 macromolecular complex; GO:0044424 intracellular part; GO:1990904 ribonucleoprotein complex; GO:0005623 cell; GO:0030529 intracellular ribonucleoprotein complex; GO:0044444 cytoplasm…	GO:0003735 structural constituent of ribosome; GO:0005198 structural molecule activity;			J	COG0230	Ribosomal protein L34
Q9HZM7	UDP-N-acetylenolpyruvoylglucosamine reductase OS=Pseudomonas aeruginosa (strain ATCC 15692 / DSM 22644 / CIP 104116 / JCM 14847 / LMG 12228 / 1C / PRS 101 / PAO1) OX=208964 GN=murB PE=1 SV=1	murB	2.262	1.51771e-06	Up	37.627	3.2	1	1	1	0.6	0.615	0.63	1.381	1.369	1.423		Cytoplasmic	K00075	murB; UDP-N-acetylmuramate dehydrogenase [EC:1.3.1.98]	pae00520 Amino sugar and nucleotide sugar metabolism; pae00550 Peptidoglycan biosynthesis; pae01100 Metabolic pathways	GO:0044085 cellular component biogenesis; GO:0050794 regulation of cellular process; GO:0016043 cellular component organization; GO:0065008 regulation of biological quality; GO:0000270 peptidoglycan metabolic process; GO:0006024 glycosaminoglycan biosynthetic process; GO:0044036 cell wall macromolecule metabolic process; GO:0009252 peptidoglycan biosynthetic process; GO:0044699 single-organism pr…	GO:0044424 intracellular part; GO:0005623 cell; GO:0044464 cell part; GO:0005622 intracellular; GO:0005737 cytoplasm;	GO:0008762 UDP-N-acetylmuramate dehydrogenase activity; GO:1901265 nucleoside phosphate binding; GO:0050660 flavin adenine dinucleotide binding; GO:0043167 ion binding; GO:0000166 nucleotide binding; GO:0048037 cofactor binding; GO:0016491 oxidoreductase activity; GO:0016614 oxidoreductase activity, acting on CH-OH group of donors; GO:1901363 heterocyclic compound binding; GO:0097159 organic cycl…	IPR016166; IPR016169; IPR011601; IPR006094; IPR016167;	FAD-binding, type 2; CO dehydrogenase flavoprotein-like, FAD-binding, subdomain 2; UDP-N-acetylenolpyruvoylglucosamine reductase, C-terminal; FAD linked oxidase, N-terminal; FAD-binding, type 2, subdomain 1;	M	COG0812	UDP-N-acetylmuramate dehydrogenase
Q9HWX5	6,7-dimethyl-8-ribityllumazine synthase OS=Pseudomonas aeruginosa (strain ATCC 15692 / DSM 22644 / CIP 104116 / JCM 14847 / LMG 12228 / 1C / PRS 101 / PAO1) OX=208964 GN=ribH PE=3 SV=1	ribH	1.34	0.00290908	Up	16.413	14.6	2	2	3	0.799	0.859	0.911	1.095	1.191	1.156		Cytoplasmic	K00794	ribH, RIB4; 6,7-dimethyl-8-ribityllumazine synthase [EC:2.5.1.78]	pae00740 Riboflavin metabolism; pae01100 Metabolic pathways; pae01110 Biosynthesis of secondary metabolites	GO:0009110 vitamin biosynthetic process; GO:0018130 heterocycle biosynthetic process; GO:0044711 single-organism biosynthetic process; GO:0009231 riboflavin biosynthetic process; GO:0044281 small molecule metabolic process; GO:0044763 single-organism cellular process; GO:0044699 single-organism process; GO:1901360 organic cyclic compound metabolic process; GO:0006807 nitrogen compound metabolic p…	GO:1902494 catalytic complex; GO:0044464 cell part; GO:0005622 intracellular; GO:0005737 cytoplasm; GO:0032991 macromolecular complex; GO:0044424 intracellular part; GO:1990234 transferase complex; GO:0005829 cytosol; GO:0005623 cell; GO:0009349 riboflavin synthase complex; GO:0044444 cytoplasmic part;	GO:0016867 intramolecular transferase activity, transferring acyl groups; GO:0000906 6,7-dimethyl-8-ribityllumazine synthase activity; GO:0016853 isomerase activity; GO:0016740 transferase activity; GO:0003824 catalytic activity; GO:0016866 intramolecular transferase activity;			H	COG0054	Riboflavin synthase beta-chain
P13794	Outer membrane porin F OS=Pseudomonas aeruginosa (strain ATCC 15692 / DSM 22644 / CIP 104116 / JCM 14847 / LMG 12228 / 1C / PRS 101 / PAO1) OX=208964 GN=oprF PE=1 SV=1	oprF	0.763	6.52204e-05	Down	37.639	52.3	19	19	301	1.161	1.132	1.129	0.874	0.887	0.849		OuterMembrane	K03286	TC.OOP; OmpA-OmpF porin, OOP family		GO:0050794 regulation of cellular process; GO:0065008 regulation of biological quality; GO:0044403 symbiosis, encompassing mutualism through parasitism; GO:0051704 multi-organism process; GO:0051234 establishment of localization; GO:0006810 transport; GO:0055085 transmembrane transport; GO:0022610 biological adhesion; GO:0050789 regulation of biological process; GO:0008360 regulation of cell shap…	GO:0016020 membrane; GO:0019867 outer membrane; GO:0030312 external encapsulating structure; GO:0098796 membrane protein complex; GO:0071944 cell periphery; GO:0046930 pore complex; GO:0031224 intrinsic component of membrane; GO:0032991 macromolecular complex; GO:0005623 cell; GO:0016021 integral component of membrane; GO:0030313 cell envelope; GO:0009279 cell outer membrane; GO:0044462 external …	GO:0001851 complement component C3b binding; GO:0001846 opsonin binding; GO:0043167 ion binding; GO:0022803 passive transmembrane transporter activity; GO:0005515 protein binding; GO:0015267 channel activity; GO:0022829 wide pore channel activity; GO:0005488 binding; GO:0001848 complement binding; GO:0015288 porin activity; GO:0046872 metal ion binding; GO:0043169 cation binding; GO:0005509 calci…	IPR006665; IPR008722; IPR006664; IPR011250;	OmpA-like domain; Outer membrane porin F, N-terminal; Outer membrane protein, bacterial; Outer membrane protein/outer membrane enzyme PagP, beta-barrel;	M	COG2885	Outer membrane protein and related peptidoglycan-associated (lipo)proteins
P54292	Regulatory protein RhlR OS=Pseudomonas aeruginosa (strain ATCC 15692 / DSM 22644 / CIP 104116 / JCM 14847 / LMG 12228 / 1C / PRS 101 / PAO1) OX=208964 GN=rhlR PE=3 SV=1	rhlR	0.724	0.000636421	Down	27.577	45.6	11	11	18	1.165	1.176	1.136	0.889	0.831	0.797		Cytoplasmic	K18099	rhlR, phzR; LuxR family transcriptional regulator, quorum-sensing system regulator RhlR	pae02024 Quorum sensing; pae02025 Biofilm formation - Pseudomonas aeruginosa	GO:0065008 regulation of biological quality; GO:0032270 positive regulation of cellular protein metabolic process; GO:0097659 nucleic acid-templated transcription; GO:0009891 positive regulation of biosynthetic process; GO:0009058 biosynthetic process; GO:0044764 multi-organism cellular process; GO:0019216 regulation of lipid metabolic process; GO:0044237 cellular metabolic process; GO:2001141 re…		GO:0097159 organic cyclic compound binding; GO:1901363 heterocyclic compound binding; GO:0003677 DNA binding; GO:0005488 binding; GO:0003676 nucleic acid binding;	IPR011991; IPR016032; IPR005143; IPR000792;	Winged helix-turn-helix DNA-binding domain; Signal transduction response regulator, C-terminal effector; Transcription factor LuxR-like, autoinducer-binding domain; Transcription regulator LuxR, C-terminal;	K	COG2771	DNA-binding HTH domain-containing proteins
Q9HXJ2	Type IV pilus assembly protein PilF OS=Pseudomonas aeruginosa (strain ATCC 15692 / DSM 22644 / CIP 104116 / JCM 14847 / LMG 12228 / 1C / PRS 101 / PAO1) OX=208964 GN=pilF PE=1 SV=1	pilF	0.693	0.00105414	Down	28.537	28.6	7	7	12	1.237	1.154	1.094	0.815	0.833	0.768		Cytoplasmic	K02656	pilF; type IV pilus assembly protein PilF		GO:0044085 cellular component biogenesis; GO:0016043 cellular component organization; GO:0051674 localization of cell; GO:0044763 single-organism cellular process; GO:0044699 single-organism process; GO:0048870 cell motility; GO:0030031 cell projection assembly; GO:0043683 type IV pilus biogenesis; GO:0051234 establishment of localization; GO:0006810 transport; GO:1902578 single-organism localiza…		GO:0030911 TPR domain binding; GO:0005515 protein binding; GO:0019904 protein domain specific binding; GO:0005488 binding;	IPR011990; IPR013026;	Tetratricopeptide-like helical domain; Tetratricopeptide repeat-containing domain;	NU	COG3063	Tfp pilus assembly protein PilF
Q9HWA7	Two-component sensor PprA OS=Pseudomonas aeruginosa (strain ATCC 15692 / DSM 22644 / CIP 104116 / JCM 14847 / LMG 12228 / 1C / PRS 101 / PAO1) OX=208964 GN=pprA PE=1 SV=1	pprA	0.586	9.45003e-05	Down	102.12	16.4	11	10	13	1.344	1.244	1.31	0.738	0.747	0.8		Cytoplasmic				GO:0023014 signal transduction by protein phosphorylation; GO:0050794 regulation of cellular process; GO:0044700 single organism signaling; GO:0016310 phosphorylation; GO:0051716 cellular response to stimulus; GO:0035556 intracellular signal transduction; GO:0044763 single-organism cellular process; GO:0044267 cellular protein metabolic process; GO:0044699 single-organism process; GO:0000160 phos…	GO:0005623 cell; GO:0005622 intracellular; GO:0044464 cell part;	GO:1901265 nucleoside phosphate binding; GO:0016773 phosphotransferase activity, alcohol group as acceptor; GO:0005515 protein binding; GO:0004672 protein kinase activity; GO:0016775 phosphotransferase activity, nitrogenous group as acceptor; GO:0004871 signal transducer activity; GO:0097159 organic cyclic compound binding; GO:1901363 heterocyclic compound binding; GO:0016301 kinase activity; GO:…	IPR005467; IPR000014; IPR000700; IPR003594; IPR013655; IPR013656; IPR003661; IPR004358;	Histidine kinase domain; PAS domain; PAS-associated, C-terminal; Histidine kinase-like ATPase, C-terminal domain; PAS fold-3; PAS fold-4; Signal transduction histidine kinase, dimerisation/phosphoacceptor domain; Signal transduction histidine kinase-related protein, C-terminal;	T	COG2202	FOG: PAS/PAC domain
Q9I203	5-oxoprolinase subunit A 2 OS=Pseudomonas aeruginosa (strain ATCC 15692 / DSM 22644 / CIP 104116 / JCM 14847 / LMG 12228 / 1C / PRS 101 / PAO1) OX=208964 GN=pxpA2 PE=3 SV=1	pxpA2	1.995	0.000563015	Up	26.334	27.5	5	5	8	0.738	0.591	0.677	1.282	1.398	1.322		Cytoplasmic	K07160	K07160; UPF0271 protein	pae00480 Glutathione metabolism; pae01100 Metabolic pathways	GO:0008152 metabolic process; GO:0005975 carbohydrate metabolic process; GO:0044238 primary metabolic process; GO:0071704 organic substance metabolic process;		GO:0003824 catalytic activity;	IPR011330;	Glycoside hydrolase/deacetylase, beta/alpha-barrel;	R	COG1540	Uncharacterized proteins, homologs of lactam utilization protein B
Q9I4Z2	7-cyano-7-deazaguanine synthase OS=Pseudomonas aeruginosa (strain ATCC 15692 / DSM 22644 / CIP 104116 / JCM 14847 / LMG 12228 / 1C / PRS 101 / PAO1) OX=208964 GN=queC PE=3 SV=1	queC	1.377	0.00361209	Up	23.9	10.7	2	2	3	0.772	0.9	0.856	1.101	1.204	1.177		Cytoplasmic	K06920	queC; 7-cyano-7-deazaguanine synthase [EC:6.3.4.20]	pae00790 Folate biosynthesis; pae01100 Metabolic pathways	GO:0009116 nucleoside metabolic process; GO:0006725 cellular aromatic compound metabolic process; GO:0044699 single-organism process; GO:0009058 biosynthetic process; GO:0009163 nucleoside biosynthetic process; GO:1901566 organonitrogen compound biosynthetic process; GO:0044237 cellular metabolic process; GO:0071704 organic substance metabolic process; GO:0008152 metabolic process; GO:1901137 car…		GO:0005524 ATP binding; GO:1901265 nucleoside phosphate binding; GO:0016874 ligase activity; GO:0001882 nucleoside binding; GO:0043167 ion binding; GO:0000166 nucleotide binding; GO:0097159 organic cyclic compound binding; GO:1901363 heterocyclic compound binding; GO:0032549 ribonucleoside binding; GO:0097367 carbohydrate derivative binding; GO:0003824 catalytic activity; GO:0032553 ribonucleotid…	IPR014729;	Rossmann-like alpha/beta/alpha sandwich fold;	R	COG0603	Predicted PP-loop superfamily ATPase
Q9HVQ7	PKHD-type hydroxylase PiuC OS=Pseudomonas aeruginosa (strain ATCC 15692 / DSM 22644 / CIP 104116 / JCM 14847 / LMG 12228 / 1C / PRS 101 / PAO1) OX=208964 GN=piuC PE=3 SV=1	piuC	1.964	1.47818e-06	Up	25.616	23	4	4	5	0.658	0.692	0.68	1.333	1.321	1.332		Cytoplasmic	K07336	K07336; PKHD-type hydroxylase [EC:1.14.11.-]		GO:0006879 cellular iron ion homeostasis; GO:0033554 cellular response to stress; GO:0051716 cellular response to stimulus; GO:0065008 regulation of biological quality; GO:0055076 transition metal ion homeostasis; GO:0006950 response to stress; GO:0050801 ion homeostasis; GO:0055114 oxidation-reduction process; GO:0030003 cellular cation homeostasis; GO:0098771 inorganic ion homeostasis; GO:00447…	GO:0005623 cell;	GO:0019842 vitamin binding; GO:0005506 iron ion binding; GO:0031418 L-ascorbic acid binding; GO:0043167 ion binding; GO:0043177 organic acid binding; GO:0016705 oxidoreductase activity, acting on paired donors, with incorporation or reduction of molecular oxygen; GO:0016706 oxidoreductase activity, acting on paired donors, with incorporation or reduction of molecular oxygen, 2-oxoglutarate as one…	IPR006620; IPR005123;	Prolyl 4-hydroxylase, alpha subunit; Oxoglutarate/iron-dependent dioxygenase;	S	COG3128	Uncharacterized iron-regulated protein
Q9I5R6	3-demethoxyubiquinol 3-hydroxylase OS=Pseudomonas aeruginosa (strain ATCC 15692 / DSM 22644 / CIP 104116 / JCM 14847 / LMG 12228 / 1C / PRS 101 / PAO1) OX=208964 GN=coq7 PE=1 SV=1	coq7	0.698	0.00152877	Down	23.644	32.6	6	6	11	1.124	1.173	1.179	0.785	0.88	0.76		Cytoplasmic	K06134	COQ7; ubiquinone biosynthesis monooxygenase Coq7 [EC:1.14.13.-]	pae00130 Ubiquinone and other terpenoid-quinone biosynthesis; pae01100 Metabolic pathways; pae01110 Biosynthesis of secondary metabolites	GO:0051188 cofactor biosynthetic process; GO:0042181 ketone biosynthetic process; GO:1901663 quinone biosynthetic process; GO:0006744 ubiquinone biosynthetic process; GO:0006733 oxidoreduction coenzyme metabolic process; GO:0044711 single-organism biosynthetic process; GO:0055114 oxidation-reduction process; GO:1901661 quinone metabolic process; GO:0044281 small molecule metabolic process; GO:004…	GO:0016020 membrane; GO:0044464 cell part; GO:0071944 cell periphery; GO:0044425 membrane part; GO:0031224 intrinsic component of membrane; GO:0005623 cell; GO:0016021 integral component of membrane; GO:0005886 plasma membrane;	GO:0003824 catalytic activity; GO:0005488 binding; GO:0043167 ion binding; GO:0043169 cation binding; GO:0046872 metal ion binding; GO:0004497 monooxygenase activity; GO:0016491 oxidoreductase activity;	IPR012347; IPR009078;	Ferritin-related; Ferritin-like superfamily;	H	COG2941	Ubiquinone biosynthesis protein COQ7
P48632	Ferripyoverdine receptor OS=Pseudomonas aeruginosa (strain ATCC 15692 / DSM 22644 / CIP 104116 / JCM 14847 / LMG 12228 / 1C / PRS 101 / PAO1) OX=208964 GN=fpvA PE=1 SV=2	fpvA	1.594	0.000234687	Up	91.166	1.3	1	1	1	0.791	0.752	0.777	1.284	1.151	1.264		OuterMembrane	K16088	TC.FEV.OM1, fhuE, fpvA, fptA; outer-membrane receptor for ferric coprogen and ferric-rhodotorulic acid		GO:0051188 cofactor biosynthetic process; GO:0050794 regulation of cellular process; GO:0044700 single organism signaling; GO:0065008 regulation of biological quality; GO:0006518 peptide metabolic process; GO:0055076 transition metal ion homeostasis; GO:0002049 pyoverdine biosynthetic process; GO:0055072 iron ion homeostasis; GO:0044699 single-organism process; GO:0009058 biosynthetic process; GO…	GO:0016020 membrane; GO:0009279 cell outer membrane; GO:0030313 cell envelope; GO:0019867 outer membrane; GO:0044462 external encapsulating structure part; GO:0030312 external encapsulating structure; GO:0044425 membrane part; GO:0044464 cell part; GO:0071944 cell periphery; GO:0031975 envelope; GO:0031224 intrinsic component of membrane; GO:0005623 cell; GO:0016021 integral component of membrane;	GO:0038023 signaling receptor activity; GO:0060089 molecular transducer activity; GO:0005506 iron ion binding; GO:0004872 receptor activity; GO:0046914 transition metal ion binding; GO:0005488 binding; GO:0043167 ion binding; GO:0046872 metal ion binding; GO:0043169 cation binding; GO:0004871 signal transducer activity;	IPR012910; IPR011662; IPR000531;	TonB-dependent receptor, plug domain; Secretin/TonB, short N-terminal domain; TonB-dependent receptor, beta-barrel;	P	COG4773	Outer membrane receptor for ferric coprogen and ferric-rhodotorulic acid
Q51390	Glycerol kinase 2 OS=Pseudomonas aeruginosa (strain ATCC 15692 / DSM 22644 / CIP 104116 / JCM 14847 / LMG 12228 / 1C / PRS 101 / PAO1) OX=208964 GN=glpK2 PE=3 SV=2	glpK2	0.722	0.000447975	Down	55.966	32.9	13	13	15	1.172	1.13	1.151	0.86	0.849	0.784		Cytoplasmic	K00864	glpK, GK; glycerol kinase [EC:2.7.1.30]	pae00561 Glycerolipid metabolism; pae01100 Metabolic pathways	GO:0016310 phosphorylation; GO:1901615 organic hydroxy compound metabolic process; GO:0006066 alcohol metabolic process; GO:0044275 cellular carbohydrate catabolic process; GO:0006071 glycerol metabolic process; GO:0044699 single-organism process; GO:0046164 alcohol catabolic process; GO:0044237 cellular metabolic process; GO:0006796 phosphate-containing compound metabolic process; GO:0071704 org…		GO:0005524 ATP binding; GO:0004370 glycerol kinase activity; GO:1901265 nucleoside phosphate binding; GO:0016773 phosphotransferase activity, alcohol group as acceptor; GO:0001882 nucleoside binding; GO:0043167 ion binding; GO:0000166 nucleotide binding; GO:0097159 organic cyclic compound binding; GO:1901363 heterocyclic compound binding; GO:0032549 ribonucleoside binding; GO:0097367 carbohydrate…	IPR018484; IPR018485;	Carbohydrate kinase, FGGY, N-terminal; Carbohydrate kinase, FGGY, C-terminal;	C	COG0554	Glycerol kinase
A0A0C9J8Z9	SrfA protein OS=Pseudomonas aeruginosa (strain ATCC 15692 / DSM 22644 / CIP 104116 / JCM 14847 / LMG 12228 / 1C / PRS 101 / PAO1) OX=208964 GN=srfA PE=4 SV=1	srfA	0.318	4.68411e-06	Down	9.0777	26.3	2	2	4	1.642	1.492	1.507	0.48	0.489	0.506
Q9HZS0	Uncharacterized protein OS=Pseudomonas aeruginosa (strain ATCC 15692 / DSM 22644 / CIP 104116 / JCM 14847 / LMG 12228 / 1C / PRS 101 / PAO1) OX=208964 GN=PA2927 PE=4 SV=1	PA2927	0.575	0.000227339	Down	49.478	16.9	7	7	8	1.348	1.254	1.204	0.734	0.764	0.692		Cytoplasmic							IPR029058;	Alpha/Beta hydrolase fold;
Q9I368	Uncharacterized protein OS=Pseudomonas aeruginosa (strain ATCC 15692 / DSM 22644 / CIP 104116 / JCM 14847 / LMG 12228 / 1C / PRS 101 / PAO1) OX=208964 GN=PA1657 PE=4 SV=1	PA1657	2.926	0.00026312	Up	18.165	67.3	9	9	21	0.418	0.529	0.554	1.512	1.455	1.425		Cytoplasmic	K11901	impB; type VI secretion system protein ImpB	pae02025 Biofilm formation - Pseudomonas aeruginosa	GO:0071806 protein transmembrane transport; GO:0044763 single-organism cellular process; GO:0044699 single-organism process; GO:0071702 organic substance transport; GO:0015031 protein transport; GO:0051234 establishment of localization; GO:0045184 establishment of protein localization; GO:0006810 transport; GO:0055085 transmembrane transport; GO:1902578 single-organism localization; GO:0032940 se…					S	COG3516	Uncharacterized protein conserved in bacteria
Q9I087	Uncharacterized protein OS=Pseudomonas aeruginosa (strain ATCC 15692 / DSM 22644 / CIP 104116 / JCM 14847 / LMG 12228 / 1C / PRS 101 / PAO1) OX=208964 GN=PA2756 PE=4 SV=1	PA2756	0.755	0.00653417	Down	15.803	34	4	4	5	1.251	1.076	1.103	0.838	0.91	0.841		Cytoplasmic
Q9I5E5	Uncharacterized protein OS=Pseudomonas aeruginosa (strain ATCC 15692 / DSM 22644 / CIP 104116 / JCM 14847 / LMG 12228 / 1C / PRS 101 / PAO1) OX=208964 GN=PA0793 PE=1 SV=1	PA0793	0.75	9.97014e-06	Down	41.709	18	7	7	13	1.151	1.145	1.126	0.848	0.869	0.849		Cytoplasmic	K09788	prpF; 2-methylaconitate isomerase [EC:5.3.3.-]	pae00640 Propanoate metabolism; pae01100 Metabolic pathways	GO:0019629 propionate catabolic process, 2-methylcitrate cycle; GO:0044699 single-organism process; GO:0044255 cellular lipid metabolic process; GO:0044237 cellular metabolic process; GO:0071704 organic substance metabolic process; GO:0008152 metabolic process; GO:0032787 monocarboxylic acid metabolic process; GO:0044248 cellular catabolic process; GO:0009987 cellular process; GO:0006629 lipid me…		GO:0016853 isomerase activity; GO:0003824 catalytic activity;			S	COG2828	Uncharacterized protein conserved in bacteria
Q9HZZ3	Organic hydroperoxide resistance protein OS=Pseudomonas aeruginosa (strain ATCC 15692 / DSM 22644 / CIP 104116 / JCM 14847 / LMG 12228 / 1C / PRS 101 / PAO1) OX=208964 GN=ohr PE=1 SV=1	ohr	1.389	0.000186513	Up	14.522	7.7	1	1	2	0.857	0.831	0.831	1.219	1.14	1.139		Cytoplasmic	K04063	osmC; osmotically inducible protein OsmC		GO:0006979 response to oxidative stress; GO:0050896 response to stimulus; GO:0006950 response to stress;			IPR015946;	K homology domain-like, alpha/beta;	O	COG1764	Predicted redox protein, regulator of disulfide bond formation
Q9I3Z0	YCII domain-containing protein OS=Pseudomonas aeruginosa (strain ATCC 15692 / DSM 22644 / CIP 104116 / JCM 14847 / LMG 12228 / 1C / PRS 101 / PAO1) OX=208964 GN=PA1354 PE=3 SV=1	PA1354	0.644	0.000224569	Down	15.959	52.5	5	5	9	1.256	1.184	1.159	0.775	0.804	0.737		Cytoplasmic							IPR011008; IPR005545;	Dimeric alpha-beta barrel; YCII-related;	S	COG3795	Uncharacterized protein conserved in bacteria
Q9I0D7	Uncharacterized protein OS=Pseudomonas aeruginosa (strain ATCC 15692 / DSM 22644 / CIP 104116 / JCM 14847 / LMG 12228 / 1C / PRS 101 / PAO1) OX=208964 GN=PA2705 PE=4 SV=1	PA2705	0.737	0.000344965	Down	45.584	28	9	9	15	1.147	1.143	1.161	0.856	0.881	0.805		Cytoplasmic	K09989	K09989; uncharacterized protein							S	COG3825	Uncharacterized protein conserved in bacteria
Q9HVF0	Uncharacterized protein OS=Pseudomonas aeruginosa (strain ATCC 15692 / DSM 22644 / CIP 104116 / JCM 14847 / LMG 12228 / 1C / PRS 101 / PAO1) OX=208964 GN=PA4642 PE=4 SV=1	PA4642	1.448	0.00231871	Up	10.8	67.7	6	6	15	0.755	0.834	0.86	1.136	1.14	1.27		Cytoplasmic
Q9I247	Probable major facilitator superfamily (MFS) transporter OS=Pseudomonas aeruginosa (strain ATCC 15692 / DSM 22644 / CIP 104116 / JCM 14847 / LMG 12228 / 1C / PRS 101 / PAO1) OX=208964 GN=PA2068 PE=4 SV=1	PA2068	0.685	0.00295095	Down	41.899	4.9	2	2	2	1.234	1.225	1.112	0.894	0.763	0.789		InnerMembrane	K05820	hcaT; MFS transporter, PPP family, 3-phenylpropionic acid transporter			GO:0031224 intrinsic component of membrane; GO:0016020 membrane; GO:0016021 integral component of membrane; GO:0044425 membrane part;		IPR020846; IPR024989;	Major facilitator superfamily domain; Major facilitator superfamily associated domain;	GEPR	COG0477	Permeases of the major facilitator superfamily
Q9HVY0	Probable acyl-CoA dehydrogenase OS=Pseudomonas aeruginosa (strain ATCC 15692 / DSM 22644 / CIP 104116 / JCM 14847 / LMG 12228 / 1C / PRS 101 / PAO1) OX=208964 GN=PA4435 PE=3 SV=1	PA4435	1.512	0.000307174	Up	42.16	24.9	6	6	9	0.759	0.801	0.833	1.203	1.16	1.256		Cytoplasmic	K00249	ACADM, acd; acyl-CoA dehydrogenase [EC:1.3.8.7]	pae00071 Fatty acid degradation; pae00280 Valine, leucine and isoleucine degradation; pae01100 Metabolic pathways; pae01110 Biosynthesis of secondary metabolites; pae01130 Biosynthesis of antibiotics; pae01212 Fatty acid metabolism	GO:0044699 single-organism process; GO:0008152 metabolic process; GO:0055114 oxidation-reduction process; GO:0044710 single-organism metabolic process;		GO:1901265 nucleoside phosphate binding; GO:0050660 flavin adenine dinucleotide binding; GO:0043167 ion binding; GO:0000166 nucleotide binding; GO:0048037 cofactor binding; GO:0016491 oxidoreductase activity; GO:0016627 oxidoreductase activity, acting on the CH-CH group of donors; GO:1901363 heterocyclic compound binding; GO:0097159 organic cyclic compound binding; GO:0003824 catalytic activity; …	IPR009100; IPR013786; IPR006091; IPR009075;	Acyl-CoA dehydrogenase/oxidase, N-terminal and middle domain; Acyl-CoA dehydrogenase/oxidase, N-terminal; Acyl-CoA oxidase/dehydrogenase, central domain; Acyl-CoA dehydrogenase/oxidase C-terminal;	I	COG1960	Acyl-CoA dehydrogenases
Q9I4M1	LprI domain-containing protein OS=Pseudomonas aeruginosa (strain ATCC 15692 / DSM 22644 / CIP 104116 / JCM 14847 / LMG 12228 / 1C / PRS 101 / PAO1) OX=208964 GN=PA1114 PE=4 SV=1	PA1114	0.622	0.000195497	Down	12.496	33.3	3	3	3	1.151	1.253	1.298	0.774	0.77	0.76		Periplasmic									S	COG4461	Uncharacterized protein conserved in bacteria, putative lipoprotein
Q9HVS1	Probable binding protein component of ABC transporter OS=Pseudomonas aeruginosa (strain ATCC 15692 / DSM 22644 / CIP 104116 / JCM 14847 / LMG 12228 / 1C / PRS 101 / PAO1) OX=208964 GN=PA4500 PE=3 SV=1	PA4500	3.209	4.00837e-05	Up	59.674	31.5	16	9	33	0.418	0.484	0.508	1.502	1.482	1.54		Periplasmic	K12368	dppA; dipeptide transport system substrate-binding protein	pae02010 ABC transporters; pae02030 Bacterial chemotaxis	GO:0006810 transport; GO:0055085 transmembrane transport; GO:0006857 oligopeptide transport; GO:0071702 organic substance transport; GO:0042938 dipeptide transport; GO:0051179 localization; GO:0042886 amide transport; GO:0015833 peptide transport; GO:0071705 nitrogen compound transport; GO:0051234 establishment of localization;	GO:0016020 membrane; GO:0071944 cell periphery; GO:0098796 membrane protein complex; GO:0098797 plasma membrane protein complex; GO:0032991 macromolecular complex; GO:0031224 intrinsic component of membrane; GO:0005623 cell; GO:1902495 transmembrane transporter complex; GO:0016021 integral component of membrane; GO:0030288 outer membrane-bounded periplasmic space; GO:0098533 ATPase dependent tran…	GO:0022892 substrate-specific transporter activity; GO:0015197 peptide transporter activity; GO:0042936 dipeptide transporter activity; GO:0005215 transporter activity; GO:0015198 oligopeptide transporter activity;	IPR000914;	Solute-binding protein family 5 domain;	E	COG0747	ABC-type dipeptide transport system, periplasmic component
Q9I5D0	Uncharacterized protein OS=Pseudomonas aeruginosa (strain ATCC 15692 / DSM 22644 / CIP 104116 / JCM 14847 / LMG 12228 / 1C / PRS 101 / PAO1) OX=208964 GN=PA0808 PE=3 SV=1	PA0808	0.702	0.00241329	Down	17.551	31.2	3	3	4	1.24	1.107	1.188	0.763	0.852	0.867		Cytoplasmic				GO:0006950 response to stress; GO:0050896 response to stimulus;			IPR023393;	START-like domain;	S	COG3832	Uncharacterized conserved protein
Q9I2H1	Probable hydroxylase large subunit OS=Pseudomonas aeruginosa (strain ATCC 15692 / DSM 22644 / CIP 104116 / JCM 14847 / LMG 12228 / 1C / PRS 101 / PAO1) OX=208964 GN=PA1933 PE=4 SV=1	PA1933	0.594	0.000203655	Down	79.115	6.5	5	5	5	1.309	1.243	1.223	0.697	0.776	0.77		Cytoplasmic	K11177	yagR; xanthine dehydrogenase YagR molybdenum-binding subunit [EC:1.17.1.4]	pae00230 Purine metabolism; pae01100 Metabolic pathways; pae01120 Microbial metabolism in diverse environments	GO:0044699 single-organism process; GO:0008152 metabolic process; GO:0055114 oxidation-reduction process; GO:0044710 single-organism metabolic process;		GO:0003824 catalytic activity; GO:0016491 oxidoreductase activity;	IPR000674; IPR008274;	Aldehyde oxidase/xanthine dehydrogenase, a/b hammerhead; Aldehyde oxidase/xanthine dehydrogenase, molybdopterin binding;	C	COG1529	Aerobic-type carbon monoxide dehydrogenase, large subunit CoxL/CutL homologs
Q9I2A4	Probable transcriptional regulator OS=Pseudomonas aeruginosa (strain ATCC 15692 / DSM 22644 / CIP 104116 / JCM 14847 / LMG 12228 / 1C / PRS 101 / PAO1) OX=208964 GN=PA2005 PE=4 SV=1	PA2005	0.749	0.000481162	Down	52.444	5.4	2	2	2	1.122	1.177	1.138	0.84	0.836	0.9		Cytoplasmic				GO:0050794 regulation of cellular process; GO:0006725 cellular aromatic compound metabolic process; GO:0097659 nucleic acid-templated transcription; GO:0060255 regulation of macromolecule metabolic process; GO:0019219 regulation of nucleobase-containing compound metabolic process; GO:0009058 biosynthetic process; GO:0044237 cellular metabolic process; GO:0071704 organic substance metabolic proces…		GO:0003677 DNA binding; GO:0005524 ATP binding; GO:1901265 nucleoside phosphate binding; GO:0001882 nucleoside binding; GO:0043167 ion binding; GO:0005515 protein binding; GO:0000166 nucleotide binding; GO:0043565 sequence-specific DNA binding; GO:0000975 regulatory region DNA binding; GO:1901363 heterocyclic compound binding; GO:0097159 organic cyclic compound binding; GO:0032549 ribonucleoside …	IPR002197; IPR003593; IPR009057; IPR027417; IPR000014; IPR013656; IPR002078;	DNA binding HTH domain, Fis-type; AAA+ ATPase domain; Homeobox domain-like; P-loop containing nucleoside triphosphate hydrolase; PAS domain; PAS fold-4; RNA polymerase sigma factor 54 interaction domain;	KT	COG3829	Transcriptional regulator containing PAS, AAA-type ATPase, and DNA-binding domains
Q9HYR8	Probable non-ribosomal peptide synthetase OS=Pseudomonas aeruginosa (strain ATCC 15692 / DSM 22644 / CIP 104116 / JCM 14847 / LMG 12228 / 1C / PRS 101 / PAO1) OX=208964 GN=PA3327 PE=4 SV=1	PA3327	1.387	3.52543e-05	Up	259.4	24.4	44	44	66	0.817	0.858	0.844	1.168	1.148	1.177		Cytoplasmic				GO:0009058 biosynthetic process; GO:0008152 metabolic process;		GO:0031177 phosphopantetheine binding; GO:0019842 vitamin binding; GO:0072341 modified amino acid binding; GO:0003824 catalytic activity; GO:0005488 binding; GO:0016788 hydrolase activity, acting on ester bonds; GO:0043167 ion binding; GO:0016787 hydrolase activity; GO:0043168 anion binding; GO:0033218 amide binding; GO:0036094 small molecule binding;	IPR029058; IPR001242; IPR000873; IPR020806; IPR009081; IPR001031; IPR025110; IPR010071; IPR023213;	Alpha/Beta hydrolase fold; Condensation domain; AMP-dependent synthetase/ligase; Polyketide synthase, phosphopantetheine-binding domain; Phosphopantetheine binding ACP domain; Thioesterase; AMP-binding enzyme C-terminal domain; Amino acid adenylation domain; Chloramphenicol acetyltransferase-like domain;	Q	COG3319	Thioesterase domains of type I polyketide synthases or non-ribosomal peptide synthetases
Q9HZD5	VWFA domain-containing protein OS=Pseudomonas aeruginosa (strain ATCC 15692 / DSM 22644 / CIP 104116 / JCM 14847 / LMG 12228 / 1C / PRS 101 / PAO1) OX=208964 GN=PA3073 PE=4 SV=1	PA3073	0.748	0.00203412	Down	37.593	13.8	4	4	5	1.137	1.121	1.23	0.87	0.827	0.913		InnerMembrane	K07114	yfbK; Ca-activated chloride channel homolog			GO:0031224 intrinsic component of membrane; GO:0016020 membrane; GO:0016021 integral component of membrane; GO:0044425 membrane part;		IPR033881; IPR002035;	von Willebrand factor domain BatA-type; von Willebrand factor, type A;	R	COG2304	Uncharacterized protein containing a von Willebrand factor type A (vWA) domain
Q9I121	Uncharacterized protein OS=Pseudomonas aeruginosa (strain ATCC 15692 / DSM 22644 / CIP 104116 / JCM 14847 / LMG 12228 / 1C / PRS 101 / PAO1) OX=208964 GN=PA2461 PE=4 SV=1	PA2461	1.581	0.00476715	Up	17.013	11.9	1	1	1	0.674	0.831	0.824	1.234	1.132	1.317		Cytoplasmic									S	COG1357	Uncharacterized low-complexity proteins
Q9I0E3	Amidohydro_3 domain-containing protein OS=Pseudomonas aeruginosa (strain ATCC 15692 / DSM 22644 / CIP 104116 / JCM 14847 / LMG 12228 / 1C / PRS 101 / PAO1) OX=208964 GN=PA2699 PE=4 SV=1	PA2699	0.722	0.000108856	Down	67.905	39.4	21	21	33	1.184	1.17	1.13	0.835	0.863	0.816		Periplasmic						GO:0016787 hydrolase activity; GO:0003824 catalytic activity; GO:0016810 hydrolase activity, acting on carbon-nitrogen (but not peptide) bonds;	IPR013108; IPR032466; IPR011059;	Amidohydrolase 3; Metal-dependent hydrolase; Metal-dependent hydrolase, composite domain;	R	COG1574	Predicted metal-dependent hydrolase with the TIM-barrel fold
Q9I792	POTRA domain-containing protein OS=Pseudomonas aeruginosa (strain ATCC 15692 / DSM 22644 / CIP 104116 / JCM 14847 / LMG 12228 / 1C / PRS 101 / PAO1) OX=208964 GN=PA0040 PE=3 SV=1	PA0040	0.472	0.000743448	Down	63.191	18.7	12	1	16	1.473	1.308	1.307	0.682	0.692	0.556		OuterMembrane	K07326	fhaC; hemolysin activation/secretion protein		GO:0045184 establishment of protein localization; GO:0006810 transport; GO:0071702 organic substance transport; GO:0051179 localization; GO:0033036 macromolecule localization; GO:0008104 protein localization; GO:0015031 protein transport; GO:0051234 establishment of localization;			IPR005565; IPR013686;	Haemolysin activator HlyB; Polypeptide-transport-associated, ShlB-type;	U	COG2831	Hemolysin activation/secretion protein
Q9HWH4	Probable Resistance-Nodulation-Cell Division (RND) efflux transporter OS=Pseudomonas aeruginosa (strain ATCC 15692 / DSM 22644 / CIP 104116 / JCM 14847 / LMG 12228 / 1C / PRS 101 / PAO1) OX=208964 GN=mexI PE=4 SV=1	mexI	0.457	2.36761e-05	Down	111.01	13.7	12	12	21	1.392	1.367	1.367	0.587	0.658	0.641		InnerMembrane	K18307	mexI; multidrug efflux pump	pae02024 Quorum sensing	GO:0044763 single-organism cellular process; GO:0044699 single-organism process; GO:0050896 response to stimulus; GO:0051234 establishment of localization; GO:0006810 transport; GO:0055085 transmembrane transport; GO:0042493 response to drug; GO:0042221 response to chemical; GO:1902578 single-organism localization; GO:0015893 drug transport; GO:0051301 cell division; GO:0051179 localization; GO:0…	GO:0031224 intrinsic component of membrane; GO:0016020 membrane; GO:0016021 integral component of membrane; GO:0044425 membrane part;	GO:0015238 drug transmembrane transporter activity; GO:0090484 drug transporter activity; GO:0005215 transporter activity; GO:0022857 transmembrane transporter activity;	IPR027463;	Multidrug efflux transporter AcrB TolC docking domain, DN/DC subdomains;	V	COG0841	Cation/multidrug efflux pump
Q9I4K4	Probable major facilitator superfamily (MFS) transporter OS=Pseudomonas aeruginosa (strain ATCC 15692 / DSM 22644 / CIP 104116 / JCM 14847 / LMG 12228 / 1C / PRS 101 / PAO1) OX=208964 GN=PA1131 PE=4 SV=1	PA1131	3.729	2.6307e-05	Up	44.365	2.6	1	1	1	0.384	0.416	0.472	1.573	1.564	1.606		InnerMembrane	K08151	tetA; MFS transporter, DHA1 family, tetracycline resistance protein		GO:0006810 transport; GO:0055085 transmembrane transport; GO:0051179 localization; GO:0051234 establishment of localization;	GO:0031224 intrinsic component of membrane; GO:0016020 membrane; GO:0016021 integral component of membrane; GO:0044425 membrane part;	GO:0005215 transporter activity;	IPR020846;	Major facilitator superfamily domain;	GEPR	COG0477	Permeases of the major facilitator superfamily
Q9HXU9	DUF4398 domain-containing protein OS=Pseudomonas aeruginosa (strain ATCC 15692 / DSM 22644 / CIP 104116 / JCM 14847 / LMG 12228 / 1C / PRS 101 / PAO1) OX=208964 GN=PA3691 PE=4 SV=1	PA3691	0.639	0.000229547	Down	14.468	24.6	4	4	37	1.275	1.204	1.19	0.804	0.802	0.737		Periplasmic							IPR025511;	Domain of unknown function DUF4398;
Q9I246	Probable carbamoyl transferase OS=Pseudomonas aeruginosa (strain ATCC 15692 / DSM 22644 / CIP 104116 / JCM 14847 / LMG 12228 / 1C / PRS 101 / PAO1) OX=208964 GN=PA2069 PE=3 SV=1	PA2069	0.647	0.000134958	Down	63.382	56.3	30	30	83	1.228	1.182	1.207	0.781	0.818	0.742		Cytoplasmic	K00612	E2.1.3.-; carbamoyltransferase [EC:2.1.3.-]		GO:0009058 biosynthetic process; GO:0008152 metabolic process;		GO:0016740 transferase activity; GO:0003824 catalytic activity;	IPR031730; IPR003696;	Carbamoyltransferase, C-terminal; Carbamoyltransferase;	O	COG2192	Predicted carbamoyl transferase, NodU family
Q9HWR6	Spermidine acetyltransferase OS=Pseudomonas aeruginosa (strain ATCC 15692 / DSM 22644 / CIP 104116 / JCM 14847 / LMG 12228 / 1C / PRS 101 / PAO1) OX=208964 GN=PA4114 PE=4 SV=1	PA4114	2.147	0.000265882	Up	18.899	11.2	2	2	2	0.561	0.665	0.685	1.336	1.377	1.389		Cytoplasmic	K00657	speG, SAT; diamine N-acetyltransferase [EC:2.3.1.57]	pae00330 Arginine and proline metabolism; pae01100 Metabolic pathways			GO:0016746 transferase activity, transferring acyl groups; GO:0008080 N-acetyltransferase activity; GO:0016747 transferase activity, transferring acyl groups other than amino-acyl groups; GO:0016740 transferase activity; GO:0003824 catalytic activity; GO:0016407 acetyltransferase activity; GO:0016410 N-acyltransferase activity;	IPR000182; IPR016181;	GNAT domain; Acyl-CoA N-acyltransferase;	KR	COG0454	Histone acetyltransferase HPA2 and related acetyltransferases
G3XCZ9	Poly(3-hydroxyalkanoic acid) synthase 2 OS=Pseudomonas aeruginosa (strain ATCC 15692 / DSM 22644 / CIP 104116 / JCM 14847 / LMG 12228 / 1C / PRS 101 / PAO1) OX=208964 GN=phaC2 PE=4 SV=1	phaC2	0.613	1.4536e-05	Down	62.738	28.9	13	13	21	1.293	1.22	1.229	0.774	0.761	0.758		InnerMembrane	K03821	phbC, phaC; polyhydroxyalkanoate synthase [EC:2.3.1.-]	pae00650 Butanoate metabolism; pae01100 Metabolic pathways	GO:1901441 poly(hydroxyalkanoate) biosynthetic process; GO:0008152 metabolic process; GO:0042619 poly-hydroxybutyrate biosynthetic process; GO:1901440 poly(hydroxyalkanoate) metabolic process; GO:0009058 biosynthetic process; GO:0042618 poly-hydroxybutyrate metabolic process; GO:1901576 organic substance biosynthetic process; GO:0071704 organic substance metabolic process;		GO:0016746 transferase activity, transferring acyl groups; GO:0003824 catalytic activity; GO:0016740 transferase activity;	IPR029058; IPR010941;	Alpha/Beta hydrolase fold; Poly-beta-hydroxybutyrate polymerase, N-terminal domain;	I	COG3243	Poly(3-hydroxyalkanoate) synthetase
Q9I5L3	Reverse transcriptase domain-containing protein OS=Pseudomonas aeruginosa (strain ATCC 15692 / DSM 22644 / CIP 104116 / JCM 14847 / LMG 12228 / 1C / PRS 101 / PAO1) OX=208964 GN=PA0715 PE=4 SV=1	PA0715	2.738	0.000477882	Up	36.589	24.5	7	7	12	0.44	0.561	0.607	1.499	1.457	1.446		Cytoplasmic				GO:0018130 heterocycle biosynthetic process; GO:0006725 cellular aromatic compound metabolic process; GO:0006259 DNA metabolic process; GO:0034654 nucleobase-containing compound biosynthetic process; GO:1901360 organic cyclic compound metabolic process; GO:0006807 nitrogen compound metabolic process; GO:0009058 biosynthetic process; GO:0044238 primary metabolic process; GO:0044237 cellular metabo…		GO:0097159 organic cyclic compound binding; GO:1901363 heterocyclic compound binding; GO:0003723 RNA binding; GO:0016779 nucleotidyltransferase activity; GO:0003824 catalytic activity; GO:0005488 binding; GO:0003676 nucleic acid binding; GO:0034061 DNA polymerase activity; GO:0003964 RNA-directed DNA polymerase activity; GO:0016740 transferase activity; GO:0016772 transferase activity, transferri…	IPR000477;	Reverse transcriptase domain;	L	COG3344	Retron-type reverse transcriptase
Q9I3C0	Probable aldehyde dehydrogenase OS=Pseudomonas aeruginosa (strain ATCC 15692 / DSM 22644 / CIP 104116 / JCM 14847 / LMG 12228 / 1C / PRS 101 / PAO1) OX=208964 GN=PA1601 PE=4 SV=1	PA1601	0.685	2.88795e-05	Down	81.329	9.4	6	6	6	1.2	1.206	1.166	0.819	0.834	0.794		Cytoplasmic				GO:0044699 single-organism process; GO:0008152 metabolic process; GO:0055114 oxidation-reduction process; GO:0044710 single-organism metabolic process;		GO:0003824 catalytic activity; GO:0016491 oxidoreductase activity;	IPR000674; IPR008274;	Aldehyde oxidase/xanthine dehydrogenase, a/b hammerhead; Aldehyde oxidase/xanthine dehydrogenase, molybdopterin binding;	C	COG1529	Aerobic-type carbon monoxide dehydrogenase, large subunit CoxL/CutL homologs
Q9HYV4	Uncharacterized protein OS=Pseudomonas aeruginosa (strain ATCC 15692 / DSM 22644 / CIP 104116 / JCM 14847 / LMG 12228 / 1C / PRS 101 / PAO1) OX=208964 GN=PA3289 PE=4 SV=1	PA3289	0.65	0.00206431	Down	14.67	8.8	1	1	2	1.281	1.172	1.194	0.708	0.846	0.817		Cytoplasmic
Q9HZD2	Uncharacterized protein OS=Pseudomonas aeruginosa (strain ATCC 15692 / DSM 22644 / CIP 104116 / JCM 14847 / LMG 12228 / 1C / PRS 101 / PAO1) OX=208964 GN=PA3076 PE=4 SV=1	PA3076	1.452	0.0454609	Up	39.386	13.9	5	5	5	0.756	1.036	0.673	1.142	1.144	1.293		Periplasmic				GO:0006725 cellular aromatic compound metabolic process; GO:0015994 chlorophyll metabolic process; GO:0044699 single-organism process; GO:0044237 cellular metabolic process; GO:0071704 organic substance metabolic process; GO:0044270 cellular nitrogen compound catabolic process; GO:0008152 metabolic process; GO:0006778 porphyrin-containing compound metabolic process; GO:0051187 cofactor catabolic …		GO:0016787 hydrolase activity; GO:0052689 carboxylic ester hydrolase activity; GO:0047746 chlorophyllase activity; GO:0003824 catalytic activity; GO:0016788 hydrolase activity, acting on ester bonds;	IPR029058;	Alpha/Beta hydrolase fold;
Q9I0B2	Uncharacterized protein OS=Pseudomonas aeruginosa (strain ATCC 15692 / DSM 22644 / CIP 104116 / JCM 14847 / LMG 12228 / 1C / PRS 101 / PAO1) OX=208964 GN=PA2730 PE=4 SV=1	PA2730	3.039	0.000284725	Up	36.486	15.1	4	4	5	0.52	0.542	0.419	1.438	1.413	1.65		Cytoplasmic	K09805	K09805; uncharacterized protein							S	COG2958	Uncharacterized protein conserved in bacteria
Q9I0Z9	Bac_luciferase domain-containing protein OS=Pseudomonas aeruginosa (strain ATCC 15692 / DSM 22644 / CIP 104116 / JCM 14847 / LMG 12228 / 1C / PRS 101 / PAO1) OX=208964 GN=PA2483 PE=4 SV=1	PA2483	3.048	1.79536e-05	Up	36.102	12.3	4	4	11	0.457	0.487	0.525	1.553	1.494	1.431		Cytoplasmic				GO:0044699 single-organism process; GO:0008152 metabolic process; GO:0055114 oxidation-reduction process; GO:0044710 single-organism metabolic process;	GO:0044464 cell part; GO:0005622 intracellular; GO:0005737 cytoplasm; GO:0044424 intracellular part; GO:0005829 cytosol; GO:0005623 cell; GO:0044444 cytoplasmic part;	GO:0016705 oxidoreductase activity, acting on paired donors, with incorporation or reduction of molecular oxygen; GO:0003824 catalytic activity; GO:0016491 oxidoreductase activity;	IPR011251;	Luciferase-like domain;	C	COG2141	Coenzyme F420-dependent N5,N10-methylene tetrahydromethanopterin reductase and related flavin-dependent oxidoreductases
Q9I7B9	Uncharacterized protein OS=Pseudomonas aeruginosa (strain ATCC 15692 / DSM 22644 / CIP 104116 / JCM 14847 / LMG 12228 / 1C / PRS 101 / PAO1) OX=208964 GN=PA0007 PE=4 SV=1	PA0007	0.625	0.000408069	Down	61.787	18.3	8	8	9	1.283	1.191	1.251	0.834	0.737	0.758		Periplasmic						GO:0097159 organic cyclic compound binding; GO:1901363 heterocyclic compound binding; GO:0009055 electron carrier activity; GO:0020037 heme binding; GO:0046906 tetrapyrrole binding; GO:0005488 binding;	IPR009056;	Cytochrome c-like domain;
Q9I0R9	Pyr_redox_2 domain-containing protein OS=Pseudomonas aeruginosa (strain ATCC 15692 / DSM 22644 / CIP 104116 / JCM 14847 / LMG 12228 / 1C / PRS 101 / PAO1) OX=208964 GN=PA2566 PE=4 SV=1	PA2566	0.614	0.000165913	Down	44.549	33.2	8	8	19	1.235	1.253	1.205	0.724	0.807	0.735		Cytoplasmic	K17218	sqr; sulfide:quinone oxidoreductase [EC:1.8.5.4]	pae00920 Sulfur metabolism	GO:0044699 single-organism process; GO:0008152 metabolic process; GO:0055114 oxidation-reduction process; GO:0044710 single-organism metabolic process;		GO:0003824 catalytic activity; GO:0016491 oxidoreductase activity;	IPR023753;	FAD/NAD(P)-binding domain;	R	COG0446	Uncharacterized NAD(FAD)-dependent dehydrogenases
Q9HWJ9	Uncharacterized protein OS=Pseudomonas aeruginosa (strain ATCC 15692 / DSM 22644 / CIP 104116 / JCM 14847 / LMG 12228 / 1C / PRS 101 / PAO1) OX=208964 GN=PA4182 PE=4 SV=1	PA4182	1.645	0.00236829	Up	23.836	17	3	3	4	0.664	0.836	0.771	1.179	1.297	1.26		Cytoplasmic	K07734	paiB; transcriptional regulator		GO:0044699 single-organism process; GO:0008152 metabolic process; GO:0055114 oxidation-reduction process; GO:0044710 single-organism metabolic process;		GO:0097159 organic cyclic compound binding; GO:1901363 heterocyclic compound binding; GO:0097367 carbohydrate derivative binding; GO:1901265 nucleoside phosphate binding; GO:0003824 catalytic activity; GO:0032553 ribonucleotide binding; GO:0005488 binding; GO:0043167 ion binding; GO:0043168 anion binding; GO:0000166 nucleotide binding; GO:0010181 FMN binding; GO:0048037 cofactor binding; GO:00164…	IPR012349;	FMN-binding split barrel;	K	COG2808	Transcriptional regulator
Q9I0F9	Methyltransf_11 domain-containing protein OS=Pseudomonas aeruginosa (strain ATCC 15692 / DSM 22644 / CIP 104116 / JCM 14847 / LMG 12228 / 1C / PRS 101 / PAO1) OX=208964 GN=PA2679 PE=4 SV=1	PA2679	0.694	5.37058e-05	Down	27.641	22	5	5	11	1.205	1.179	1.14	0.821	0.796	0.828		Cytoplasmic				GO:0008152 metabolic process; GO:0032259 methylation;		GO:0016741 transferase activity, transferring one-carbon groups; GO:0008168 methyltransferase activity; GO:0003824 catalytic activity; GO:0016740 transferase activity;	IPR029063; IPR013216;	S-adenosyl-L-methionine-dependent methyltransferase; Methyltransferase type 11;	QR	COG0500	SAM-dependent methyltransferases
Q9I0S0	Uncharacterized protein OS=Pseudomonas aeruginosa (strain ATCC 15692 / DSM 22644 / CIP 104116 / JCM 14847 / LMG 12228 / 1C / PRS 101 / PAO1) OX=208964 GN=PA2565 PE=4 SV=1	PA2565	0.412	8.52799e-05	Down	15.469	19.9	3	3	6	1.518	1.348	1.386	0.621	0.591	0.539		Cytoplasmic
Q9I730	Carbonic anhydrase OS=Pseudomonas aeruginosa (strain ATCC 15692 / DSM 22644 / CIP 104116 / JCM 14847 / LMG 12228 / 1C / PRS 101 / PAO1) OX=208964 GN=PA0102 PE=3 SV=1	PA0102	0.728	0.00147559	Down	26.622	27.7	6	6	11	1.276	1.161	1.114	0.871	0.852	0.861		Cytoplasmic	K01673	cynT, can; carbonic anhydrase [EC:4.2.1.1]	pae00910 Nitrogen metabolism; pae01100 Metabolic pathways	GO:0015976 carbon utilization; GO:0044699 single-organism process;		GO:0046914 transition metal ion binding; GO:0003824 catalytic activity; GO:0005488 binding; GO:0043167 ion binding; GO:0016829 lyase activity; GO:0046872 metal ion binding; GO:0043169 cation binding; GO:0016836 hydro-lyase activity; GO:0008270 zinc ion binding; GO:0004089 carbonate dehydratase activity; GO:0016835 carbon-oxygen lyase activity;			P	COG0288	Carbonic anhydrase
Q9HY00	Probable transcriptional regulator OS=Pseudomonas aeruginosa (strain ATCC 15692 / DSM 22644 / CIP 104116 / JCM 14847 / LMG 12228 / 1C / PRS 101 / PAO1) OX=208964 GN=PA3630 PE=3 SV=1	PA3630	0.491	0.000451758	Down	34.078	3.3	1	1	1	1.423	1.313	1.301	0.596	0.65	0.736		Cytoplasmic				GO:0050794 regulation of cellular process; GO:0006725 cellular aromatic compound metabolic process; GO:0097659 nucleic acid-templated transcription; GO:0060255 regulation of macromolecule metabolic process; GO:0019219 regulation of nucleobase-containing compound metabolic process; GO:0009058 biosynthetic process; GO:0044237 cellular metabolic process; GO:0071704 organic substance metabolic proces…		GO:0097159 organic cyclic compound binding; GO:1901363 heterocyclic compound binding; GO:0003677 DNA binding; GO:0005488 binding; GO:0001071 nucleic acid binding transcription factor activity; GO:0003676 nucleic acid binding; GO:0043565 sequence-specific DNA binding; GO:0003700 transcription factor activity, sequence-specific DNA binding;	IPR011991; IPR000847; IPR005119;	Winged helix-turn-helix DNA-binding domain; Transcription regulator HTH, LysR; LysR, substrate-binding;	K	COG0583	Transcriptional regulator
Q9I720	Uncharacterized protein OS=Pseudomonas aeruginosa (strain ATCC 15692 / DSM 22644 / CIP 104116 / JCM 14847 / LMG 12228 / 1C / PRS 101 / PAO1) OX=208964 GN=PA0112 PE=4 SV=1	PA0112	0.472	1.1021e-05	Down	38.132	2.2	1	1	1	1.388	1.295	1.401	0.647	0.653	0.627		InnerMembrane	K02259	COX15; cytochrome c oxidase assembly protein subunit 15	pae00190 Oxidative phosphorylation; pae00860 Porphyrin and chlorophyll metabolism; pae01100 Metabolic pathways; pae01110 Biosynthesis of secondary metabolites; pae02020 Two-component system	GO:0051188 cofactor biosynthetic process; GO:0046148 pigment biosynthetic process; GO:0006784 heme a biosynthetic process; GO:0006725 cellular aromatic compound metabolic process; GO:0006783 heme biosynthetic process; GO:0044699 single-organism process; GO:0009058 biosynthetic process; GO:1901566 organonitrogen compound biosynthetic process; GO:0042168 heme metabolic process; GO:0044237 cellular …	GO:0031224 intrinsic component of membrane; GO:0016020 membrane; GO:0016021 integral component of membrane; GO:0044425 membrane part;	GO:0016627 oxidoreductase activity, acting on the CH-CH group of donors; GO:0003824 catalytic activity; GO:0016491 oxidoreductase activity;			O	COG1612	Uncharacterized protein required for cytochrome oxidase assembly
Q9I4V1	Probable short-chain dehydrogenase OS=Pseudomonas aeruginosa (strain ATCC 15692 / DSM 22644 / CIP 104116 / JCM 14847 / LMG 12228 / 1C / PRS 101 / PAO1) OX=208964 GN=PA1023 PE=4 SV=1	PA1023	1.318	0.00060425	Up	32.821	40	9	9	14	0.822	0.886	0.895	1.124	1.154	1.154		Cytoplasmic				GO:0044699 single-organism process; GO:0008152 metabolic process; GO:0055114 oxidation-reduction process; GO:0044710 single-organism metabolic process;		GO:0003824 catalytic activity; GO:0016491 oxidoreductase activity;	IPR016040;	NAD(P)-binding domain;	IQR	COG1028	Dehydrogenases with different specificities (related to short-chain alcohol dehydrogenases)
Q9I5D1	AmpDh3 OS=Pseudomonas aeruginosa (strain ATCC 15692 / DSM 22644 / CIP 104116 / JCM 14847 / LMG 12228 / 1C / PRS 101 / PAO1) OX=208964 GN=ampDh3 PE=1 SV=1	ampDh3	1.338	0.00445605	Up	28.72	18.8	4	4	4	0.823	0.908	0.841	1.097	1.242	1.103		Periplasmic	K01447	E3.5.1.28A, cwlA, xlyA, xlyB; N-acetylmuramoyl-L-alanine amidase [EC:3.5.1.28]		GO:0009253 peptidoglycan catabolic process; GO:0000270 peptidoglycan metabolic process; GO:0006026 aminoglycan catabolic process; GO:1901136 carbohydrate derivative catabolic process; GO:0006807 nitrogen compound metabolic process; GO:0006027 glycosaminoglycan catabolic process; GO:0030203 glycosaminoglycan metabolic process; GO:0071704 organic substance metabolic process; GO:1901575 organic subs…	GO:0016020 membrane; GO:0030313 cell envelope; GO:0019867 outer membrane; GO:0009276 Gram-negative-bacterium-type cell wall; GO:0030312 external encapsulating structure; GO:0044464 cell part; GO:0071944 cell periphery; GO:0031975 envelope; GO:0009274 peptidoglycan-based cell wall; GO:0005618 cell wall; GO:0005623 cell;	GO:0003824 catalytic activity; GO:0005488 binding; GO:0043167 ion binding; GO:0043169 cation binding; GO:0046872 metal ion binding; GO:0016787 hydrolase activity; GO:0008745 N-acetylmuramoyl-L-alanine amidase activity; GO:0016811 hydrolase activity, acting on carbon-nitrogen (but not peptide) bonds, in linear amides; GO:0016810 hydrolase activity, acting on carbon-nitrogen (but not peptide) bonds…	IPR002477; IPR002502;	Peptidoglycan binding-like; N-acetylmuramoyl-L-alanine amidase domain;	V	COG3023	Negative regulator of beta-lactamase expression
Q9I1X8	Response regulatory domain-containing protein OS=Pseudomonas aeruginosa (strain ATCC 15692 / DSM 22644 / CIP 104116 / JCM 14847 / LMG 12228 / 1C / PRS 101 / PAO1) OX=208964 GN=PA2137 PE=4 SV=1	PA2137	0.556	1.77674e-05	Down	19.313	5.1	1	1	1	1.339	1.259	1.267	0.737	0.702	0.711		Cytoplasmic				GO:0050794 regulation of cellular process; GO:0044700 single organism signaling; GO:0051716 cellular response to stimulus; GO:0007165 signal transduction; GO:0050789 regulation of biological process; GO:0007154 cell communication; GO:0035556 intracellular signal transduction; GO:0044699 single-organism process; GO:0000160 phosphorelay signal transduction system; GO:0023052 signaling; GO:0050896 r…	GO:0005623 cell; GO:0005622 intracellular; GO:0044464 cell part;		IPR011006; IPR001789;	CheY-like superfamily; Signal transduction response regulator, receiver domain;
Q9I0E8	Probable thioredoxin OS=Pseudomonas aeruginosa (strain ATCC 15692 / DSM 22644 / CIP 104116 / JCM 14847 / LMG 12228 / 1C / PRS 101 / PAO1) OX=208964 GN=PA2694 PE=1 SV=1	PA2694	0.347	8.22577e-05	Down	11.933	31.5	2	2	2	1.554	1.412	1.497	0.565	0.523	0.462		Cytoplasmic	K03671	trxA; thioredoxin 1		GO:0050794 regulation of cellular process; GO:0033554 cellular response to stress; GO:0051716 cellular response to stimulus; GO:0065008 regulation of biological quality; GO:0006950 response to stress; GO:0055114 oxidation-reduction process; GO:0009636 response to toxic substance; GO:0044281 small molecule metabolic process; GO:0045454 cell redox homeostasis; GO:0044763 single-organism cellular pr…	GO:0044424 intracellular part; GO:0005623 cell; GO:0044464 cell part; GO:0005622 intracellular; GO:0005737 cytoplasm;	GO:0015035 protein disulfide oxidoreductase activity; GO:0015036 disulfide oxidoreductase activity; GO:0016651 oxidoreductase activity, acting on NAD(P)H; GO:0003824 catalytic activity; GO:0004791 thioredoxin-disulfide reductase activity; GO:0047134 protein-disulfide reductase activity; GO:0016209 antioxidant activity; GO:0016667 oxidoreductase activity, acting on a sulfur group of donors; GO:001…	IPR013766; IPR012336;	Thioredoxin domain; Thioredoxin-like fold;	OC	COG0526	Thiol-disulfide isomerase and thioredoxins
G3XCV3	Pseudaminidase OS=Pseudomonas aeruginosa (strain ATCC 15692 / DSM 22644 / CIP 104116 / JCM 14847 / LMG 12228 / 1C / PRS 101 / PAO1) OX=208964 GN=PA2794 PE=4 SV=1	PA2794	0.498	9.608e-05	Down	47.151	13.2	5	5	7	1.376	1.294	1.318	0.659	0.711	0.618		OuterMembrane	K00077	panE, apbA; 2-dehydropantoate 2-reductase [EC:1.1.1.169]	pae00770 Pantothenate and CoA biosynthesis; pae01100 Metabolic pathways; pae01110 Biosynthesis of secondary metabolites			GO:0004553 hydrolase activity, hydrolyzing O-glycosyl compounds; GO:0004308 exo-alpha-sialidase activity; GO:0016787 hydrolase activity; GO:0003824 catalytic activity; GO:0016798 hydrolase activity, acting on glycosyl bonds; GO:0016997 alpha-sialidase activity;	IPR011040;	Sialidases;
Q9HXH7	Cyclic-guanylate-specific phosphodiesterase OS=Pseudomonas aeruginosa (strain ATCC 15692 / DSM 22644 / CIP 104116 / JCM 14847 / LMG 12228 / 1C / PRS 101 / PAO1) OX=208964 GN=PA3825 PE=1 SV=1	PA3825	0.601	1.92055e-05	Down	58.309	17.3	6	6	6	1.258	1.261	1.237	0.75	0.781	0.727		InnerMembrane					GO:0031224 intrinsic component of membrane; GO:0016020 membrane; GO:0016021 integral component of membrane; GO:0044425 membrane part;	GO:0071111 cyclic-guanylate-specific phosphodiesterase activity; GO:0016787 hydrolase activity; GO:0008081 phosphoric diester hydrolase activity; GO:0003824 catalytic activity; GO:0042578 phosphoric ester hydrolase activity; GO:0016788 hydrolase activity, acting on ester bonds;	IPR001633; IPR024744;	EAL domain; Putative cyclic diguanylate phosphodiesterase, CSS motif-containing domain;	T	COG2200	FOG: EAL domain
Q9HYV2	Uncharacterized protein OS=Pseudomonas aeruginosa (strain ATCC 15692 / DSM 22644 / CIP 104116 / JCM 14847 / LMG 12228 / 1C / PRS 101 / PAO1) OX=208964 GN=PA3291 PE=4 SV=1	PA3291	3.871	0.000108407	Up	20.355	6.5	1	1	1	0.357	0.468	0.411	1.621	1.467	1.696		Periplasmic
Q9I6W2	DUF1987 domain-containing protein OS=Pseudomonas aeruginosa (strain ATCC 15692 / DSM 22644 / CIP 104116 / JCM 14847 / LMG 12228 / 1C / PRS 101 / PAO1) OX=208964 GN=PA0170 PE=1 SV=1	PA0170	1.373	0.00439802	Up	14.553	46.8	6	6	14	0.852	0.792	0.883	1.253	1.14	1.077		Cytoplasmic							IPR018530;	Domain of unknown function DUF1987;
Q9HU71	Uncharacterized protein OS=Pseudomonas aeruginosa (strain ATCC 15692 / DSM 22644 / CIP 104116 / JCM 14847 / LMG 12228 / 1C / PRS 101 / PAO1) OX=208964 GN=PA5113 PE=4 SV=1	PA5113	1.408	0.000287798	Up	50.136	25.4	9	9	13	0.804	0.885	0.826	1.188	1.171	1.183		OuterMembrane					GO:0031224 intrinsic component of membrane; GO:0016020 membrane; GO:0016021 integral component of membrane; GO:0044425 membrane part;
Q9I0W9	Anthranilate dioxygenase small subunit OS=Pseudomonas aeruginosa (strain ATCC 15692 / DSM 22644 / CIP 104116 / JCM 14847 / LMG 12228 / 1C / PRS 101 / PAO1) OX=208964 GN=antB PE=3 SV=1	antB	2.368	0.000112376	Up	19.283	6.1	1	1	1	0.538	0.6	0.648	1.373	1.393	1.463		Cytoplasmic	K05600	antB; anthranilate 1,2-dioxygenase (deaminating, decarboxylating) small subunit [EC:1.14.12.1]	pae00627 Aminobenzoate degradation; pae01100 Metabolic pathways; pae01120 Microbial metabolism in diverse environments	GO:0008152 metabolic process; GO:0006725 cellular aromatic compound metabolic process; GO:0055114 oxidation-reduction process; GO:0044710 single-organism metabolic process; GO:0044699 single-organism process; GO:0009987 cellular process; GO:0044237 cellular metabolic process;		GO:0003824 catalytic activity; GO:0051213 dioxygenase activity; GO:0016491 oxidoreductase activity;	IPR032710;	NTF2-like domain;	Q	COG5517	Small subunit of phenylpropionate dioxygenase
Q9HXW4	Probable Resistance-Nodulation-Cell Division (RND) efflux transporter OS=Pseudomonas aeruginosa (strain ATCC 15692 / DSM 22644 / CIP 104116 / JCM 14847 / LMG 12228 / 1C / PRS 101 / PAO1) OX=208964 GN=PA3676 PE=4 SV=1	PA3676	0.683	0.000461684	Down	113.28	16.4	17	17	18	1.232	1.186	1.135	0.793	0.853	0.78		InnerMembrane	K18303	mexK; multidrug efflux pump		GO:0006810 transport; GO:0042221 response to chemical; GO:0046677 response to antibiotic; GO:0044763 single-organism cellular process; GO:0044699 single-organism process; GO:0051301 cell division; GO:0050896 response to stimulus; GO:0051179 localization; GO:0009987 cellular process; GO:0051234 establishment of localization;	GO:0031224 intrinsic component of membrane; GO:0016020 membrane; GO:0016021 integral component of membrane; GO:0044425 membrane part;	GO:0005215 transporter activity;	IPR027463;	Multidrug efflux transporter AcrB TolC docking domain, DN/DC subdomains;	V	COG0841	Cation/multidrug efflux pump
Q9I2L0	Uncharacterized protein OS=Pseudomonas aeruginosa (strain ATCC 15692 / DSM 22644 / CIP 104116 / JCM 14847 / LMG 12228 / 1C / PRS 101 / PAO1) OX=208964 GN=PA1887 PE=4 SV=1	PA1887	1.374	0.00686203	Up	24.375	32.4	6	6	8	0.873	0.861	0.804	1.225	1.226	1.036		OuterMembrane				GO:0046717 acid secretion; GO:0044699 single-organism process; GO:0050482 arachidonic acid secretion; GO:0044255 cellular lipid metabolic process; GO:0044237 cellular metabolic process; GO:0006796 phosphate-containing compound metabolic process; GO:0071704 organic substance metabolic process; GO:0051234 establishment of localization; GO:0032309 icosanoid secretion; GO:0008152 metabolic process; G…		GO:0052689 carboxylic ester hydrolase activity; GO:0003824 catalytic activity; GO:0004623 phospholipase A2 activity; GO:0016788 hydrolase activity, acting on ester bonds; GO:0004620 phospholipase activity; GO:0016787 hydrolase activity; GO:0016298 lipase activity;	IPR016090;	Phospholipase A2 domain;
Q9HX93	Probable metal transporting P-type ATPase OS=Pseudomonas aeruginosa (strain ATCC 15692 / DSM 22644 / CIP 104116 / JCM 14847 / LMG 12228 / 1C / PRS 101 / PAO1) OX=208964 GN=PA3920 PE=3 SV=1	PA3920	0.7	1.30648e-05	Down	83.437	32.3	18	18	21	1.197	1.203	1.166	0.836	0.843	0.816		InnerMembrane	K17686	copA, ATP7; Cu+-exporting ATPase [EC:3.6.3.54]		GO:0006810 transport; GO:0055085 transmembrane transport; GO:0098655 cation transmembrane transport; GO:0034220 ion transmembrane transport; GO:0098660 inorganic ion transmembrane transport; GO:0006812 cation transport; GO:0090662 ATP hydrolysis coupled transmembrane transport; GO:0030001 metal ion transport; GO:0006811 ion transport; GO:0099132 ATP hydrolysis coupled cation transmembrane transpo…	GO:0016020 membrane; GO:0044464 cell part; GO:0071944 cell periphery; GO:0044425 membrane part; GO:0031224 intrinsic component of membrane; GO:0005623 cell; GO:0016021 integral component of membrane; GO:0005886 plasma membrane;	GO:0042625 ATPase coupled ion transmembrane transporter activity; GO:1901265 nucleoside phosphate binding; GO:0015399 primary active transmembrane transporter activity; GO:0016817 hydrolase activity, acting on acid anhydrides; GO:0022892 substrate-specific transporter activity; GO:0016787 hydrolase activity; GO:0005507 copper ion binding; GO:0022891 substrate-specific transmembrane transporter ac…	IPR006121; IPR008250; IPR023299; IPR006122; IPR023214;	Heavy metal-associated domain, HMA; P-type ATPase, A domain; P-type ATPase, cytoplasmic domain N; Heavy metal-associated domain, copper ion-binding; HAD-like domain;	P	COG2217	Cation transport ATPase
Q9HVE1	Probable pili assembly chaperone OS=Pseudomonas aeruginosa (strain ATCC 15692 / DSM 22644 / CIP 104116 / JCM 14847 / LMG 12228 / 1C / PRS 101 / PAO1) OX=208964 GN=PA4651 PE=4 SV=1	PA4651	0.438	8.90644e-05	Down	28.981	30.2	7	7	9	1.489	1.321	1.345	0.579	0.65	0.591		Periplasmic	K07346	fimC; fimbrial chaperone protein		GO:0071554 cell wall organization or biogenesis; GO:0016043 cellular component organization; GO:0071555 cell wall organization; GO:0009987 cellular process; GO:0045229 external encapsulating structure organization; GO:0071840 cellular component organization or biogenesis;	GO:0030313 cell envelope; GO:0005623 cell; GO:0044464 cell part; GO:0030288 outer membrane-bounded periplasmic space; GO:0031975 envelope; GO:0042597 periplasmic space;		IPR016147; IPR008962;	Pili assembly chaperone, N-terminal; PapD-like;	NU	COG3121	P pilus assembly protein, chaperone PapD
Q9I0A7	Site-specific DNA-methyltransferase (adenine-specific) OS=Pseudomonas aeruginosa (strain ATCC 15692 / DSM 22644 / CIP 104116 / JCM 14847 / LMG 12228 / 1C / PRS 101 / PAO1) OX=208964 GN=PA2735 PE=3 SV=1	PA2735	4.218	0.000256951	Up	89.57	33.2	24	24	31	0.298	0.445	0.394	1.612	1.58	1.604		Cytoplasmic	K03427	hsdM; type I restriction enzyme M protein [EC:2.1.1.72]		GO:0006305 DNA alkylation; GO:0006725 cellular aromatic compound metabolic process; GO:0006259 DNA metabolic process; GO:1901360 organic cyclic compound metabolic process; GO:0006807 nitrogen compound metabolic process; GO:0044238 primary metabolic process; GO:0044237 cellular metabolic process; GO:0032259 methylation; GO:0071704 organic substance metabolic process; GO:0008152 metabolic process; …		GO:0097159 organic cyclic compound binding; GO:1901363 heterocyclic compound binding; GO:0003677 DNA binding; GO:0008168 methyltransferase activity; GO:0003824 catalytic activity; GO:0005488 binding; GO:0003676 nucleic acid binding; GO:0016741 transferase activity, transferring one-carbon groups; GO:0008170 N-methyltransferase activity; GO:0016740 transferase activity;	IPR029063; IPR022749; IPR003356;	S-adenosyl-L-methionine-dependent methyltransferase; N6 adenine-specific DNA methyltransferase, N-terminal domain; DNA methylase, adenine-specific;	V	COG0286	Type I restriction-modification system methyltransferase subunit
Q9HWL0	Probable protease OS=Pseudomonas aeruginosa (strain ATCC 15692 / DSM 22644 / CIP 104116 / JCM 14847 / LMG 12228 / 1C / PRS 101 / PAO1) OX=208964 GN=PA4171 PE=3 SV=1	PA4171	0.65	0.000489856	Down	20.076	44.9	6	6	19	1.293	1.17	1.184	0.75	0.823	0.796		Cytoplasmic	K05520	pfpI; protease I [EC:3.5.1.124]		GO:0006508 proteolysis; GO:0008152 metabolic process; GO:0043170 macromolecule metabolic process; GO:0019538 protein metabolic process; GO:0044238 primary metabolic process; GO:0071704 organic substance metabolic process;		GO:0008233 peptidase activity; GO:0016787 hydrolase activity; GO:0003824 catalytic activity;	IPR029062; IPR002818;	Class I glutamine amidotransferase-like; DJ-1/PfpI;	R	COG0693	Putative intracellular protease/amidase
Q9I251	Copper resistance protein B OS=Pseudomonas aeruginosa (strain ATCC 15692 / DSM 22644 / CIP 104116 / JCM 14847 / LMG 12228 / 1C / PRS 101 / PAO1) OX=208964 GN=pcoB PE=4 SV=1	pcoB	0.591	0.000685956	Down	35.25	4.3	1	1	1	1.289	1.299	1.195	0.702	0.714	0.819		Periplasmic	K07233	pcoB, copB; copper resistance protein B		GO:0006878 cellular copper ion homeostasis; GO:0065008 regulation of biological quality; GO:0055076 transition metal ion homeostasis; GO:0050801 ion homeostasis; GO:0030003 cellular cation homeostasis; GO:0098771 inorganic ion homeostasis; GO:0044763 single-organism cellular process; GO:0044699 single-organism process; GO:0019725 cellular homeostasis; GO:0055082 cellular chemical homeostasis; GO:…	GO:0016020 membrane; GO:0009279 cell outer membrane; GO:0019867 outer membrane; GO:0030313 cell envelope; GO:0044462 external encapsulating structure part; GO:0030312 external encapsulating structure; GO:0044464 cell part; GO:0071944 cell periphery; GO:0031975 envelope; GO:0005623 cell;	GO:0043169 cation binding; GO:0046872 metal ion binding; GO:0005507 copper ion binding; GO:0046914 transition metal ion binding; GO:0005488 binding; GO:0043167 ion binding;			P	COG3667	Uncharacterized protein involved in copper resistance
Q9HTX0	Uncharacterized protein OS=Pseudomonas aeruginosa (strain ATCC 15692 / DSM 22644 / CIP 104116 / JCM 14847 / LMG 12228 / 1C / PRS 101 / PAO1) OX=208964 GN=PA5220 PE=4 SV=1	PA5220	0.751	0.0169319	Down	30.542	20.1	6	6	7	1.28	1.01	1.156	0.829	0.887	0.872		Cytoplasmic
Q9I1V3	Probable glycosyl hydrolase OS=Pseudomonas aeruginosa (strain ATCC 15692 / DSM 22644 / CIP 104116 / JCM 14847 / LMG 12228 / 1C / PRS 101 / PAO1) OX=208964 GN=PA2162 PE=4 SV=1	PA2162	0.586	2.36581e-05	Down	103.69	11.1	9	9	16	1.266	1.28	1.257	0.724	0.778	0.727		Cytoplasmic	K06044	treY, glgY; (1->4)-alpha-D-glucan 1-alpha-D-glucosylmutase [EC:5.4.99.15]	pae00500 Starch and sucrose metabolism; pae01100 Metabolic pathways; pae01110 Biosynthesis of secondary metabolites	GO:0016051 carbohydrate biosynthetic process; GO:0044275 cellular carbohydrate catabolic process; GO:0044042 glucan metabolic process; GO:0044699 single-organism process; GO:0009058 biosynthetic process; GO:0005984 disaccharide metabolic process; GO:0044237 cellular metabolic process; GO:0044264 cellular polysaccharide metabolic process; GO:0071704 organic substance metabolic process; GO:0005992 …		GO:0016787 hydrolase activity; GO:0047470 (1,4)-alpha-D-glucan 1-alpha-D-glucosylmutase activity; GO:0016853 isomerase activity; GO:0003824 catalytic activity; GO:0016866 intramolecular transferase activity;	IPR013797; IPR017853; IPR013781; IPR006047;	Maltooligosyl trehalose synthase, N-terminal; Glycoside hydrolase superfamily; Glycoside hydrolase, catalytic domain; Glycosyl hydrolase, family 13, catalytic domain;	G	COG3280	Maltooligosyl trehalose synthase
Q9HVR6	Probable ATP-binding component of ABC transporter OS=Pseudomonas aeruginosa (strain ATCC 15692 / DSM 22644 / CIP 104116 / JCM 14847 / LMG 12228 / 1C / PRS 101 / PAO1) OX=208964 GN=PA4505 PE=4 SV=1	PA4505	1.963	0.000118641	Up	35.429	31.8	9	9	26	0.638	0.744	0.674	1.363	1.338	1.335		Cytoplasmic	K12371	dppD; dipeptide transport system ATP-binding protein	pae02010 ABC transporters	GO:0006810 transport; GO:0055085 transmembrane transport; GO:0035672 oligopeptide transmembrane transport; GO:0071702 organic substance transport; GO:0006857 oligopeptide transport; GO:0042938 dipeptide transport; GO:0042886 amide transport; GO:0035442 dipeptide transmembrane transport; GO:0051179 localization; GO:0015833 peptide transport; GO:0071705 nitrogen compound transport; GO:0051234 estab…		GO:1901265 nucleoside phosphate binding; GO:0016817 hydrolase activity, acting on acid anhydrides; GO:0022892 substrate-specific transporter activity; GO:0016787 hydrolase activity; GO:1904680 peptide transmembrane transporter activity; GO:0016887 ATPase activity; GO:0015198 oligopeptide transporter activity; GO:0071916 dipeptide transmembrane transporter activity; GO:0022891 substrate-specific t…	IPR013563; IPR003593; IPR003439; IPR027417;	Oligopeptide/dipeptide ABC transporter, C-terminal; AAA+ ATPase domain; ABC transporter-like; P-loop containing nucleoside triphosphate hydrolase;	EP	COG0444	ABC-type dipeptide/oligopeptide/nickel transport system, ATPase component
Q9I639	Probable transcriptional regulator OS=Pseudomonas aeruginosa (strain ATCC 15692 / DSM 22644 / CIP 104116 / JCM 14847 / LMG 12228 / 1C / PRS 101 / PAO1) OX=208964 GN=PA0479 PE=3 SV=1	PA0479	0.614	0.000275843	Down	34.649	28.8	7	7	10	1.319	1.23	1.16	0.77	0.735	0.773		Cytoplasmic				GO:0050794 regulation of cellular process; GO:0006725 cellular aromatic compound metabolic process; GO:0097659 nucleic acid-templated transcription; GO:0060255 regulation of macromolecule metabolic process; GO:0019219 regulation of nucleobase-containing compound metabolic process; GO:0009058 biosynthetic process; GO:0044237 cellular metabolic process; GO:0071704 organic substance metabolic proces…		GO:0097159 organic cyclic compound binding; GO:1901363 heterocyclic compound binding; GO:0003677 DNA binding; GO:0005488 binding; GO:0001071 nucleic acid binding transcription factor activity; GO:0003676 nucleic acid binding; GO:0003700 transcription factor activity, sequence-specific DNA binding;	IPR011991; IPR000847; IPR005119;	Winged helix-turn-helix DNA-binding domain; Transcription regulator HTH, LysR; LysR, substrate-binding;	K	COG0583	Transcriptional regulator
Q9HW27	Probable Resistance-Nodulation-Cell Division (RND) efflux transporter OS=Pseudomonas aeruginosa (strain ATCC 15692 / DSM 22644 / CIP 104116 / JCM 14847 / LMG 12228 / 1C / PRS 101 / PAO1) OX=208964 GN=PA4375 PE=4 SV=1	PA4375	1.371	0.00174614	Up	110.53	6.4	6	6	7	0.811	0.868	0.857	1.122	1.246	1.11		InnerMembrane	K18138	acrB, mexB, adeJ, smeE, mtrD, cmeB; multidrug efflux pump	pae01501 beta-Lactam resistance; pae01503 Cationic antimicrobial peptide (CAMP) resistance	GO:0044763 single-organism cellular process; GO:0044699 single-organism process; GO:0050896 response to stimulus; GO:0051234 establishment of localization; GO:0006810 transport; GO:0055085 transmembrane transport; GO:0042493 response to drug; GO:0042221 response to chemical; GO:1902578 single-organism localization; GO:0015893 drug transport; GO:0051301 cell division; GO:0051179 localization; GO:0…	GO:0031224 intrinsic component of membrane; GO:0016020 membrane; GO:0016021 integral component of membrane; GO:0044425 membrane part;	GO:0015238 drug transmembrane transporter activity; GO:0090484 drug transporter activity; GO:0005215 transporter activity; GO:0022857 transmembrane transporter activity;	IPR027463;	Multidrug efflux transporter AcrB TolC docking domain, DN/DC subdomains;	V	COG0841	Cation/multidrug efflux pump
Q9HVR8	Probable permease of ABC transporter OS=Pseudomonas aeruginosa (strain ATCC 15692 / DSM 22644 / CIP 104116 / JCM 14847 / LMG 12228 / 1C / PRS 101 / PAO1) OX=208964 GN=PA4503 PE=3 SV=1	PA4503	2.08	0.000114606	Up	36.966	13.1	5	5	12	0.621	0.667	0.664	1.348	1.457	1.256		InnerMembrane	K12369	dppB; dipeptide transport system permease protein	pae02010 ABC transporters	GO:0006810 transport; GO:0055085 transmembrane transport; GO:0035672 oligopeptide transmembrane transport; GO:0071702 organic substance transport; GO:0006857 oligopeptide transport; GO:0042938 dipeptide transport; GO:0042886 amide transport; GO:0035442 dipeptide transmembrane transport; GO:0051179 localization; GO:0015833 peptide transport; GO:0071705 nitrogen compound transport; GO:0051234 estab…	GO:0016020 membrane; GO:0044464 cell part; GO:0071944 cell periphery; GO:0044425 membrane part; GO:0031224 intrinsic component of membrane; GO:0005623 cell; GO:0016021 integral component of membrane; GO:0005886 plasma membrane;	GO:0035673 oligopeptide transmembrane transporter activity; GO:0042936 dipeptide transporter activity; GO:0042887 amide transmembrane transporter activity; GO:0022892 substrate-specific transporter activity; GO:0015197 peptide transporter activity; GO:1904680 peptide transmembrane transporter activity; GO:0015198 oligopeptide transporter activity; GO:0005215 transporter activity; GO:0071916 dipep…	IPR000515;	ABC transporter type 1, transmembrane domain MetI-like;	EP	COG0601	ABC-type dipeptide/oligopeptide/nickel transport systems, permease components
Q9I1V1	Malto-oligosyltrehalose trehalohydrolase OS=Pseudomonas aeruginosa (strain ATCC 15692 / DSM 22644 / CIP 104116 / JCM 14847 / LMG 12228 / 1C / PRS 101 / PAO1) OX=208964 GN=PA2164 PE=3 SV=1	PA2164	0.629	6.52618e-05	Down	65.657	24.9	9	9	13	1.213	1.281	1.219	0.747	0.798	0.789		Cytoplasmic	K01236	treZ, glgZ; maltooligosyltrehalose trehalohydrolase [EC:3.2.1.141]	pae00500 Starch and sucrose metabolism; pae01100 Metabolic pathways; pae01110 Biosynthesis of secondary metabolites	GO:0016051 carbohydrate biosynthetic process; GO:0044711 single-organism biosynthetic process; GO:0044763 single-organism cellular process; GO:0044699 single-organism process; GO:0009058 biosynthetic process; GO:0005984 disaccharide metabolic process; GO:0005975 carbohydrate metabolic process; GO:0044238 primary metabolic process; GO:0009312 oligosaccharide biosynthetic process; GO:0044237 cellul…	GO:0044424 intracellular part; GO:0005623 cell; GO:0044464 cell part; GO:0005622 intracellular; GO:0005737 cytoplasm;	GO:0004553 hydrolase activity, hydrolyzing O-glycosyl compounds; GO:0033942 4-alpha-D-{(1->4)-alpha-D-glucano}trehalose trehalohydrolase activity; GO:0016787 hydrolase activity; GO:0003824 catalytic activity; GO:0016798 hydrolase activity, acting on glycosyl bonds;	IPR013783; IPR004193; IPR014756; IPR022567; IPR017853; IPR013781; IPR006047;	Immunoglobulin-like fold; Glycoside hydrolase, family 13, N-terminal; Immunoglobulin E-set; Glycosyl hydrolase, C-terminal (DUF3459); Glycoside hydrolase superfamily; Glycoside hydrolase, catalytic domain; Glycosyl hydrolase, family 13, catalytic domain;	G	COG0296	1,4-alpha-glucan branching enzyme
Q9I5X7	Uncharacterized protein OS=Pseudomonas aeruginosa (strain ATCC 15692 / DSM 22644 / CIP 104116 / JCM 14847 / LMG 12228 / 1C / PRS 101 / PAO1) OX=208964 GN=PA0559 PE=4 SV=1	PA0559	0.696	0.000431288	Down	42.618	6.4	3	3	3	1.23	1.127	1.19	0.798	0.812	0.859		Cytoplasmic				GO:0044699 single-organism process; GO:0008152 metabolic process; GO:0055114 oxidation-reduction process; GO:0044710 single-organism metabolic process;	GO:0031224 intrinsic component of membrane; GO:0016020 membrane; GO:0016021 integral component of membrane; GO:0044425 membrane part;	GO:0003824 catalytic activity; GO:0016491 oxidoreductase activity;	IPR023166; IPR023753;	HI0933 insert-like domain; FAD/NAD(P)-binding domain;	R	COG2081	Predicted flavoproteins
Q9HX42	Histidine kinase OS=Pseudomonas aeruginosa (strain ATCC 15692 / DSM 22644 / CIP 104116 / JCM 14847 / LMG 12228 / 1C / PRS 101 / PAO1) OX=208964 GN=ladS PE=4 SV=1	ladS	0.695	8.93477e-05	Down	88.205	23.1	13	13	18	1.216	1.199	1.153	0.822	0.806	0.852		InnerMembrane	K20971	ladS; two-component system, sensor histidine kinase LadS	pae02025 Biofilm formation - Pseudomonas aeruginosa	GO:0023014 signal transduction by protein phosphorylation; GO:0050794 regulation of cellular process; GO:0044700 single organism signaling; GO:0016310 phosphorylation; GO:0051716 cellular response to stimulus; GO:0035556 intracellular signal transduction; GO:0044763 single-organism cellular process; GO:0044267 cellular protein metabolic process; GO:0044699 single-organism process; GO:0000160 phos…	GO:0016020 membrane; GO:0044425 membrane part; GO:0005622 intracellular; GO:0044464 cell part; GO:0031224 intrinsic component of membrane; GO:0005623 cell; GO:0016021 integral component of membrane;	GO:0038023 signaling receptor activity; GO:0060089 molecular transducer activity; GO:0016301 kinase activity; GO:0004872 receptor activity; GO:0016773 phosphotransferase activity, alcohol group as acceptor; GO:0003824 catalytic activity; GO:0004673 protein histidine kinase activity; GO:0000155 phosphorelay sensor kinase activity; GO:0004672 protein kinase activity; GO:0016775 phosphotransferase a…	IPR011006; IPR005467; IPR011622; IPR001789; IPR011623; IPR003661; IPR003594; IPR004358;	CheY-like superfamily; Histidine kinase domain; 7TM-DISM receptor, extracellular domain, type 2; Signal transduction response regulator, receiver domain; 7TM-DISM receptor, extracellular domain, type 1; Signal transduction histidine kinase, dimerisation/phosphoacceptor domain; Histidine kinase-like ATPase, C-terminal domain; Signal transduction histidine kinase-related protein, C-terminal;	T	COG0642	Signal transduction histidine kinase
Q9HZ51	Probable ATP-binding component of ABC transporter OS=Pseudomonas aeruginosa (strain ATCC 15692 / DSM 22644 / CIP 104116 / JCM 14847 / LMG 12228 / 1C / PRS 101 / PAO1) OX=208964 GN=PA3187 PE=4 SV=1	PA3187	0.606	4.51438e-05	Down	42.24	43.5	13	13	32	1.295	1.211	1.199	0.762	0.748	0.735		Cytoplasmic	K10112	msmX, msmK, malK, sugC, ggtA, msiK; multiple sugar transport system ATP-binding protein	pae02010 ABC transporters	GO:0006810 transport; GO:0051179 localization; GO:0051234 establishment of localization;	GO:0016020 membrane; GO:0005623 cell; GO:0044464 cell part; GO:0071944 cell periphery; GO:0005886 plasma membrane;	GO:0005524 ATP binding; GO:1901265 nucleoside phosphate binding; GO:0001882 nucleoside binding; GO:0043167 ion binding; GO:0016817 hydrolase activity, acting on acid anhydrides; GO:0016787 hydrolase activity; GO:0000166 nucleotide binding; GO:0017111 nucleoside-triphosphatase activity; GO:0016887 ATPase activity; GO:0097159 organic cyclic compound binding; GO:1901363 heterocyclic compound binding…	IPR008995; IPR003593; IPR003439; IPR027417; IPR005116;	Molybdate/tungstate binding, C-terminal; AAA+ ATPase domain; ABC transporter-like; P-loop containing nucleoside triphosphate hydrolase; Transport-associated OB, type 1;	G	COG3839	ABC-type sugar transport systems, ATPase components
Q9HUN7	Alpha-E domain-containing protein OS=Pseudomonas aeruginosa (strain ATCC 15692 / DSM 22644 / CIP 104116 / JCM 14847 / LMG 12228 / 1C / PRS 101 / PAO1) OX=208964 GN=PA4927 PE=4 SV=1	PA4927	0.511	8.91256e-05	Down	92.068	9.5	5	5	5	1.372	1.337	1.27	0.669	0.724	0.642		InnerMembrane							IPR007296;	Domain of unknown function DUF403;	S	COG2308	Uncharacterized conserved protein
Q9I2Z5	Probable amidotransferase OS=Pseudomonas aeruginosa (strain ATCC 15692 / DSM 22644 / CIP 104116 / JCM 14847 / LMG 12228 / 1C / PRS 101 / PAO1) OX=208964 GN=PA1742 PE=4 SV=1	PA1742	1.738	0.000123837	Up	27.361	48.8	9	9	19	0.686	0.781	0.732	1.275	1.265	1.281		Cytoplasmic						GO:0016740 transferase activity; GO:0003824 catalytic activity;	IPR017926; IPR029062;	Glutamine amidotransferase; Class I glutamine amidotransferase-like;	F	COG0518	GMP synthase - Glutamine amidotransferase domain
Q9I2M1	Probable ATP-binding/permease fusion ABC transporter OS=Pseudomonas aeruginosa (strain ATCC 15692 / DSM 22644 / CIP 104116 / JCM 14847 / LMG 12228 / 1C / PRS 101 / PAO1) OX=208964 GN=PA1876 PE=4 SV=1	PA1876	0.741	0.000713044	Down	78.23	24.9	9	9	14	1.124	1.106	1.198	0.816	0.848	0.876		InnerMembrane	K12541	lapB; ATP-binding cassette, subfamily C, bacterial LapB	pae02010 ABC transporters	GO:0006869 lipid transport; GO:0044699 single-organism process; GO:0071702 organic substance transport; GO:0010876 lipid localization; GO:0044238 primary metabolic process; GO:0071704 organic substance metabolic process; GO:0051234 establishment of localization; GO:0006810 transport; GO:0055085 transmembrane transport; GO:0008152 metabolic process; GO:1902578 single-organism localization; GO:0006…	GO:0031224 intrinsic component of membrane; GO:0016020 membrane; GO:0016021 integral component of membrane; GO:0044425 membrane part;	GO:0008233 peptidase activity; GO:1901265 nucleoside phosphate binding; GO:0015399 primary active transmembrane transporter activity; GO:0005319 lipid transporter activity; GO:0022892 substrate-specific transporter activity; GO:0016817 hydrolase activity, acting on acid anhydrides; GO:0016787 hydrolase activity; GO:0016887 ATPase activity; GO:0097159 organic cyclic compound binding; GO:1901363 he…	IPR003593; IPR005074; IPR003439; IPR011527; IPR027417;	AAA+ ATPase domain; Peptidase C39, bacteriocin processing; ABC transporter-like; ABC transporter type 1, transmembrane domain; P-loop containing nucleoside triphosphate hydrolase;	V	COG2274	ABC-type bacteriocin/lantibiotic exporters, contain an N-terminal double-glycine peptidase domain
Q9I358	Uncharacterized protein OS=Pseudomonas aeruginosa (strain ATCC 15692 / DSM 22644 / CIP 104116 / JCM 14847 / LMG 12228 / 1C / PRS 101 / PAO1) OX=208964 GN=PA1667 PE=4 SV=1	PA1667	1.491	0.000678863	Up	49.688	11.5	4	4	4	0.75	0.804	0.858	1.238	1.183	1.176		Cytoplasmic	K11893	impJ, vasE; type VI secretion system protein ImpJ	pae02025 Biofilm formation - Pseudomonas aeruginosa	GO:0071806 protein transmembrane transport; GO:0044763 single-organism cellular process; GO:0044699 single-organism process; GO:0071702 organic substance transport; GO:0015031 protein transport; GO:0051234 establishment of localization; GO:0045184 establishment of protein localization; GO:0006810 transport; GO:0055085 transmembrane transport; GO:1902578 single-organism localization; GO:0032940 se…					S	COG3522	Uncharacterized protein conserved in bacteria
Q9HZ40	POLIIIAc domain-containing protein OS=Pseudomonas aeruginosa (strain ATCC 15692 / DSM 22644 / CIP 104116 / JCM 14847 / LMG 12228 / 1C / PRS 101 / PAO1) OX=208964 GN=PA3200 PE=4 SV=1	PA3200	0.706	0.000873896	Down	32.215	15.9	4	4	4	1.185	1.221	1.12	0.795	0.878	0.815		Cytoplasmic	K07053	E3.1.3.97; 3',5'-nucleoside bisphosphate phosphatase [EC:3.1.3.97]		GO:0018130 heterocycle biosynthetic process; GO:0006260 DNA replication; GO:0006725 cellular aromatic compound metabolic process; GO:0006259 DNA metabolic process; GO:0034654 nucleobase-containing compound biosynthetic process; GO:1901360 organic cyclic compound metabolic process; GO:0006807 nitrogen compound metabolic process; GO:0009058 biosynthetic process; GO:0044238 primary metabolic process…		GO:0097159 organic cyclic compound binding; GO:1901363 heterocyclic compound binding; GO:0003677 DNA binding; GO:0016779 nucleotidyltransferase activity; GO:0003824 catalytic activity; GO:0005488 binding; GO:0003676 nucleic acid binding; GO:0034061 DNA polymerase activity; GO:0003887 DNA-directed DNA polymerase activity; GO:0016787 hydrolase activity; GO:0016740 transferase activity; GO:0016772 t…	IPR016195; IPR003141; IPR004013;	Polymerase/histidinol phosphatase-like; Polymerase/histidinol phosphatase, N-terminal; PHP domain;	R	COG0613	Predicted metal-dependent phosphoesterases (PHP family)
Q9I1Z7	Methylated-DNA--[protein]-cysteine S-methyltransferase OS=Pseudomonas aeruginosa (strain ATCC 15692 / DSM 22644 / CIP 104116 / JCM 14847 / LMG 12228 / 1C / PRS 101 / PAO1) OX=208964 GN=ada PE=4 SV=1	ada	1.316	9.28238e-05	Up	39.382	17	5	5	6	0.845	0.882	0.869	1.164	1.117	1.136		Cytoplasmic	K10778	ada; AraC family transcriptional regulator, regulatory protein of adaptative response / methylated-DNA-[protein]-cysteine methyltransferase [EC:2.1.1.63]		GO:0050794 regulation of cellular process; GO:0033554 cellular response to stress; GO:0006725 cellular aromatic compound metabolic process; GO:0097659 nucleic acid-templated transcription; GO:0060255 regulation of macromolecule metabolic process; GO:0006259 DNA metabolic process; GO:0019219 regulation of nucleobase-containing compound metabolic process; GO:0009058 biosynthetic process; GO:0050896…		GO:0003677 DNA binding; GO:0008168 methyltransferase activity; GO:0043167 ion binding; GO:0016741 transferase activity, transferring one-carbon groups; GO:0008270 zinc ion binding; GO:0043565 sequence-specific DNA binding; GO:0003700 transcription factor activity, sequence-specific DNA binding; GO:1901363 heterocyclic compound binding; GO:0097159 organic cyclic compound binding; GO:0046914 transi…	IPR011991; IPR009057; IPR004026; IPR008332; IPR018060; IPR014048;	Winged helix-turn-helix DNA-binding domain; Homeobox domain-like; Ada DNA repair, metal-binding; Methylguanine DNA methyltransferase, ribonuclease-like domain; DNA binding HTH domain, AraC-type; Methylated-DNA-[protein]-cysteine S-methyltransferase, DNA binding;	L	COG0350	Methylated DNA-protein cysteine methyltransferase
Q9I149	Uncharacterized protein OS=Pseudomonas aeruginosa (strain ATCC 15692 / DSM 22644 / CIP 104116 / JCM 14847 / LMG 12228 / 1C / PRS 101 / PAO1) OX=208964 GN=PA2433 PE=4 SV=1	PA2433	1.433	0.00016672	Up	9.1945	37.1	3	3	7	0.791	0.862	0.804	1.176	1.175	1.17		Periplasmic
Q9I4P1	Methyltranfer_dom domain-containing protein OS=Pseudomonas aeruginosa (strain ATCC 15692 / DSM 22644 / CIP 104116 / JCM 14847 / LMG 12228 / 1C / PRS 101 / PAO1) OX=208964 GN=PA1088 PE=4 SV=1	PA1088	0.706	0.00420918	Down	28.8	21.3	3	3	7	1.214	1.13	1.133	0.874	0.849	0.732		Cytoplasmic				GO:0006396 RNA processing; GO:0034470 ncRNA processing; GO:0006725 cellular aromatic compound metabolic process; GO:1901360 organic cyclic compound metabolic process; GO:0006807 nitrogen compound metabolic process; GO:0044238 primary metabolic process; GO:0009451 RNA modification; GO:0044237 cellular metabolic process; GO:0032259 methylation; GO:0071704 organic substance metabolic process; GO:000…	GO:0044424 intracellular part; GO:0005623 cell; GO:0044464 cell part; GO:0005622 intracellular; GO:0005737 cytoplasm;	GO:0016765 transferase activity, transferring alkyl or aryl (other than methyl) groups; GO:0008757 S-adenosylmethionine-dependent methyltransferase activity; GO:0016741 transferase activity, transferring one-carbon groups; GO:0008168 methyltransferase activity; GO:0003824 catalytic activity; GO:0016740 transferase activity;	IPR025714; IPR029063;	Methyltransferase domain; S-adenosyl-L-methionine-dependent methyltransferase;
G3XD15	Type 4 fimbrial biogenesis protein PilW OS=Pseudomonas aeruginosa (strain ATCC 15692 / DSM 22644 / CIP 104116 / JCM 14847 / LMG 12228 / 1C / PRS 101 / PAO1) OX=208964 GN=pilW PE=4 SV=1	pilW	0.501	7.25428e-05	Down	30.078	28.8	5	5	7	1.366	1.28	1.36	0.635	0.715	0.657		Periplasmic	K02672	pilW; type IV pilus assembly protein PilW		GO:0044085 cellular component biogenesis; GO:0016043 cellular component organization; GO:0051674 localization of cell; GO:0044763 single-organism cellular process; GO:0044699 single-organism process; GO:0048870 cell motility; GO:0030031 cell projection assembly; GO:0043683 type IV pilus biogenesis; GO:0030030 cell projection organization; GO:0022607 cellular component assembly; GO:0009297 pilus a…	GO:0016020 membrane; GO:0042995 cell projection; GO:0009289 pilus; GO:0044464 cell part; GO:0044425 membrane part; GO:0044096 type IV pilus; GO:0031224 intrinsic component of membrane; GO:0005623 cell; GO:0016021 integral component of membrane;				NU	COG4966	Tfp pilus assembly protein PilW
Q9HW07	Corrinoid adenosyltransferase OS=Pseudomonas aeruginosa (strain ATCC 15692 / DSM 22644 / CIP 104116 / JCM 14847 / LMG 12228 / 1C / PRS 101 / PAO1) OX=208964 GN=PA4399 PE=3 SV=1	PA4399	0.62	4.60891e-05	Down	21.065	27.1	6	6	8	1.29	1.187	1.237	0.766	0.778	0.757		Cytoplasmic	K00798	MMAB, pduO; cob(I)alamin adenosyltransferase [EC:2.5.1.17]	pae00860 Porphyrin and chlorophyll metabolism; pae01100 Metabolic pathways				IPR016030;	Adenosylcobalamin biosynthesis, ATP:cob(I)alamin adenosyltransferase-like;	S	COG2096	Uncharacterized conserved protein
Q9I0Y0	Protein kinase domain-containing protein OS=Pseudomonas aeruginosa (strain ATCC 15692 / DSM 22644 / CIP 104116 / JCM 14847 / LMG 12228 / 1C / PRS 101 / PAO1) OX=208964 GN=PA2502 PE=4 SV=1	PA2502	1.404	0.00606286	Up	53.794	7	3	3	3	0.805	0.88	0.819	1.074	1.138	1.303		Cytoplasmic				GO:0050794 regulation of cellular process; GO:0044700 single organism signaling; GO:0016310 phosphorylation; GO:0051716 cellular response to stimulus; GO:0044267 cellular protein metabolic process; GO:0044763 single-organism cellular process; GO:0044699 single-organism process; GO:0000920 cell separation after cytokinesis; GO:0044238 primary metabolic process; GO:0023052 signaling; GO:0050896 res…	GO:0016020 membrane; GO:0005623 cell; GO:0044464 cell part; GO:0071944 cell periphery; GO:0005886 plasma membrane;	GO:0005524 ATP binding; GO:1901265 nucleoside phosphate binding; GO:0016773 phosphotransferase activity, alcohol group as acceptor; GO:0001882 nucleoside binding; GO:0043167 ion binding; GO:0005515 protein binding; GO:0004672 protein kinase activity; GO:0000166 nucleotide binding; GO:0097159 organic cyclic compound binding; GO:1901363 heterocyclic compound binding; GO:0032549 ribonucleoside bindi…	IPR000719; IPR001245; IPR032675; IPR011009;	Protein kinase domain; Serine-threonine/tyrosine-protein kinase catalytic domain; Leucine-rich repeat domain, L domain-like; Protein kinase-like domain;	RTKL	COG0515	Serine/threonine protein kinase
Q9I4B1	APH domain-containing protein OS=Pseudomonas aeruginosa (strain ATCC 15692 / DSM 22644 / CIP 104116 / JCM 14847 / LMG 12228 / 1C / PRS 101 / PAO1) OX=208964 GN=PA1227 PE=4 SV=1	PA1227	2.022	7.64131e-06	Up	30.962	9.9	3	3	5	0.66	0.665	0.666	1.392	1.349	1.284		Cytoplasmic							IPR002575; IPR011009;	Aminoglycoside phosphotransferase; Protein kinase-like domain;
Q9HVT0	Uncharacterized protein OS=Pseudomonas aeruginosa (strain ATCC 15692 / DSM 22644 / CIP 104116 / JCM 14847 / LMG 12228 / 1C / PRS 101 / PAO1) OX=208964 GN=PA4491 PE=4 SV=1	PA4491	1.366	0.00113607	Up	64.214	30.6	13	13	20	0.816	0.892	0.844	1.1	1.195	1.19		InnerMembrane					GO:0031224 intrinsic component of membrane; GO:0016020 membrane; GO:0016021 integral component of membrane; GO:0044425 membrane part;				S	COG4685	Uncharacterized protein conserved in bacteria
Q9I204	AHS1 domain-containing protein OS=Pseudomonas aeruginosa (strain ATCC 15692 / DSM 22644 / CIP 104116 / JCM 14847 / LMG 12228 / 1C / PRS 101 / PAO1) OX=208964 GN=PA2111 PE=4 SV=1	PA2111	2.122	0.00109313	Up	26.218	16.9	3	3	5	0.75	0.627	0.554	1.38	1.312	1.406		Cytoplasmic							IPR003833; IPR029000; IPR024946;	Carboxyltransferase domain, subdomain C and D; Cyclophilin-like domain; Arginine repressor C-terminal-like domain;	E	COG2049	Allophanate hydrolase subunit 1
Q9HYB2	Uncharacterized protein OS=Pseudomonas aeruginosa (strain ATCC 15692 / DSM 22644 / CIP 104116 / JCM 14847 / LMG 12228 / 1C / PRS 101 / PAO1) OX=208964 GN=PA3497 PE=4 SV=1	PA3497	1.413	0.000234983	Up	45.129	1.7	1	1	1	0.847	0.834	0.813	1.118	1.193	1.213		OuterMembrane							IPR023614;	Porin domain;
Q9I494	QslA_E domain-containing protein OS=Pseudomonas aeruginosa (strain ATCC 15692 / DSM 22644 / CIP 104116 / JCM 14847 / LMG 12228 / 1C / PRS 101 / PAO1) OX=208964 GN=PA1244 PE=1 SV=1	PA1244	2.927	7.57857e-05	Up	12.758	36.3	5	5	17	0.505	0.568	0.459	1.532	1.438	1.514		Periplasmic
Q9HT28	PKS_MT domain-containing protein OS=Pseudomonas aeruginosa (strain ATCC 15692 / DSM 22644 / CIP 104116 / JCM 14847 / LMG 12228 / 1C / PRS 101 / PAO1) OX=208964 GN=PA5546 PE=3 SV=1	PA5546	2.156	2.10967e-05	Up	44.096	31.5	11	11	19	0.593	0.643	0.663	1.358	1.364	1.372		Cytoplasmic	K00574	cfa; cyclopropane-fatty-acyl-phospholipid synthase [EC:2.1.1.79]		GO:0008152 metabolic process; GO:0044711 single-organism biosynthetic process; GO:0044710 single-organism metabolic process; GO:0044699 single-organism process; GO:0009058 biosynthetic process; GO:0044238 primary metabolic process; GO:1901576 organic substance biosynthetic process; GO:0071704 organic substance metabolic process; GO:0006629 lipid metabolic process; GO:0008610 lipid biosynthetic pr…			IPR029063; IPR020803;	S-adenosyl-L-methionine-dependent methyltransferase; Polyketide synthase, methyltransferase domain;	M	COG2230	Cyclopropane fatty acid synthase and related methyltransferases
Q9I4B5	Probable transcriptional regulator OS=Pseudomonas aeruginosa (strain ATCC 15692 / DSM 22644 / CIP 104116 / JCM 14847 / LMG 12228 / 1C / PRS 101 / PAO1) OX=208964 GN=PA1223 PE=3 SV=1	PA1223	1.852	0.00112059	Up	33.263	42.4	7	7	13	0.645	0.653	0.798	1.241	1.279	1.362		Cytoplasmic				GO:0050794 regulation of cellular process; GO:0006725 cellular aromatic compound metabolic process; GO:0097659 nucleic acid-templated transcription; GO:0060255 regulation of macromolecule metabolic process; GO:0019219 regulation of nucleobase-containing compound metabolic process; GO:0009058 biosynthetic process; GO:0044237 cellular metabolic process; GO:0071704 organic substance metabolic proces…		GO:0097159 organic cyclic compound binding; GO:1901363 heterocyclic compound binding; GO:0003677 DNA binding; GO:0005488 binding; GO:0001071 nucleic acid binding transcription factor activity; GO:0003676 nucleic acid binding; GO:0003700 transcription factor activity, sequence-specific DNA binding;	IPR011991; IPR000847; IPR005119;	Winged helix-turn-helix DNA-binding domain; Transcription regulator HTH, LysR; LysR, substrate-binding;	K	COG0583	Transcriptional regulator
Q9I6Y8	Uncharacterized protein OS=Pseudomonas aeruginosa (strain ATCC 15692 / DSM 22644 / CIP 104116 / JCM 14847 / LMG 12228 / 1C / PRS 101 / PAO1) OX=208964 GN=PA0144 PE=4 SV=1	PA0144	0.354	2.863e-05	Down	22.431	18.8	3	3	3	1.575	1.45	1.419	0.542	0.544	0.486		Cytoplasmic				GO:0006725 cellular aromatic compound metabolic process; GO:0046434 organophosphate catabolic process; GO:0044699 single-organism process; GO:0044237 cellular metabolic process; GO:0006796 phosphate-containing compound metabolic process; GO:0071704 organic substance metabolic process; GO:0044270 cellular nitrogen compound catabolic process; GO:0009162 deoxyribonucleoside monophosphate metabolic p…		GO:0016763 transferase activity, transferring pentosyl groups; GO:0016799 hydrolase activity, hydrolyzing N-glycosyl compounds; GO:0003824 catalytic activity; GO:0016798 hydrolase activity, acting on glycosyl bonds; GO:0070694 deoxyribonucleoside 5'-monophosphate N-glycosidase activity; GO:0016787 hydrolase activity; GO:0016757 transferase activity, transferring glycosyl groups; GO:0050144 nucleo…			F	COG3613	Nucleoside 2-deoxyribosyltransferase
Q9I363	Probable ClpA/B-type protease OS=Pseudomonas aeruginosa (strain ATCC 15692 / DSM 22644 / CIP 104116 / JCM 14847 / LMG 12228 / 1C / PRS 101 / PAO1) OX=208964 GN=PA1662 PE=3 SV=1	PA1662	1.453	0.0003573	Up	95.774	28.6	20	20	30	0.802	0.779	0.867	1.206	1.167	1.184		Cytoplasmic	K11907	vasG, clpV; type VI secretion system protein VasG	pae02025 Biofilm formation - Pseudomonas aeruginosa; pae03070 Bacterial secretion system	GO:0071806 protein transmembrane transport; GO:0044763 single-organism cellular process; GO:0044699 single-organism process; GO:0071702 organic substance transport; GO:0044238 primary metabolic process; GO:0015031 protein transport; GO:0051234 establishment of localization; GO:0071704 organic substance metabolic process; GO:0045184 establishment of protein localization; GO:0006810 transport; GO:0…		GO:0005524 ATP binding; GO:0008233 peptidase activity; GO:1901265 nucleoside phosphate binding; GO:0001882 nucleoside binding; GO:0043167 ion binding; GO:0016787 hydrolase activity; GO:0000166 nucleotide binding; GO:0097159 organic cyclic compound binding; GO:1901363 heterocyclic compound binding; GO:0032549 ribonucleoside binding; GO:0097367 carbohydrate derivative binding; GO:0003824 catalytic …	IPR019489; IPR003593; IPR003959; IPR027417; IPR004176;	Clp ATPase, C-terminal; AAA+ ATPase domain; ATPase, AAA-type, core; P-loop containing nucleoside triphosphate hydrolase; Clp, N-terminal;	O	COG0542	ATPases with chaperone activity, ATP-binding subunit
Q9HU48	Uncharacterized protein OS=Pseudomonas aeruginosa (strain ATCC 15692 / DSM 22644 / CIP 104116 / JCM 14847 / LMG 12228 / 1C / PRS 101 / PAO1) OX=208964 GN=PA5136 PE=4 SV=1	PA5136	0.594	0.000210905	Down	54.322	20.1	10	10	11	1.269	1.293	1.218	0.756	0.791	0.698		Cytoplasmic
Q9HWA2	Uncharacterized protein OS=Pseudomonas aeruginosa (strain ATCC 15692 / DSM 22644 / CIP 104116 / JCM 14847 / LMG 12228 / 1C / PRS 101 / PAO1) OX=208964 GN=PA4298 PE=4 SV=1	PA4298	0.355	0.000284733	Down	10.355	14.9	1	1	3	1.509	1.446	1.484	0.478	0.478	0.62		Periplasmic
Q9I400	Probable short-chain dehydrogenase OS=Pseudomonas aeruginosa (strain ATCC 15692 / DSM 22644 / CIP 104116 / JCM 14847 / LMG 12228 / 1C / PRS 101 / PAO1) OX=208964 GN=PA1344 PE=4 SV=1	PA1344	0.673	0.000236378	Down	27.397	57.2	11	11	35	1.245	1.191	1.165	0.842	0.808	0.772		Cytoplasmic							IPR016040;	NAD(P)-binding domain;	IQR	COG1028	Dehydrogenases with different specificities (related to short-chain alcohol dehydrogenases)
Q9I158	Bro-N domain-containing protein OS=Pseudomonas aeruginosa (strain ATCC 15692 / DSM 22644 / CIP 104116 / JCM 14847 / LMG 12228 / 1C / PRS 101 / PAO1) OX=208964 GN=PA2423 PE=4 SV=1	PA2423	0.235	6.2321e-05	Down	30.631	22.3	5	5	10	1.74	1.522	1.562	0.405	0.404	0.326		Cytoplasmic							IPR003497;	BRO N-terminal domain;	K	COG3617	Prophage antirepressor
Q9HVQ1	Uncharacterized protein OS=Pseudomonas aeruginosa (strain ATCC 15692 / DSM 22644 / CIP 104116 / JCM 14847 / LMG 12228 / 1C / PRS 101 / PAO1) OX=208964 GN=PA4523 PE=4 SV=1	PA4523	0.762	0.00250213	Down	83.588	12.4	8	8	8	1.232	1.097	1.132	0.859	0.865	0.915		Cytoplasmic
Q9I205	AHS2 domain-containing protein OS=Pseudomonas aeruginosa (strain ATCC 15692 / DSM 22644 / CIP 104116 / JCM 14847 / LMG 12228 / 1C / PRS 101 / PAO1) OX=208964 GN=PA2110 PE=4 SV=1	PA2110	1.699	1.4073e-05	Up	33.06	13.7	4	4	7	0.719	0.746	0.77	1.265	1.252	1.28		Cytoplasmic							IPR003778; IPR029000;	Carboxyltransferase domain, subdomain A and B; Cyclophilin-like domain;	E	COG1984	Allophanate hydrolase subunit 2
Q9I2W5	ECF sigma factor SigX OS=Pseudomonas aeruginosa (strain ATCC 15692 / DSM 22644 / CIP 104116 / JCM 14847 / LMG 12228 / 1C / PRS 101 / PAO1) OX=208964 GN=sigX PE=3 SV=1	sigX	0.768	0.000651156	Down	19.744	23.6	3	3	3	1.101	1.162	1.138	0.91	0.852	0.849		Cytoplasmic	K03088	SIG3.2, rpoE; RNA polymerase sigma-70 factor, ECF subfamily		GO:0050794 regulation of cellular process; GO:0040008 regulation of growth; GO:0006725 cellular aromatic compound metabolic process; GO:0097659 nucleic acid-templated transcription; GO:0060255 regulation of macromolecule metabolic process; GO:0006352 DNA-templated transcription, initiation; GO:0019219 regulation of nucleobase-containing compound metabolic process; GO:0009058 biosynthetic process;…		GO:0097159 organic cyclic compound binding; GO:1901363 heterocyclic compound binding; GO:0003677 DNA binding; GO:0000996 core DNA-dependent RNA polymerase binding promoter specificity activity; GO:0005488 binding; GO:0001071 nucleic acid binding transcription factor activity; GO:0003676 nucleic acid binding; GO:0000988 transcription factor activity, protein binding; GO:0003700 transcription facto…	IPR011991; IPR013324; IPR013325; IPR014284; IPR007627; IPR007630;	Winged helix-turn-helix DNA-binding domain; RNA polymerase sigma factor, region 3/4; RNA polymerase sigma factor, region 2; RNA polymerase sigma-70 like domain; RNA polymerase sigma-70 region 2; RNA polymerase sigma-70 region 4;	K	COG1595	DNA-directed RNA polymerase specialized sigma subunit, sigma24 homolog
Q9HT93	Uncharacterized protein OS=Pseudomonas aeruginosa (strain ATCC 15692 / DSM 22644 / CIP 104116 / JCM 14847 / LMG 12228 / 1C / PRS 101 / PAO1) OX=208964 GN=PA5477 PE=4 SV=1	PA5477	0.699	8.55536e-05	Down	39.339	8.1	2	2	3	1.17	1.222	1.148	0.844	0.82	0.81		InnerMembrane					GO:0031224 intrinsic component of membrane; GO:0016020 membrane; GO:0016021 integral component of membrane; GO:0044425 membrane part;
Q9I066	Uncharacterized protein OS=Pseudomonas aeruginosa (strain ATCC 15692 / DSM 22644 / CIP 104116 / JCM 14847 / LMG 12228 / 1C / PRS 101 / PAO1) OX=208964 GN=PA2777 PE=4 SV=1	PA2777	0.695	0.0177965	Down	34.515	5.7	2	2	3	1.281	1.138	1.13	0.728	0.966	0.774		InnerMembrane	K21990	yfdC; formate-nitrite transporter family protein		GO:0006820 anion transport; GO:0006810 transport; GO:0015711 organic anion transport; GO:1902578 single-organism localization; GO:0015718 monocarboxylic acid transport; GO:0006811 ion transport; GO:0044699 single-organism process; GO:0071702 organic substance transport; GO:0015724 formate transport; GO:0046942 carboxylic acid transport; GO:0051179 localization; GO:0015849 organic acid transport; …	GO:0016020 membrane; GO:0031226 intrinsic component of plasma membrane; GO:0044459 plasma membrane part; GO:0044425 membrane part; GO:0044464 cell part; GO:0071944 cell periphery; GO:0031224 intrinsic component of membrane; GO:0005887 integral component of plasma membrane; GO:0005623 cell; GO:0016021 integral component of membrane; GO:0005886 plasma membrane;	GO:0005342 organic acid transmembrane transporter activity; GO:0015499 formate transmembrane transporter activity; GO:0015075 ion transmembrane transporter activity; GO:0022892 substrate-specific transporter activity; GO:0008028 monocarboxylic acid transmembrane transporter activity; GO:0008514 organic anion transmembrane transporter activity; GO:0046943 carboxylic acid transmembrane transporter …	IPR023271;	Aquaporin-like;	P	COG2116	Formate/nitrite family of transporters
Q9HW69	GGDEF domain-containing protein OS=Pseudomonas aeruginosa (strain ATCC 15692 / DSM 22644 / CIP 104116 / JCM 14847 / LMG 12228 / 1C / PRS 101 / PAO1) OX=208964 GN=PA4332 PE=1 SV=1	PA4332	0.704	0.000862981	Down	54.096	5.3	2	2	4	1.153	1.242	1.134	0.814	0.797	0.873		InnerMembrane	K21019	sadC; diguanylate cyclase [EC:2.7.7.65]	pae02025 Biofilm formation - Pseudomonas aeruginosa	GO:0050794 regulation of cellular process; GO:1900192 positive regulation of single-species biofilm formation; GO:0043902 positive regulation of multi-organism process; GO:0051674 localization of cell; GO:0043900 regulation of multi-organism process; GO:0001539 cilium or flagellum-dependent cell motility; GO:0044763 single-organism cellular process; GO:0044699 single-organism process; GO:0048522 …	GO:0031224 intrinsic component of membrane; GO:0016020 membrane; GO:0016021 integral component of membrane; GO:0044425 membrane part;	GO:0052621 diguanylate cyclase activity; GO:0016779 nucleotidyltransferase activity; GO:0003824 catalytic activity; GO:0016740 transferase activity; GO:0016772 transferase activity, transferring phosphorus-containing groups;	IPR000160; IPR029787;	GGDEF domain; Nucleotide cyclase;	T	COG3706	Response regulator containing a CheY-like receiver domain and a GGDEF domain
Q9I4C3	AMP-binding domain-containing protein OS=Pseudomonas aeruginosa (strain ATCC 15692 / DSM 22644 / CIP 104116 / JCM 14847 / LMG 12228 / 1C / PRS 101 / PAO1) OX=208964 GN=PA1215 PE=4 SV=1	PA1215	0.513	0.000370772	Down	47.265	5.8	2	2	2	1.331	1.447	1.2	0.677	0.651	0.711		Cytoplasmic				GO:0008152 metabolic process;		GO:0003824 catalytic activity;	IPR000873;	AMP-dependent synthetase/ligase;	IQ	COG0318	Acyl-CoA synthetases (AMP-forming)/AMP-acid ligases II
G3XCW6	Transcriptional regulator Dnr OS=Pseudomonas aeruginosa (strain ATCC 15692 / DSM 22644 / CIP 104116 / JCM 14847 / LMG 12228 / 1C / PRS 101 / PAO1) OX=208964 GN=dnr PE=4 SV=1	dnr	0.765	0.0050745	Down	25.933	9.7	3	3	3	1.183	1.148	1.077	0.937	0.849	0.822		Cytoplasmic	K21563	dnr; CRP/FNR family transcriptional regulator, dissimilatory nitrate respiration regulator		GO:0097659 nucleic acid-templated transcription; GO:0009058 biosynthetic process; GO:0044237 cellular metabolic process; GO:2001141 regulation of RNA biosynthetic process; GO:0008152 metabolic process; GO:0009893 positive regulation of metabolic process; GO:0051173 positive regulation of nitrogen compound metabolic process; GO:0044093 positive regulation of molecular function; GO:0006979 response…		GO:0097159 organic cyclic compound binding; GO:1901363 heterocyclic compound binding; GO:0003677 DNA binding; GO:0005488 binding; GO:0003676 nucleic acid binding;	IPR011991; IPR012318; IPR000595; IPR018490; IPR014710;	Winged helix-turn-helix DNA-binding domain; Crp-type HTH domain; Cyclic nucleotide-binding domain; Cyclic nucleotide-binding-like; RmlC-like jelly roll fold;	T	COG0664	cAMP-binding proteins - catabolite gene activator and regulatory subunit of cAMP-dependent protein kinases
Q9I4J8	Probable oxidoreductase OS=Pseudomonas aeruginosa (strain ATCC 15692 / DSM 22644 / CIP 104116 / JCM 14847 / LMG 12228 / 1C / PRS 101 / PAO1) OX=208964 GN=PA1137 PE=4 SV=1	PA1137	1.326	0.0139312	Up	34.731	24.7	7	7	8	0.822	0.91	0.824	1.047	1.079	1.262		Cytoplasmic				GO:0044699 single-organism process; GO:0008152 metabolic process; GO:0055114 oxidation-reduction process; GO:0044710 single-organism metabolic process;		GO:0003824 catalytic activity; GO:0016491 oxidoreductase activity;	IPR011032; IPR020843; IPR016040; IPR013154;	GroES-like; Polyketide synthase, enoylreductase domain; NAD(P)-binding domain; Alcohol dehydrogenase, N-terminal;	CR	COG0604	NADPH:quinone reductase and related Zn-dependent oxidoreductases
Q9I602	DAO domain-containing protein OS=Pseudomonas aeruginosa (strain ATCC 15692 / DSM 22644 / CIP 104116 / JCM 14847 / LMG 12228 / 1C / PRS 101 / PAO1) OX=208964 GN=PA0534 PE=4 SV=1	PA0534	1.325	0.000556073	Up	47.849	44.8	15	15	34	0.816	0.888	0.878	1.142	1.121	1.158		Cytoplasmic				GO:0044699 single-organism process; GO:0008152 metabolic process; GO:0055114 oxidation-reduction process; GO:0044710 single-organism metabolic process;	GO:0044424 intracellular part; GO:0005623 cell; GO:0044464 cell part; GO:0005622 intracellular; GO:0005737 cytoplasm;	GO:0003824 catalytic activity; GO:0016491 oxidoreductase activity;	IPR006076; IPR023753;	FAD dependent oxidoreductase; FAD/NAD(P)-binding domain;	E	COG0665	Glycine/D-amino acid oxidases (deaminating)
Q9I1N6	PslC OS=Pseudomonas aeruginosa (strain ATCC 15692 / DSM 22644 / CIP 104116 / JCM 14847 / LMG 12228 / 1C / PRS 101 / PAO1) OX=208964 GN=pslC PE=4 SV=1	pslC	0.498	0.000358664	Down	33.593	14.5	5	5	7	1.435	1.348	1.234	0.714	0.674	0.614		Cytoplasmic	K12992	rfbN; rhamnosyltransferase [EC:2.4.1.-]	pae02025 Biofilm formation - Pseudomonas aeruginosa	GO:0016051 carbohydrate biosynthetic process; GO:0046379 extracellular polysaccharide metabolic process; GO:0000271 polysaccharide biosynthetic process; GO:0045226 extracellular polysaccharide biosynthetic process; GO:0044699 single-organism process; GO:0009058 biosynthetic process; GO:0044764 multi-organism cellular process; GO:0044237 cellular metabolic process; GO:0044264 cellular polysacchari…		GO:0016757 transferase activity, transferring glycosyl groups; GO:0003824 catalytic activity; GO:0016740 transferase activity;	IPR029044;	Nucleotide-diphospho-sugar transferases;	M	COG0463	Glycosyltransferases involved in cell wall biogenesis
Q9HWH3	Probable outer membrane protein OS=Pseudomonas aeruginosa (strain ATCC 15692 / DSM 22644 / CIP 104116 / JCM 14847 / LMG 12228 / 1C / PRS 101 / PAO1) OX=208964 GN=opmD PE=3 SV=1	opmD	0.605	0.000186492	Down	52.98	18.7	5	5	6	1.237	1.195	1.306	0.744	0.723	0.794		OuterMembrane	K18308	opmD; outer membrane protein, multidrug efflux system		GO:0006810 transport; GO:0042493 response to drug; GO:0055085 transmembrane transport; GO:0042221 response to chemical; GO:1902578 single-organism localization; GO:0044699 single-organism process; GO:0015893 drug transport; GO:0050896 response to stimulus; GO:0051179 localization; GO:0044765 single-organism transport; GO:0006855 drug transmembrane transport; GO:0051234 establishment of localizati…	GO:0016020 membrane; GO:0009279 cell outer membrane; GO:0019867 outer membrane; GO:0030313 cell envelope; GO:0044462 external encapsulating structure part; GO:0030312 external encapsulating structure; GO:0044425 membrane part; GO:0044464 cell part; GO:0071944 cell periphery; GO:0031975 envelope; GO:0031224 intrinsic component of membrane; GO:0005623 cell; GO:0016021 integral component of membrane;	GO:0008289 lipid binding; GO:0015238 drug transmembrane transporter activity; GO:0090484 drug transporter activity; GO:0005488 binding; GO:0005215 transporter activity; GO:0022857 transmembrane transporter activity;			MU	COG1538	Outer membrane protein
Q9I2P4	GGDEF domain-containing protein OS=Pseudomonas aeruginosa (strain ATCC 15692 / DSM 22644 / CIP 104116 / JCM 14847 / LMG 12228 / 1C / PRS 101 / PAO1) OX=208964 GN=PA1851 PE=4 SV=1	PA1851	1.503	0.00891141	Up	44.772	2.2	1	1	1	0.929	0.755	0.722	1.298	1.175	1.144		InnerMembrane					GO:0031224 intrinsic component of membrane; GO:0016020 membrane; GO:0016021 integral component of membrane; GO:0044425 membrane part;		IPR000160; IPR029787;	GGDEF domain; Nucleotide cyclase;	T	COG3706	Response regulator containing a CheY-like receiver domain and a GGDEF domain
Q9I2N7	Streptomycin 3''-phosphotransferase OS=Pseudomonas aeruginosa (strain ATCC 15692 / DSM 22644 / CIP 104116 / JCM 14847 / LMG 12228 / 1C / PRS 101 / PAO1) OX=208964 GN=str PE=4 SV=1	str	0.713	0.000128725	Down	31.144	5.8	2	2	2	1.157	1.158	1.196	0.811	0.824	0.868		Cytoplasmic	K04343	strB; streptomycin 6-kinase [EC:2.7.1.72]		GO:0016310 phosphorylation; GO:0044267 cellular protein metabolic process; GO:0044699 single-organism process; GO:0044238 primary metabolic process; GO:0044237 cellular metabolic process; GO:0006796 phosphate-containing compound metabolic process; GO:0071704 organic substance metabolic process; GO:0008152 metabolic process; GO:0006468 protein phosphorylation; GO:0006793 phosphorus metabolic proce…		GO:0016773 phosphotransferase activity, alcohol group as acceptor; GO:0003824 catalytic activity; GO:0016740 transferase activity; GO:0016772 transferase activity, transferring phosphorus-containing groups;	IPR011009;	Protein kinase-like domain;	V	COG3570	Streptomycin 6-kinase
Q9I2B2	Probable AMP-binding enzyme OS=Pseudomonas aeruginosa (strain ATCC 15692 / DSM 22644 / CIP 104116 / JCM 14847 / LMG 12228 / 1C / PRS 101 / PAO1) OX=208964 GN=PA1997 PE=3 SV=1	PA1997	1.404	0.000226949	Up	71.929	15.1	8	8	8	0.819	0.864	0.819	1.207	1.127	1.179		Cytoplasmic	K01907	AACS, acsA; acetoacetyl-CoA synthetase [EC:6.2.1.16]	pae00280 Valine, leucine and isoleucine degradation; pae00650 Butanoate metabolism; pae01100 Metabolic pathways	GO:0044699 single-organism process; GO:0008152 metabolic process; GO:0044238 primary metabolic process; GO:0044710 single-organism metabolic process; GO:0006629 lipid metabolic process; GO:0071704 organic substance metabolic process;		GO:0030729 acetoacetate-CoA ligase activity; GO:0016877 ligase activity, forming carbon-sulfur bonds; GO:0003824 catalytic activity; GO:0016874 ligase activity; GO:0016878 acid-thiol ligase activity;	IPR032387; IPR000873;	Acetyl-coenzyme A synthetase, N-terminal domain; AMP-dependent synthetase/ligase;	I	COG0365	Acyl-coenzyme A synthetases/AMP-(fatty) acid ligases
Q9HWQ8	5-carboxy-2-hydroxymuconate semialdehyde dehydrogenase OS=Pseudomonas aeruginosa (strain ATCC 15692 / DSM 22644 / CIP 104116 / JCM 14847 / LMG 12228 / 1C / PRS 101 / PAO1) OX=208964 GN=hpcC PE=3 SV=1	hpcC	0.747	9.95259e-05	Down	52.997	41.2	12	12	23	1.111	1.151	1.177	0.854	0.846	0.87		Cytoplasmic	K00151	hpaE, hpcC; 5-carboxymethyl-2-hydroxymuconic-semialdehyde dehydrogenase [EC:1.2.1.60]	pae00350 Tyrosine metabolism; pae01100 Metabolic pathways; pae01120 Microbial metabolism in diverse environments; pae01220 Degradation of aromatic compounds	GO:0006725 cellular aromatic compound metabolic process; GO:1901615 organic hydroxy compound metabolic process; GO:1901022 4-hydroxyphenylacetate metabolic process; GO:0044699 single-organism process; GO:0044237 cellular metabolic process; GO:0071704 organic substance metabolic process; GO:0008152 metabolic process; GO:1901616 organic hydroxy compound catabolic process; GO:1901361 organic cyclic …		GO:0016620 oxidoreductase activity, acting on the aldehyde or oxo group of donors, NAD or NADP as acceptor; GO:0003824 catalytic activity; GO:0018480 5-carboxymethyl-2-hydroxymuconic-semialdehyde dehydrogenase activity; GO:0016491 oxidoreductase activity; GO:0016903 oxidoreductase activity, acting on the aldehyde or oxo group of donors;	IPR016161; IPR015590; IPR016162; IPR016163;	Aldehyde/histidinol dehydrogenase; Aldehyde dehydrogenase domain; Aldehyde dehydrogenase N-terminal domain; Aldehyde dehydrogenase, C-terminal;	C	COG1012	NAD-dependent aldehyde dehydrogenases
Q9I134	Amidohydro_3 domain-containing protein OS=Pseudomonas aeruginosa (strain ATCC 15692 / DSM 22644 / CIP 104116 / JCM 14847 / LMG 12228 / 1C / PRS 101 / PAO1) OX=208964 GN=PA2448 PE=4 SV=1	PA2448	0.603	0.000140385	Down	62.838	38.1	18	18	28	1.322	1.222	1.225	0.765	0.785	0.723		Cytoplasmic						GO:0016787 hydrolase activity; GO:0003824 catalytic activity; GO:0016810 hydrolase activity, acting on carbon-nitrogen (but not peptide) bonds;	IPR013108; IPR032466; IPR011059;	Amidohydrolase 3; Metal-dependent hydrolase; Metal-dependent hydrolase, composite domain;	R	COG1574	Predicted metal-dependent hydrolase with the TIM-barrel fold
Q9HZQ0	CbiG_C domain-containing protein OS=Pseudomonas aeruginosa (strain ATCC 15692 / DSM 22644 / CIP 104116 / JCM 14847 / LMG 12228 / 1C / PRS 101 / PAO1) OX=208964 GN=PA2947 PE=1 SV=1	PA2947	0.75	0.00157976	Down	15.084	27.5	3	3	3	1.109	1.207	1.118	0.833	0.904	0.838		Cytoplasmic	K02189	cbiG; cobalt-precorrin 5A hydrolase [EC:3.7.1.12]	pae00860 Porphyrin and chlorophyll metabolism; pae01100 Metabolic pathways	GO:0009110 vitamin biosynthetic process; GO:0006725 cellular aromatic compound metabolic process; GO:0044699 single-organism process; GO:0009058 biosynthetic process; GO:1901566 organonitrogen compound biosynthetic process; GO:0044237 cellular metabolic process; GO:0071704 organic substance metabolic process; GO:0008152 metabolic process; GO:0006766 vitamin metabolic process; GO:0046483 heterocyc…			IPR002750;	CobE/GbiG C-terminal domain;	H	COG2073	Cobalamin biosynthesis protein CbiG
Q9I1X4	CinA domain-containing protein OS=Pseudomonas aeruginosa (strain ATCC 15692 / DSM 22644 / CIP 104116 / JCM 14847 / LMG 12228 / 1C / PRS 101 / PAO1) OX=208964 GN=PA2141 PE=4 SV=1	PA2141	0.495	0.000158823	Down	19.739	17	2	2	3	1.301	1.368	1.35	0.705	0.683	0.601		Cytoplasmic							IPR008136;	CinA, C-terminal;	R	COG1546	Uncharacterized protein (competence- and mitomycin-induced)
Q9HWH7	Periplasmic gluconolactonase, PpgL OS=Pseudomonas aeruginosa (strain ATCC 15692 / DSM 22644 / CIP 104116 / JCM 14847 / LMG 12228 / 1C / PRS 101 / PAO1) OX=208964 GN=ppgL PE=1 SV=1	ppgL	0.647	0.000290306	Down	41.616	38.4	11	11	17	1.253	1.193	1.19	0.769	0.835	0.749		Periplasmic						GO:0017057 6-phosphogluconolactonase activity; GO:0016787 hydrolase activity; GO:0005515 protein binding; GO:0052689 carboxylic ester hydrolase activity; GO:0003824 catalytic activity; GO:0005488 binding; GO:0016788 hydrolase activity, acting on ester bonds;	IPR015943; IPR011045;	WD40/YVTN repeat-like-containing domain; Nitrous oxide reductase, N-terminal;	G	COG2706	3-carboxymuconate cyclase
Q9I4G6	Probable transglycolase OS=Pseudomonas aeruginosa (strain ATCC 15692 / DSM 22644 / CIP 104116 / JCM 14847 / LMG 12228 / 1C / PRS 101 / PAO1) OX=208964 GN=PA1171 PE=4 SV=1	PA1171	1.371	0.00184889	Up	42.682	32.4	11	11	18	0.834	0.903	0.802	1.131	1.13	1.22		Periplasmic							IPR011970; IPR002477; IPR023346; IPR031304;	Lytic murein transglycosylase; Peptidoglycan binding-like; Lysozyme-like domain; Transglycosylase SLT domain 2;	M	COG2951	Membrane-bound lytic murein transglycosylase B
Q9I2Y3	Uncharacterized protein OS=Pseudomonas aeruginosa (strain ATCC 15692 / DSM 22644 / CIP 104116 / JCM 14847 / LMG 12228 / 1C / PRS 101 / PAO1) OX=208964 GN=PA1755 PE=4 SV=1	PA1755	1.641	0.000106143	Up	13.148	13.9	2	2	2	0.728	0.784	0.764	1.304	1.204	1.228		Cytoplasmic							IPR012336;	Thioredoxin-like fold;
Q9HYB4	Endonuclease III OS=Pseudomonas aeruginosa (strain ATCC 15692 / DSM 22644 / CIP 104116 / JCM 14847 / LMG 12228 / 1C / PRS 101 / PAO1) OX=208964 GN=nth PE=3 SV=1	nth	0.682	8.52552e-05	Down	23.737	18.4	5	5	6	1.192	1.202	1.139	0.815	0.817	0.776		Cytoplasmic	K10773	NTH; endonuclease III [EC:4.2.99.18]	pae03410 Base excision repair	GO:0033554 cellular response to stress; GO:0051716 cellular response to stimulus; GO:0006284 base-excision repair; GO:0006725 cellular aromatic compound metabolic process; GO:0006950 response to stress; GO:0006259 DNA metabolic process; GO:1901360 organic cyclic compound metabolic process; GO:0006807 nitrogen compound metabolic process; GO:0044238 primary metabolic process; GO:0050896 response to…		GO:0003677 DNA binding; GO:0004536 deoxyribonuclease activity; GO:0043167 ion binding; GO:0004520 endodeoxyribonuclease activity; GO:0016829 lyase activity; GO:0016787 hydrolase activity; GO:0051539 4 iron, 4 sulfur cluster binding; GO:0016835 carbon-oxygen lyase activity; GO:1901363 heterocyclic compound binding; GO:0097159 organic cyclic compound binding; GO:0003906 DNA-(apurinic or apyrimidini…	IPR011257; IPR023170; IPR003265;	DNA glycosylase; Helix-turn-helix, base-excision DNA repair, C-terminal; HhH-GPD domain;	L	COG0177	Predicted EndoIII-related endonuclease
Q9I481	HTH cro/C1-type domain-containing protein OS=Pseudomonas aeruginosa (strain ATCC 15692 / DSM 22644 / CIP 104116 / JCM 14847 / LMG 12228 / 1C / PRS 101 / PAO1) OX=208964 GN=PA1263 PE=4 SV=1	PA1263	1.305	0.00310532	Up	36.067	3.5	1	1	1	0.825	0.842	0.941	1.138	1.114	1.151		Cytoplasmic						GO:0097159 organic cyclic compound binding; GO:1901363 heterocyclic compound binding; GO:0003677 DNA binding; GO:0043565 sequence-specific DNA binding; GO:0005488 binding; GO:0003676 nucleic acid binding;	IPR010982; IPR001387;	Lambda repressor-like, DNA-binding domain; Cro/C1-type helix-turn-helix domain;	K	COG1396	Predicted transcriptional regulators
Q9I1V4	Uncharacterized protein OS=Pseudomonas aeruginosa (strain ATCC 15692 / DSM 22644 / CIP 104116 / JCM 14847 / LMG 12228 / 1C / PRS 101 / PAO1) OX=208964 GN=PA2161 PE=4 SV=1	PA2161	0.454	2.23268e-05	Down	10.941	55.4	5	5	6	1.463	1.32	1.356	0.626	0.644	0.609		Cytoplasmic
Q9I6D0	Probable oxidoreductase OS=Pseudomonas aeruginosa (strain ATCC 15692 / DSM 22644 / CIP 104116 / JCM 14847 / LMG 12228 / 1C / PRS 101 / PAO1) OX=208964 GN=PA0364 PE=4 SV=1	PA0364	0.541	0.00125133	Down	57.805	3.8	2	2	3	1.421	1.364	1.123	0.72	0.716	0.678		Cytoplasmic				GO:0044699 single-organism process; GO:0008152 metabolic process; GO:0055114 oxidation-reduction process; GO:0044710 single-organism metabolic process;		GO:0097159 organic cyclic compound binding; GO:1901363 heterocyclic compound binding; GO:0016614 oxidoreductase activity, acting on CH-OH group of donors; GO:1901265 nucleoside phosphate binding; GO:0050660 flavin adenine dinucleotide binding; GO:0003824 catalytic activity; GO:0005488 binding; GO:0043167 ion binding; GO:0043168 anion binding; GO:0000166 nucleotide binding; GO:0048037 cofactor bin…	IPR000172; IPR007867; IPR023753;	Glucose-methanol-choline oxidoreductase, N-terminal; Glucose-methanol-choline oxidoreductase, C-terminal; FAD/NAD(P)-binding domain;	E	COG2303	Choline dehydrogenase and related flavoproteins
Q9I043	Uncharacterized protein OS=Pseudomonas aeruginosa (strain ATCC 15692 / DSM 22644 / CIP 104116 / JCM 14847 / LMG 12228 / 1C / PRS 101 / PAO1) OX=208964 GN=PA2800 PE=3 SV=1	PA2800	1.507	0.0381102	Up	26.148	14.1	2	2	8	0.818	0.921	0.66	1.354	1.265	0.996		OuterMembrane	K04754	mlaA, vacJ; phospholipid-binding lipoprotein MlaA			GO:0016020 membrane;				M	COG2853	Surface lipoprotein
Q9HV20	MaoC-like domain-containing protein OS=Pseudomonas aeruginosa (strain ATCC 15692 / DSM 22644 / CIP 104116 / JCM 14847 / LMG 12228 / 1C / PRS 101 / PAO1) OX=208964 GN=PA4788 PE=4 SV=1	PA4788	0.561	0.000124618	Down	31.178	18.2	5	5	8	1.367	1.233	1.206	0.718	0.702	0.715		Cytoplasmic				GO:0044711 single-organism biosynthetic process; GO:0016053 organic acid biosynthetic process; GO:0055114 oxidation-reduction process; GO:0044281 small molecule metabolic process; GO:0044763 single-organism cellular process; GO:0044699 single-organism process; GO:0009058 biosynthetic process; GO:0044255 cellular lipid metabolic process; GO:0006631 fatty acid metabolic process; GO:0044238 primary …	GO:0044464 cell part; GO:0005622 intracellular; GO:0005737 cytoplasm; GO:0032991 macromolecular complex; GO:0005835 fatty acid synthase complex; GO:0044424 intracellular part; GO:0044445 cytosolic part; GO:0043234 protein complex; GO:0005623 cell; GO:0005829 cytosol; GO:0044444 cytoplasmic part;	GO:0016746 transferase activity, transferring acyl groups; GO:0003824 catalytic activity; GO:0016740 transferase activity; GO:0016747 transferase activity, transferring acyl groups other than amino-acyl groups; GO:0004312 fatty acid synthase activity;	IPR003965; IPR002539; IPR029069;	Fatty acid synthase; MaoC-like domain; HotDog domain;	I	COG2030	Acyl dehydratase
Q9HV83	Probable aminotransferase OS=Pseudomonas aeruginosa (strain ATCC 15692 / DSM 22644 / CIP 104116 / JCM 14847 / LMG 12228 / 1C / PRS 101 / PAO1) OX=208964 GN=PA4715 PE=1 SV=1	PA4715	1.35	0.000120403	Up	46.063	23.4	8	8	11	0.859	0.869	0.827	1.181	1.131	1.137		Cytoplasmic	K14261	alaC; alanine-synthesizing transaminase [EC:2.6.1.-]		GO:0009058 biosynthetic process; GO:0008152 metabolic process;		GO:0097159 organic cyclic compound binding; GO:1901363 heterocyclic compound binding; GO:0016769 transferase activity, transferring nitrogenous groups; GO:0003824 catalytic activity; GO:0005488 binding; GO:0043167 ion binding; GO:0043168 anion binding; GO:0008483 transaminase activity; GO:0016740 transferase activity; GO:0048037 cofactor binding; GO:0030170 pyridoxal phosphate binding;	IPR015424; IPR004839; IPR015422; IPR015421;	Pyridoxal phosphate-dependent transferase; Aminotransferase, class I/classII; Pyridoxal phosphate-dependent transferase, major region, subdomain 2; Pyridoxal phosphate-dependent transferase, major region, subdomain 1;	E	COG0436	Aspartate/tyrosine/aromatic aminotransferase
Q9HW16	DUF2470 domain-containing protein OS=Pseudomonas aeruginosa (strain ATCC 15692 / DSM 22644 / CIP 104116 / JCM 14847 / LMG 12228 / 1C / PRS 101 / PAO1) OX=208964 GN=PA4388 PE=1 SV=1	PA4388	1.379	0.0102801	Up	27	24.6	5	5	6	0.829	0.815	0.912	1.104	1.1	1.321		Cytoplasmic	K07226	hugZ, hutZ; heme iron utilization protein		GO:0044699 single-organism process; GO:0008152 metabolic process; GO:0055114 oxidation-reduction process; GO:0044710 single-organism metabolic process;		GO:0097159 organic cyclic compound binding; GO:1901363 heterocyclic compound binding; GO:0097367 carbohydrate derivative binding; GO:1901265 nucleoside phosphate binding; GO:0003824 catalytic activity; GO:0032553 ribonucleotide binding; GO:0005488 binding; GO:0043167 ion binding; GO:0043168 anion binding; GO:0000166 nucleotide binding; GO:0010181 FMN binding; GO:0048037 cofactor binding; GO:00164…	IPR019595; IPR012349;	Domain of unknown function DUF2470; FMN-binding split barrel;	P	COG0748	Putative heme iron utilization protein
Q9HWM7	SH3b domain-containing protein OS=Pseudomonas aeruginosa (strain ATCC 15692 / DSM 22644 / CIP 104116 / JCM 14847 / LMG 12228 / 1C / PRS 101 / PAO1) OX=208964 GN=PA4154 PE=4 SV=1	PA4154	0.661	0.00112082	Down	24.122	22.5	4	4	4	1.28	1.174	1.168	0.737	0.82	0.838		OuterMembrane	K07184	ygiM; SH3 domain protein			GO:0031224 intrinsic component of membrane; GO:0016020 membrane; GO:0016021 integral component of membrane; GO:0044425 membrane part;		IPR003646;	SH3-like domain, bacterial-type;	T	COG3103	SH3 domain protein
Q9HVR5	Probable ATP-binding component of ABC dipeptide transporter OS=Pseudomonas aeruginosa (strain ATCC 15692 / DSM 22644 / CIP 104116 / JCM 14847 / LMG 12228 / 1C / PRS 101 / PAO1) OX=208964 GN=PA4506 PE=4 SV=1	PA4506	2.237	3.30809e-05	Up	36.339	41.8	12	12	22	0.573	0.651	0.628	1.406	1.36	1.376		Cytoplasmic	K12372	dppF; dipeptide transport system ATP-binding protein	pae02010 ABC transporters	GO:0006810 transport; GO:0055085 transmembrane transport; GO:0035672 oligopeptide transmembrane transport; GO:0071702 organic substance transport; GO:0006857 oligopeptide transport; GO:0042938 dipeptide transport; GO:0042886 amide transport; GO:0035442 dipeptide transmembrane transport; GO:0051179 localization; GO:0015833 peptide transport; GO:0071705 nitrogen compound transport; GO:0051234 estab…		GO:1901265 nucleoside phosphate binding; GO:0016817 hydrolase activity, acting on acid anhydrides; GO:0022892 substrate-specific transporter activity; GO:0016787 hydrolase activity; GO:1904680 peptide transmembrane transporter activity; GO:0016887 ATPase activity; GO:0015198 oligopeptide transporter activity; GO:0071916 dipeptide transmembrane transporter activity; GO:0022891 substrate-specific t…	IPR013563; IPR003593; IPR003439; IPR027417;	Oligopeptide/dipeptide ABC transporter, C-terminal; AAA+ ATPase domain; ABC transporter-like; P-loop containing nucleoside triphosphate hydrolase;	E	COG4608	ABC-type oligopeptide transport system, ATPase component
Q9I2X1	Zn_protease domain-containing protein OS=Pseudomonas aeruginosa (strain ATCC 15692 / DSM 22644 / CIP 104116 / JCM 14847 / LMG 12228 / 1C / PRS 101 / PAO1) OX=208964 GN=PA1768 PE=4 SV=1	PA1768	1.319	0.000362357	Up	19.72	46.4	9	8	13	0.869	0.885	0.831	1.146	1.101	1.162		Periplasmic							IPR021109;	Aspartic peptidase domain;	O	COG4067	Uncharacterized protein conserved in archaea
Q9I067	DAO domain-containing protein OS=Pseudomonas aeruginosa (strain ATCC 15692 / DSM 22644 / CIP 104116 / JCM 14847 / LMG 12228 / 1C / PRS 101 / PAO1) OX=208964 GN=PA2776 PE=4 SV=1	PA2776	1.573	6.27772e-05	Up	46.693	22.7	11	11	17	0.757	0.766	0.805	1.207	1.263	1.191		Cytoplasmic	K09471	puuB, ordL; gamma-glutamylputrescine oxidase [EC:1.4.3.-]	pae00330 Arginine and proline metabolism; pae01100 Metabolic pathways	GO:0044699 single-organism process; GO:0008152 metabolic process; GO:0055114 oxidation-reduction process; GO:0044710 single-organism metabolic process;	GO:0044424 intracellular part; GO:0005623 cell; GO:0044464 cell part; GO:0005622 intracellular; GO:0005737 cytoplasm;	GO:0003824 catalytic activity; GO:0016491 oxidoreductase activity;	IPR006076; IPR023753;	FAD dependent oxidoreductase; FAD/NAD(P)-binding domain;	E	COG0665	Glycine/D-amino acid oxidases (deaminating)
Q9HWQ7	Homoprotocatechuate 2,3-dioxygenase OS=Pseudomonas aeruginosa (strain ATCC 15692 / DSM 22644 / CIP 104116 / JCM 14847 / LMG 12228 / 1C / PRS 101 / PAO1) OX=208964 GN=hpcB PE=4 SV=1	hpcB	0.719	0.00223164	Down	33.361	17.3	3	3	3	1.113	1.19	1.23	0.833	0.907	0.799		Periplasmic	K00455	hpaD, hpcB; 3,4-dihydroxyphenylacetate 2,3-dioxygenase [EC:1.13.11.15]	pae00350 Tyrosine metabolism; pae01100 Metabolic pathways; pae01120 Microbial metabolism in diverse environments; pae01220 Degradation of aromatic compounds	GO:0008152 metabolic process; GO:0006725 cellular aromatic compound metabolic process; GO:0055114 oxidation-reduction process; GO:0044710 single-organism metabolic process; GO:0044699 single-organism process; GO:0009987 cellular process; GO:0044237 cellular metabolic process;		GO:0016702 oxidoreductase activity, acting on single donors with incorporation of molecular oxygen, incorporation of two atoms of oxygen; GO:0005506 iron ion binding; GO:0016701 oxidoreductase activity, acting on single donors with incorporation of molecular oxygen; GO:0046914 transition metal ion binding; GO:0003824 catalytic activity; GO:0005488 binding; GO:0051213 dioxygenase activity; GO:0043…	IPR004183;	Extradiol ring-cleavage dioxygenase, class III enzyme, subunit B;	S	COG3384	Uncharacterized conserved protein
Q9HYP3	Uncharacterized protein OS=Pseudomonas aeruginosa (strain ATCC 15692 / DSM 22644 / CIP 104116 / JCM 14847 / LMG 12228 / 1C / PRS 101 / PAO1) OX=208964 GN=PA3353 PE=4 SV=1	PA3353	1.532	0.000579602	Up	29.884	31.2	7	7	15	0.775	0.816	0.783	1.128	1.215	1.295		Cytoplasmic				GO:0044699 single-organism process; GO:0008152 metabolic process; GO:0055114 oxidation-reduction process; GO:0044710 single-organism metabolic process;		GO:0030551 cyclic nucleotide binding; GO:1901265 nucleoside phosphate binding; GO:0043167 ion binding; GO:0000166 nucleotide binding; GO:0048037 cofactor binding; GO:0016491 oxidoreductase activity; GO:1901363 heterocyclic compound binding; GO:0097159 organic cyclic compound binding; GO:0097367 carbohydrate derivative binding; GO:0003824 catalytic activity; GO:0032553 ribonucleotide binding; GO:0…	IPR009926; IPR009875; IPR012349;	Type III secretion system flagellar brake protein YcgR, N-terminal; PilZ domain; FMN-binding split barrel;	M	COG5581	Predicted glycosyltransferase
Q9HTP9	Uncharacterized protein OS=Pseudomonas aeruginosa (strain ATCC 15692 / DSM 22644 / CIP 104116 / JCM 14847 / LMG 12228 / 1C / PRS 101 / PAO1) OX=208964 GN=PA5305 PE=4 SV=1	PA5305	1.72	5.82619e-05	Up	11.527	55.3	3	3	8	0.714	0.752	0.746	1.33	1.256	1.218		Periplasmic	K09978	K09978; uncharacterized protein							S	COG3784	Uncharacterized protein conserved in bacteria
Q9I6W7	Uncharacterized protein OS=Pseudomonas aeruginosa (strain ATCC 15692 / DSM 22644 / CIP 104116 / JCM 14847 / LMG 12228 / 1C / PRS 101 / PAO1) OX=208964 GN=PA0165 PE=3 SV=1	PA0165	1.445	0.000842977	Up	31.431	10.4	2	2	2	0.795	0.821	0.844	1.239	1.1	1.216		OuterMembrane					GO:0016020 membrane; GO:0009279 cell outer membrane; GO:0019867 outer membrane; GO:0030313 cell envelope; GO:0044462 external encapsulating structure part; GO:0030312 external encapsulating structure; GO:0044464 cell part; GO:0071944 cell periphery; GO:0031975 envelope; GO:0005623 cell;				M	COG3248	Nucleoside-binding outer membrane protein
Q9HUT9	Uncharacterized protein OS=Pseudomonas aeruginosa (strain ATCC 15692 / DSM 22644 / CIP 104116 / JCM 14847 / LMG 12228 / 1C / PRS 101 / PAO1) OX=208964 GN=PA4874 PE=4 SV=1	PA4874	1.506	0.00078019	Up	14.433	19.6	3	3	8	0.751	0.767	0.843	1.245	1.135	1.175		Periplasmic
G3XCW7	Probable plasmid partitioning protein OS=Pseudomonas aeruginosa (strain ATCC 15692 / DSM 22644 / CIP 104116 / JCM 14847 / LMG 12228 / 1C / PRS 101 / PAO1) OX=208964 GN=PA1462 PE=4 SV=1	PA1462	1.654	9.74213e-05	Up	28.407	21.4	4	4	5	0.723	0.77	0.772	1.298	1.253	1.195		Periplasmic	K03496	parA, soj; chromosome partitioning protein					IPR027417; IPR025669;	P-loop containing nucleoside triphosphate hydrolase; AAA domain;	D	COG1192	ATPases involved in chromosome partitioning
Q9HVL3	Probable cytochrome c OS=Pseudomonas aeruginosa (strain ATCC 15692 / DSM 22644 / CIP 104116 / JCM 14847 / LMG 12228 / 1C / PRS 101 / PAO1) OX=208964 GN=PA4571 PE=4 SV=1	PA4571	0.581	0.00019703	Down	73.386	24.6	12	12	14	1.338	1.199	1.256	0.728	0.772	0.705		Periplasmic	K19713	tsdA; thiosulfate dehydrogenase [EC:1.8.2.2]				GO:0097159 organic cyclic compound binding; GO:1901363 heterocyclic compound binding; GO:0009055 electron carrier activity; GO:0020037 heme binding; GO:0046906 tetrapyrrole binding; GO:0005488 binding;	IPR011031; IPR009056;	Multihaem cytochrome; Cytochrome c-like domain;	C	COG3258	Cytochrome c
Q9I3U2	Uncharacterized protein OS=Pseudomonas aeruginosa (strain ATCC 15692 / DSM 22644 / CIP 104116 / JCM 14847 / LMG 12228 / 1C / PRS 101 / PAO1) OX=208964 GN=PA1402 PE=4 SV=1	PA1402	1.828	5.02991e-06	Up	23.753	29.4	4	4	6	0.693	0.705	0.722	1.322	1.294	1.26		Cytoplasmic				GO:0008152 metabolic process; GO:0032259 methylation;		GO:0016741 transferase activity, transferring one-carbon groups; GO:0008171 O-methyltransferase activity; GO:0008168 methyltransferase activity; GO:0003824 catalytic activity; GO:0016740 transferase activity;	IPR029063;	S-adenosyl-L-methionine-dependent methyltransferase;	R	COG4122	Predicted O-methyltransferase
Q9I3U8	Histidine kinase OS=Pseudomonas aeruginosa (strain ATCC 15692 / DSM 22644 / CIP 104116 / JCM 14847 / LMG 12228 / 1C / PRS 101 / PAO1) OX=208964 GN=PA1396 PE=4 SV=1	PA1396	1.708	0.000124362	Up	60.431	2	1	1	1	0.792	0.702	0.729	1.285	1.257	1.254		InnerMembrane				GO:0023014 signal transduction by protein phosphorylation; GO:0050794 regulation of cellular process; GO:0044700 single organism signaling; GO:0016310 phosphorylation; GO:0051716 cellular response to stimulus; GO:0035556 intracellular signal transduction; GO:0044763 single-organism cellular process; GO:0044267 cellular protein metabolic process; GO:0044699 single-organism process; GO:0000160 phos…	GO:0016020 membrane; GO:0044425 membrane part; GO:0005622 intracellular; GO:0044464 cell part; GO:0031224 intrinsic component of membrane; GO:0005623 cell; GO:0016021 integral component of membrane;	GO:0038023 signaling receptor activity; GO:0060089 molecular transducer activity; GO:0016301 kinase activity; GO:0004872 receptor activity; GO:0016773 phosphotransferase activity, alcohol group as acceptor; GO:0003824 catalytic activity; GO:0004673 protein histidine kinase activity; GO:0000155 phosphorelay sensor kinase activity; GO:0004672 protein kinase activity; GO:0016775 phosphotransferase a…	IPR011006; IPR005467; IPR001789; IPR003661; IPR003594; IPR004358;	CheY-like superfamily; Histidine kinase domain; Signal transduction response regulator, receiver domain; Signal transduction histidine kinase, dimerisation/phosphoacceptor domain; Histidine kinase-like ATPase, C-terminal domain; Signal transduction histidine kinase-related protein, C-terminal;	T	COG0642	Signal transduction histidine kinase
G3XD35	Heptosyltransferase II OS=Pseudomonas aeruginosa (strain ATCC 15692 / DSM 22644 / CIP 104116 / JCM 14847 / LMG 12228 / 1C / PRS 101 / PAO1) OX=208964 GN=waaF PE=4 SV=1	waaF	1.402	0.000110994	Up	38.409	20.6	5	5	8	0.802	0.834	0.849	1.133	1.192	1.159		Cytoplasmic	K02843	waaF, rfaF; heptosyltransferase II [EC:2.4.-.-]	pae00540 Lipopolysaccharide biosynthesis; pae01100 Metabolic pathways	GO:1903509 liposaccharide metabolic process; GO:0016051 carbohydrate biosynthetic process; GO:0000271 polysaccharide biosynthetic process; GO:0044699 single-organism process; GO:0044255 cellular lipid metabolic process; GO:0009058 biosynthetic process; GO:0044237 cellular metabolic process; GO:0044264 cellular polysaccharide metabolic process; GO:0008610 lipid biosynthetic process; GO:0071704 org…	GO:0044464 cell part; GO:0005622 intracellular; GO:0005737 cytoplasm; GO:0044424 intracellular part; GO:0005829 cytosol; GO:0005623 cell; GO:0044444 cytoplasmic part;	GO:0008713 ADP-heptose-lipopolysaccharide heptosyltransferase activity; GO:0016757 transferase activity, transferring glycosyl groups; GO:0008920 lipopolysaccharide heptosyltransferase activity; GO:0003824 catalytic activity; GO:0016740 transferase activity; GO:0071968 lipid A-core heptosyltransferase activity;			M	COG0859	ADP-heptose:LPS heptosyltransferase
Q9HW83	RDD domain-containing protein OS=Pseudomonas aeruginosa (strain ATCC 15692 / DSM 22644 / CIP 104116 / JCM 14847 / LMG 12228 / 1C / PRS 101 / PAO1) OX=208964 GN=PA4318 PE=4 SV=1	PA4318	1.356	0.0235186	Up	28.801	6.8	1	1	1	0.747	0.867	0.937	1.069	1.112	1.279		InnerMembrane					GO:0031224 intrinsic component of membrane; GO:0016020 membrane; GO:0016021 integral component of membrane; GO:0044425 membrane part;		IPR010432;	RDD;	S	COG1714	Predicted membrane protein/domain
G3XCZ0	Type 4 fimbrial biogenesis protein FimU OS=Pseudomonas aeruginosa (strain ATCC 15692 / DSM 22644 / CIP 104116 / JCM 14847 / LMG 12228 / 1C / PRS 101 / PAO1) OX=208964 GN=fimU PE=1 SV=1	fimU	0.553	0.00333413	Down	18.14	20.2	3	3	3	1.182	1.462	1.223	0.62	0.762	0.758		OuterMembrane	K08085	fimU; type IV fimbrial biogenesis protein FimU		GO:0044085 cellular component biogenesis; GO:0016043 cellular component organization; GO:0015628 protein secretion by the type II secretion system; GO:0051674 localization of cell; GO:0044699 single-organism process; GO:0098776 protein transport across the cell outer membrane; GO:0043683 type IV pilus biogenesis; GO:0015031 protein transport; GO:0051234 establishment of localization; GO:1902578 s…	GO:0016020 membrane; GO:0042995 cell projection; GO:0009289 pilus; GO:0044425 membrane part; GO:0044464 cell part; GO:0044096 type IV pilus; GO:0032991 macromolecular complex; GO:0031224 intrinsic component of membrane; GO:0043234 protein complex; GO:0005623 cell; GO:0016021 integral component of membrane; GO:0015627 type II protein secretion system complex;	GO:0022892 substrate-specific transporter activity; GO:0008565 protein transporter activity; GO:0005215 transporter activity;	IPR022346;	General secretion pathway, GspH;	NU	COG4970	Tfp pilus assembly protein FimT
Q9I1X5	Probable metallothionein OS=Pseudomonas aeruginosa (strain ATCC 15692 / DSM 22644 / CIP 104116 / JCM 14847 / LMG 12228 / 1C / PRS 101 / PAO1) OX=208964 GN=PA2140 PE=4 SV=1	PA2140	0.237	6.04712e-06	Down	8.2861	49.4	3	3	3	1.674	1.664	1.526	0.407	0.361	0.383		Cytoplasmic						GO:0046872 metal ion binding; GO:0043169 cation binding; GO:0005488 binding; GO:0043167 ion binding;	IPR017854;	Metallothionein domain;
Q9I4B2	Probable transcriptional regulator OS=Pseudomonas aeruginosa (strain ATCC 15692 / DSM 22644 / CIP 104116 / JCM 14847 / LMG 12228 / 1C / PRS 101 / PAO1) OX=208964 GN=PA1226 PE=4 SV=1	PA1226	1.855	0.00154147	Up	22.308	49.5	7	7	13	0.62	0.662	0.781	1.171	1.31	1.345		Cytoplasmic				GO:0050794 regulation of cellular process; GO:0006725 cellular aromatic compound metabolic process; GO:0097659 nucleic acid-templated transcription; GO:0060255 regulation of macromolecule metabolic process; GO:0019219 regulation of nucleobase-containing compound metabolic process; GO:0009058 biosynthetic process; GO:0044237 cellular metabolic process; GO:0071704 organic substance metabolic proces…	GO:0044464 cell part; GO:0005622 intracellular; GO:0005737 cytoplasm; GO:0044424 intracellular part; GO:0005829 cytosol; GO:0005623 cell; GO:0044444 cytoplasmic part;	GO:0000975 regulatory region DNA binding; GO:0097159 organic cyclic compound binding; GO:1901363 heterocyclic compound binding; GO:0003677 DNA binding; GO:0001067 regulatory region nucleic acid binding; GO:0000976 transcription regulatory region sequence-specific DNA binding; GO:0044212 transcription regulatory region DNA binding; GO:0003690 double-stranded DNA binding; GO:0005488 binding; GO:000…	IPR001647; IPR009057; IPR015893;	DNA-binding HTH domain, TetR-type; Homeobox domain-like; Tetracycline transcriptional regulator, TetR-like, C-terminal;	K	COG1309	Transcriptional regulator
Q9HYF6	Alkyl hydroperoxide reductase C OS=Pseudomonas aeruginosa (strain ATCC 15692 / DSM 22644 / CIP 104116 / JCM 14847 / LMG 12228 / 1C / PRS 101 / PAO1) OX=208964 GN=PA3450 PE=3 SV=1	PA3450	0.415	3.59652e-05	Down	24.164	46.7	7	7	9	1.422	1.422	1.35	0.534	0.603	0.602		Cytoplasmic				GO:0050794 regulation of cellular process; GO:0065008 regulation of biological quality; GO:0055114 oxidation-reduction process; GO:0045454 cell redox homeostasis; GO:0009636 response to toxic substance; GO:0044763 single-organism cellular process; GO:0019725 cellular homeostasis; GO:0044699 single-organism process; GO:0050896 response to stimulus; GO:0042592 homeostatic process; GO:0008152 metabo…	GO:0005623 cell;	GO:0016209 antioxidant activity; GO:0003824 catalytic activity; GO:0051920 peroxiredoxin activity; GO:0016491 oxidoreductase activity; GO:0016684 oxidoreductase activity, acting on peroxide as acceptor;	IPR019479; IPR000866; IPR012336; IPR013766;	Peroxiredoxin, C-terminal; Alkyl hydroperoxide reductase subunit C/ Thiol specific antioxidant; Thioredoxin-like fold; Thioredoxin domain;	O	COG0450	Peroxiredoxin
Q9I200	Probable transcriptional regulator OS=Pseudomonas aeruginosa (strain ATCC 15692 / DSM 22644 / CIP 104116 / JCM 14847 / LMG 12228 / 1C / PRS 101 / PAO1) OX=208964 GN=PA2115 PE=3 SV=1	PA2115	1.714	4.89518e-05	Up	34.893	12	3	3	5	0.774	0.701	0.743	1.273	1.27	1.258		Cytoplasmic				GO:0050794 regulation of cellular process; GO:0006725 cellular aromatic compound metabolic process; GO:0097659 nucleic acid-templated transcription; GO:0060255 regulation of macromolecule metabolic process; GO:0019219 regulation of nucleobase-containing compound metabolic process; GO:0009058 biosynthetic process; GO:0044237 cellular metabolic process; GO:0071704 organic substance metabolic proces…		GO:0097159 organic cyclic compound binding; GO:1901363 heterocyclic compound binding; GO:0003677 DNA binding; GO:0005488 binding; GO:0001071 nucleic acid binding transcription factor activity; GO:0003676 nucleic acid binding; GO:0003700 transcription factor activity, sequence-specific DNA binding;	IPR011991; IPR000847; IPR005119;	Winged helix-turn-helix DNA-binding domain; Transcription regulator HTH, LysR; LysR, substrate-binding;	K	COG0583	Transcriptional regulator
Q9HUT3	Probable bacterioferritin OS=Pseudomonas aeruginosa (strain ATCC 15692 / DSM 22644 / CIP 104116 / JCM 14847 / LMG 12228 / 1C / PRS 101 / PAO1) OX=208964 GN=PA4880 PE=3 SV=1	PA4880	0.737	0.000109716	Down	20.217	83.1	11	11	74	1.169	1.137	1.161	0.842	0.83	0.882		Cytoplasmic	K03594	bfr; bacterioferritin [EC:1.16.3.1]	pae00860 Porphyrin and chlorophyll metabolism	GO:0006879 cellular iron ion homeostasis; GO:0065008 regulation of biological quality; GO:0055076 transition metal ion homeostasis; GO:0050801 ion homeostasis; GO:0030001 metal ion transport; GO:0030003 cellular cation homeostasis; GO:0098771 inorganic ion homeostasis; GO:0044763 single-organism cellular process; GO:0019725 cellular homeostasis; GO:0055072 iron ion homeostasis; GO:0044699 single-…	GO:0005623 cell;	GO:0043169 cation binding; GO:0046872 metal ion binding; GO:0005506 iron ion binding; GO:0008199 ferric iron binding; GO:0046914 transition metal ion binding; GO:0005488 binding; GO:0043167 ion binding;	IPR012347; IPR009040; IPR009078; IPR008331;	Ferritin-related; Ferritin-like diiron domain; Ferritin-like superfamily; Ferritin/DPS protein domain;	P	COG2193	Bacterioferritin (cytochrome b1)
Q9HW74	Uncharacterized protein OS=Pseudomonas aeruginosa (strain ATCC 15692 / DSM 22644 / CIP 104116 / JCM 14847 / LMG 12228 / 1C / PRS 101 / PAO1) OX=208964 GN=PA4327 PE=4 SV=1	PA4327	0.286	0.000260927	Down	30.572	14.6	3	3	5	1.611	1.487	1.514	0.473	0.489	0.356		Periplasmic						GO:0005515 protein binding; GO:0005488 binding;	IPR011990;	Tetratricopeptide-like helical domain;
Q9I6X4	Probable Resistance-Nodulation-Cell Division (RND) efflux transporter OS=Pseudomonas aeruginosa (strain ATCC 15692 / DSM 22644 / CIP 104116 / JCM 14847 / LMG 12228 / 1C / PRS 101 / PAO1) OX=208964 GN=PA0158 PE=4 SV=1	PA0158	0.641	6.68002e-05	Down	111.95	21.4	19	19	29	1.261	1.2	1.203	0.806	0.79	0.753		InnerMembrane	K21134	triC; multidrug efflux pump		GO:0044763 single-organism cellular process; GO:0006810 transport; GO:0044699 single-organism process; GO:0051301 cell division; GO:0051179 localization; GO:0009987 cellular process; GO:0051234 establishment of localization;	GO:0031224 intrinsic component of membrane; GO:0016020 membrane; GO:0016021 integral component of membrane; GO:0044425 membrane part;	GO:0005215 transporter activity;	IPR027463;	Multidrug efflux transporter AcrB TolC docking domain, DN/DC subdomains;	V	COG0841	Cation/multidrug efflux pump
Q9HUJ1	Probable outer membrane protein OS=Pseudomonas aeruginosa (strain ATCC 15692 / DSM 22644 / CIP 104116 / JCM 14847 / LMG 12228 / 1C / PRS 101 / PAO1) OX=208964 GN=PA4974 PE=3 SV=1	PA4974	0.634	0.00027299	Down	53.405	45.2	20	20	25	1.238	1.203	1.219	0.806	0.798	0.718		OuterMembrane	K12340	tolC; outer membrane protein	pae01501 beta-Lactam resistance; pae01503 Cationic antimicrobial peptide (CAMP) resistance; pae02020 Two-component system; pae03070 Bacterial secretion system	GO:0006810 transport; GO:0051179 localization; GO:0051234 establishment of localization;	GO:0016020 membrane; GO:0019867 outer membrane;	GO:0005215 transporter activity;			MU	COG1538	Outer membrane protein
Q9HVY1	Probable oxidoreductase OS=Pseudomonas aeruginosa (strain ATCC 15692 / DSM 22644 / CIP 104116 / JCM 14847 / LMG 12228 / 1C / PRS 101 / PAO1) OX=208964 GN=PA4434 PE=4 SV=1	PA4434	0.753	0.00014143	Down	38.644	44.9	11	11	27	1.18	1.157	1.136	0.865	0.851	0.9		Cytoplasmic				GO:0044699 single-organism process; GO:0008152 metabolic process; GO:0055114 oxidation-reduction process; GO:0044710 single-organism metabolic process;		GO:0003824 catalytic activity; GO:0016491 oxidoreductase activity;	IPR023210;	NADP-dependent oxidoreductase domain;	C	COG0667	Predicted oxidoreductases (related to aryl-alcohol dehydrogenases)
Q9HWQ0	Probable iron-sulfur protein OS=Pseudomonas aeruginosa (strain ATCC 15692 / DSM 22644 / CIP 104116 / JCM 14847 / LMG 12228 / 1C / PRS 101 / PAO1) OX=208964 GN=PA4131 PE=4 SV=1	PA4131	1.388	2.0373e-05	Up	63.991	28.8	12	12	34	0.82	0.846	0.851	1.181	1.165	1.148		InnerMembrane					GO:0031224 intrinsic component of membrane; GO:0016020 membrane; GO:0016021 integral component of membrane; GO:0044425 membrane part;		IPR013783; IPR032879; IPR017896;	Immunoglobulin-like fold; FixG, C-terminal immunoglobulin-like domain; 4Fe-4S ferredoxin-type, iron-sulphur binding domain;	C	COG0348	Polyferredoxin
Q9I6A1	Cystathionine beta-synthase OS=Pseudomonas aeruginosa (strain ATCC 15692 / DSM 22644 / CIP 104116 / JCM 14847 / LMG 12228 / 1C / PRS 101 / PAO1) OX=208964 GN=PA0399 PE=4 SV=1	PA0399	0.718	3.88968e-05	Down	49.17	56	16	16	57	1.2	1.167	1.138	0.842	0.846	0.827		Cytoplasmic	K01697	CBS; cystathionine beta-synthase [EC:4.2.1.22]	pae00260 Glycine, serine and threonine metabolism; pae00270 Cysteine and methionine metabolism; pae01100 Metabolic pathways; pae01130 Biosynthesis of antibiotics; pae01230 Biosynthesis of amino acids	GO:0000097 sulfur amino acid biosynthetic process; GO:0016053 organic acid biosynthetic process; GO:0044699 single-organism process; GO:0009058 biosynthetic process; GO:1901566 organonitrogen compound biosynthetic process; GO:0044237 cellular metabolic process; GO:0044272 sulfur compound biosynthetic process; GO:0000096 sulfur amino acid metabolic process; GO:0071704 organic substance metabolic p…	GO:0044424 intracellular part; GO:0005623 cell; GO:0044464 cell part; GO:0005622 intracellular; GO:0005737 cytoplasm;	GO:0097159 organic cyclic compound binding; GO:1901363 heterocyclic compound binding; GO:0005488 binding; GO:0043167 ion binding; GO:0043168 anion binding; GO:0048037 cofactor binding; GO:0030170 pyridoxal phosphate binding;	IPR001926; IPR000644;	Tryptophan synthase beta subunit-like PLP-dependent enzyme; CBS domain;	E	COG0031	Cysteine synthase
Q9I101	Uncharacterized protein OS=Pseudomonas aeruginosa (strain ATCC 15692 / DSM 22644 / CIP 104116 / JCM 14847 / LMG 12228 / 1C / PRS 101 / PAO1) OX=208964 GN=PA2481 PE=4 SV=1	PA2481	1.551	0.000854957	Up	31.249	8.2	3	3	3	0.744	0.835	0.777	1.296	1.213	1.146		Periplasmic	K19713	tsdA; thiosulfate dehydrogenase [EC:1.8.2.2]				GO:0097159 organic cyclic compound binding; GO:1901363 heterocyclic compound binding; GO:0009055 electron carrier activity; GO:0020037 heme binding; GO:0046906 tetrapyrrole binding; GO:0005488 binding;	IPR009056;	Cytochrome c-like domain;	C	COG3258	Cytochrome c
Q9I4L9	Uncharacterized protein OS=Pseudomonas aeruginosa (strain ATCC 15692 / DSM 22644 / CIP 104116 / JCM 14847 / LMG 12228 / 1C / PRS 101 / PAO1) OX=208964 GN=PA1116 PE=3 SV=1	PA1116	1.441	0.0040651	Up	31.308	7.9	2	2	2	0.859	0.817	0.791	1.116	1.117	1.322		Cytoplasmic	K00243	K00243; uncharacterized protein					IPR022967;	RNA-binding domain, S1;	S	COG2996	Uncharacterized protein conserved in bacteria
G3XCX1	Nitrate reductase (quinone) OS=Pseudomonas aeruginosa (strain ATCC 15692 / DSM 22644 / CIP 104116 / JCM 14847 / LMG 12228 / 1C / PRS 101 / PAO1) OX=208964 GN=narG PE=3 SV=1	narG	1.531	0.00197017	Up	140.97	13.8	14	14	16	0.702	0.793	0.858	1.18	1.229	1.194		Periplasmic	K00370	narG, narZ, nxrA; nitrate reductase / nitrite oxidoreductase, alpha subunit [EC:1.7.5.1 1.7.99.-]	pae00910 Nitrogen metabolism; pae01100 Metabolic pathways; pae01120 Microbial metabolism in diverse environments; pae02020 Two-component system	GO:0008152 metabolic process; GO:0042126 nitrate metabolic process; GO:0055114 oxidation-reduction process; GO:0044710 single-organism metabolic process; GO:0044281 small molecule metabolic process; GO:0044763 single-organism cellular process; GO:0006807 nitrogen compound metabolic process; GO:0044699 single-organism process; GO:2001057 reactive nitrogen species metabolic process; GO:0006082 orga…	GO:0032991 macromolecular complex; GO:1902494 catalytic complex; GO:0005623 cell; GO:0044464 cell part; GO:1990204 oxidoreductase complex; GO:0009325 nitrate reductase complex;	GO:0009055 electron carrier activity; GO:0030151 molybdenum ion binding; GO:0046914 transition metal ion binding; GO:0003824 catalytic activity; GO:0051536 iron-sulfur cluster binding; GO:0005488 binding; GO:0016661 oxidoreductase activity, acting on other nitrogenous compounds as donors; GO:0043167 ion binding; GO:0046872 metal ion binding; GO:0043169 cation binding; GO:0008940 nitrate reductase…	IPR006657; IPR028189; IPR006656; IPR009010; IPR006963;	Molybdopterin dinucleotide-binding domain; Nitrate reductase, alpha subunit, N-terminal; Molybdopterin oxidoreductase; Aspartate decarboxylase-like domain; Molybdopterin oxidoreductase, 4Fe-4S domain;	C	COG5013	Nitrate reductase alpha subunit
Q9I162	Probable hydrolase OS=Pseudomonas aeruginosa (strain ATCC 15692 / DSM 22644 / CIP 104116 / JCM 14847 / LMG 12228 / 1C / PRS 101 / PAO1) OX=208964 GN=PA2419 PE=4 SV=1	PA2419	0.695	0.0236591	Down	24.271	19.5	3	3	4	1.202	1.208	1.136	0.711	0.996	0.758		Periplasmic				GO:0008152 metabolic process;		GO:0016787 hydrolase activity; GO:0003824 catalytic activity;	IPR000868;	Isochorismatase-like;	Q	COG1335	Amidases related to nicotinamidase
Q9I1U4	Hemerythrin domain-containing protein OS=Pseudomonas aeruginosa (strain ATCC 15692 / DSM 22644 / CIP 104116 / JCM 14847 / LMG 12228 / 1C / PRS 101 / PAO1) OX=208964 GN=PA2171 PE=4 SV=1	PA2171	0.406	0.000110671	Down	18.098	41.7	8	8	14	1.485	1.458	1.339	0.542	0.638	0.557		Cytoplasmic							IPR012312;	Haemerythrin-like;
Q9I1X0	Uncharacterized protein OS=Pseudomonas aeruginosa (strain ATCC 15692 / DSM 22644 / CIP 104116 / JCM 14847 / LMG 12228 / 1C / PRS 101 / PAO1) OX=208964 GN=PA2145 PE=4 SV=1	PA2145	0.521	8.96156e-06	Down	15.107	15.9	2	2	2	1.297	1.313	1.342	0.693	0.706	0.659		Cytoplasmic
Q9I781	Potential phenazine-modifying enzyme OS=Pseudomonas aeruginosa (strain ATCC 15692 / DSM 22644 / CIP 104116 / JCM 14847 / LMG 12228 / 1C / PRS 101 / PAO1) OX=208964 GN=phzH PE=3 SV=1	phzH	0.538	3.73737e-05	Down	69.503	15.6	8	8	10	1.292	1.313	1.275	0.702	0.729	0.658		Cytoplasmic	K01953	asnB, ASNS; asparagine synthase (glutamine-hydrolysing) [EC:6.3.5.4]	pae00250 Alanine, aspartate and glutamate metabolism; pae01100 Metabolic pathways; pae01110 Biosynthesis of secondary metabolites; pae01230 Biosynthesis of amino acids	GO:0016053 organic acid biosynthetic process; GO:0009066 aspartate family amino acid metabolic process; GO:0044699 single-organism process; GO:0009058 biosynthetic process; GO:1901566 organonitrogen compound biosynthetic process; GO:0044237 cellular metabolic process; GO:0071704 organic substance metabolic process; GO:0008152 metabolic process; GO:0006520 cellular amino acid metabolic process; GO…		GO:0016879 ligase activity, forming carbon-nitrogen bonds; GO:0016884 carbon-nitrogen ligase activity, with glutamine as amido-N-donor; GO:0003824 catalytic activity; GO:0004066 asparagine synthase (glutamine-hydrolyzing) activity; GO:0016874 ligase activity;	IPR014729; IPR029055; IPR033738; IPR001962; IPR017932;	Rossmann-like alpha/beta/alpha sandwich fold; Nucleophile aminohydrolases, N-terminal; Asparagine synthase, N-terminal domain; Asparagine synthase; Glutamine amidotransferase type 2 domain;	E	COG0367	Asparagine synthase (glutamine-hydrolyzing)
Q9HT44	Probable sodium/proton antiporter OS=Pseudomonas aeruginosa (strain ATCC 15692 / DSM 22644 / CIP 104116 / JCM 14847 / LMG 12228 / 1C / PRS 101 / PAO1) OX=208964 GN=PA5529 PE=4 SV=1	PA5529	0.672	0.000685977	Down	63.623	3.6	2	2	3	1.241	1.174	1.162	0.86	0.781	0.763		InnerMembrane	K03455	TC.KEF; monovalent cation:H+ antiporter-2, CPA2 family		GO:0098655 cation transmembrane transport; GO:0034220 ion transmembrane transport; GO:0098660 inorganic ion transmembrane transport; GO:0044699 single-organism process; GO:0006818 hydrogen transport; GO:0015992 proton transport; GO:0051234 establishment of localization; GO:0006810 transport; GO:0055085 transmembrane transport; GO:1902578 single-organism localization; GO:0006812 cation transport; …	GO:0031224 intrinsic component of membrane; GO:0016020 membrane; GO:0016021 integral component of membrane; GO:0044425 membrane part;	GO:0015298 solute:cation antiporter activity; GO:0022804 active transmembrane transporter activity; GO:0015291 secondary active transmembrane transporter activity; GO:0015075 ion transmembrane transporter activity; GO:0015299 solute:proton antiporter activity; GO:0022892 substrate-specific transporter activity; GO:0015077 monovalent inorganic cation transmembrane transporter activity; GO:0022890 …	IPR006153;	Cation/H+ exchanger;	P	COG0475	Kef-type K+ transport systems, membrane components
Q9HU31	Amino acid (Lysine/arginine/ornithine/histidine/octopine) ABC transporter periplasmic binding protein OS=Pseudomonas aeruginosa (strain ATCC 15692 / DSM 22644 / CIP 104116 / JCM 14847 / LMG 12228 / 1C / PRS 101 / PAO1) OX=208964 GN=PA5153 PE=3 SV=1	PA5153	0.754	0.00106682	Down	27.561	46	10	10	24	1.177	1.114	1.108	0.881	0.874	0.809		Periplasmic	K23055	pae02010 ABC transporters		GO:1903411 L-ornithine import into cell; GO:0043090 amino acid import; GO:0015807 L-amino acid transport; GO:0044699 single-organism process; GO:0071702 organic substance transport; GO:0046942 carboxylic acid transport; GO:0015849 organic acid transport; GO:0051234 establishment of localization; GO:0006810 transport; GO:0006820 anion transport; GO:0015711 organic anion transport; GO:1902578 singl…		GO:0005215 transporter activity;	IPR001638;	Solute-binding protein family 3/N-terminal domain of MltF;	ET	COG0834	ABC-type amino acid transport/signal transduction systems, periplasmic component/domain
Q9I2M3	Uncharacterized protein OS=Pseudomonas aeruginosa (strain ATCC 15692 / DSM 22644 / CIP 104116 / JCM 14847 / LMG 12228 / 1C / PRS 101 / PAO1) OX=208964 GN=PA1874 PE=4 SV=1	PA1874	0.6	3.52084e-05	Down	238.41	3.3	4	4	17	1.297	1.213	1.24	0.748	0.771	0.73		Extracellular	K20276	bapA; large repetitive protein	pae02024 Quorum sensing				IPR011049;	Serralysin-like metalloprotease, C-terminal;	O	COG1404	Subtilisin-like serine proteases
Q9I6K0	Uncharacterized protein OS=Pseudomonas aeruginosa (strain ATCC 15692 / DSM 22644 / CIP 104116 / JCM 14847 / LMG 12228 / 1C / PRS 101 / PAO1) OX=208964 GN=PA0290 PE=4 SV=1	PA0290	0.698	0.000641383	Down	36.388	31.3	7	7	8	1.144	1.249	1.147	0.786	0.841	0.845		Cytoplasmic				GO:0023014 signal transduction by protein phosphorylation; GO:0050794 regulation of cellular process; GO:0044700 single organism signaling; GO:0016310 phosphorylation; GO:0051716 cellular response to stimulus; GO:0035556 intracellular signal transduction; GO:0044763 single-organism cellular process; GO:0044267 cellular protein metabolic process; GO:0044699 single-organism process; GO:0000160 phos…	GO:0005623 cell; GO:0005622 intracellular; GO:0044464 cell part;	GO:0038023 signaling receptor activity; GO:0060089 molecular transducer activity; GO:0016301 kinase activity; GO:0004872 receptor activity; GO:0016773 phosphotransferase activity, alcohol group as acceptor; GO:0003824 catalytic activity; GO:0005488 binding; GO:0004673 protein histidine kinase activity; GO:0000155 phosphorelay sensor kinase activity; GO:0005515 protein binding; GO:0004672 protein …	IPR000160; IPR029787; IPR013655; IPR000014; IPR000700;	GGDEF domain; Nucleotide cyclase; PAS fold-3; PAS domain; PAS-associated, C-terminal;	T	COG2199	FOG: GGDEF domain
Q9I2A2	Fumarylacetoacetase OS=Pseudomonas aeruginosa (strain ATCC 15692 / DSM 22644 / CIP 104116 / JCM 14847 / LMG 12228 / 1C / PRS 101 / PAO1) OX=208964 GN=fahA PE=3 SV=1	fahA	1.361	1.60466e-05	Up	46.341	36.1	12	12	37	0.843	0.828	0.826	1.131	1.155	1.113		Cytoplasmic	K01555	FAH, fahA; fumarylacetoacetase [EC:3.7.1.2]	pae00350 Tyrosine metabolism; pae00643 Styrene degradation; pae01100 Metabolic pathways; pae01120 Microbial metabolism in diverse environments	GO:0009072 aromatic amino acid family metabolic process; GO:0006725 cellular aromatic compound metabolic process; GO:0044281 small molecule metabolic process; GO:0044763 single-organism cellular process; GO:1901360 organic cyclic compound metabolic process; GO:0006807 nitrogen compound metabolic process; GO:0044699 single-organism process; GO:0044238 primary metabolic process; GO:0044237 cellular…		GO:0004334 fumarylacetoacetase activity; GO:0016787 hydrolase activity; GO:0016823 hydrolase activity, acting on acid carbon-carbon bonds, in ketonic substances; GO:0003824 catalytic activity; GO:0016822 hydrolase activity, acting on acid carbon-carbon bonds;	IPR015377; IPR011234;	Fumarylacetoacetase, N-terminal; Fumarylacetoacetase, C-terminal-related;	Q	COG0179	2-keto-4-pentenoate hydratase/2-oxohepta-3-ene-1,7-dioic acid hydratase (catechol pathway)
Q9HWX3	Riboflavin synthase alpha chain OS=Pseudomonas aeruginosa (strain ATCC 15692 / DSM 22644 / CIP 104116 / JCM 14847 / LMG 12228 / 1C / PRS 101 / PAO1) OX=208964 GN=ribC PE=4 SV=1	ribC	1.625	0.000648644	Up	23.469	17.4	3	3	8	0.749	0.732	0.824	1.232	1.182	1.332		Cytoplasmic	K00793	ribE, RIB5; riboflavin synthase [EC:2.5.1.9]	pae00740 Riboflavin metabolism; pae01100 Metabolic pathways; pae01110 Biosynthesis of secondary metabolites	GO:0009110 vitamin biosynthetic process; GO:0018130 heterocycle biosynthetic process; GO:0044711 single-organism biosynthetic process; GO:0009231 riboflavin biosynthetic process; GO:0055114 oxidation-reduction process; GO:0044281 small molecule metabolic process; GO:0044763 single-organism cellular process; GO:0044699 single-organism process; GO:1901360 organic cyclic compound metabolic process; …	GO:0044464 cell part; GO:0005622 intracellular; GO:0005737 cytoplasm; GO:0044424 intracellular part; GO:0005829 cytosol; GO:0005623 cell; GO:0044444 cytoplasmic part;	GO:0016765 transferase activity, transferring alkyl or aryl (other than methyl) groups; GO:0016740 transferase activity; GO:0003824 catalytic activity; GO:0004746 riboflavin synthase activity; GO:0016491 oxidoreductase activity;	IPR026017; IPR017938; IPR023366;	Lumazine-binding domain; Riboflavin synthase-like beta-barrel; ATP synthase subunit alpha-like domain;	H	COG0307	Riboflavin synthase alpha chain
Q9HXW2	Probable transcriptional regulator OS=Pseudomonas aeruginosa (strain ATCC 15692 / DSM 22644 / CIP 104116 / JCM 14847 / LMG 12228 / 1C / PRS 101 / PAO1) OX=208964 GN=PA3678 PE=4 SV=1	PA3678	0.767	0.00174291	Down	23.15	51.9	11	11	14	1.124	1.133	1.124	0.909	0.806	0.878		Cytoplasmic	K18301	mexL; TetR/AcrR family transcriptional regulator, mexJK operon transcriptional repressor		GO:0050794 regulation of cellular process; GO:0006725 cellular aromatic compound metabolic process; GO:0097659 nucleic acid-templated transcription; GO:0060255 regulation of macromolecule metabolic process; GO:0019219 regulation of nucleobase-containing compound metabolic process; GO:0009058 biosynthetic process; GO:0048523 negative regulation of cellular process; GO:0031324 negative regulation o…		GO:0097159 organic cyclic compound binding; GO:1901363 heterocyclic compound binding; GO:0003677 DNA binding; GO:0005488 binding; GO:0001071 nucleic acid binding transcription factor activity; GO:0003676 nucleic acid binding; GO:0043565 sequence-specific DNA binding; GO:0003700 transcription factor activity, sequence-specific DNA binding;	IPR001647; IPR009057; IPR011075; IPR015893;	DNA-binding HTH domain, TetR-type; Homeobox domain-like; Tetracycline transcriptional regulator, TetR-related, C-terminal; Tetracycline transcriptional regulator, TetR-like, C-terminal;	K	COG1309	Transcriptional regulator
Q9I671	Glutaryl-CoA dehydrogenase OS=Pseudomonas aeruginosa (strain ATCC 15692 / DSM 22644 / CIP 104116 / JCM 14847 / LMG 12228 / 1C / PRS 101 / PAO1) OX=208964 GN=gcdH PE=3 SV=1	gcdH	1.617	9.63578e-05	Up	43.311	49.1	14	14	85	0.717	0.776	0.792	1.225	1.227	1.243		Cytoplasmic	K00252	GCDH, gcdH; glutaryl-CoA dehydrogenase [EC:1.3.8.6]	pae00071 Fatty acid degradation; pae00310 Lysine degradation; pae00362 Benzoate degradation; pae00380 Tryptophan metabolism; pae01100 Metabolic pathways; pae01120 Microbial metabolism in diverse environments; pae01130 Biosynthesis of antibiotics	GO:0044699 single-organism process; GO:0008152 metabolic process; GO:0055114 oxidation-reduction process; GO:0044710 single-organism metabolic process;		GO:1901265 nucleoside phosphate binding; GO:0050660 flavin adenine dinucleotide binding; GO:0043167 ion binding; GO:0000166 nucleotide binding; GO:0048037 cofactor binding; GO:0016491 oxidoreductase activity; GO:0016627 oxidoreductase activity, acting on the CH-CH group of donors; GO:1901363 heterocyclic compound binding; GO:0097159 organic cyclic compound binding; GO:0003824 catalytic activity; …	IPR009100; IPR013786; IPR006091; IPR009075;	Acyl-CoA dehydrogenase/oxidase, N-terminal and middle domain; Acyl-CoA dehydrogenase/oxidase, N-terminal; Acyl-CoA oxidase/dehydrogenase, central domain; Acyl-CoA dehydrogenase/oxidase C-terminal;	I	COG1960	Acyl-CoA dehydrogenases
Q9I1X1	Alpha-1,4 glucan phosphorylase OS=Pseudomonas aeruginosa (strain ATCC 15692 / DSM 22644 / CIP 104116 / JCM 14847 / LMG 12228 / 1C / PRS 101 / PAO1) OX=208964 GN=glgP PE=3 SV=1	glgP	0.507	0.000501232	Down	91.966	30	18	18	28	1.44	1.3	1.295	0.673	0.752	0.619		Cytoplasmic	K00688	PYG, glgP; glycogen phosphorylase [EC:2.4.1.1]	pae00500 Starch and sucrose metabolism; pae01100 Metabolic pathways; pae01110 Biosynthesis of secondary metabolites	GO:0044275 cellular carbohydrate catabolic process; GO:0044042 glucan metabolic process; GO:0044699 single-organism process; GO:0006112 energy reserve metabolic process; GO:0044237 cellular metabolic process; GO:0044264 cellular polysaccharide metabolic process; GO:0071704 organic substance metabolic process; GO:0005980 glycogen catabolic process; GO:0008152 metabolic process; GO:0006091 generati…	GO:0044424 intracellular part; GO:0005623 cell; GO:0044464 cell part; GO:0005622 intracellular; GO:0005737 cytoplasm;	GO:0097159 organic cyclic compound binding; GO:1901363 heterocyclic compound binding; GO:0016758 transferase activity, transferring hexosyl groups; GO:0003824 catalytic activity; GO:0005488 binding; GO:0043167 ion binding; GO:0004645 phosphorylase activity; GO:0043168 anion binding; GO:0016757 transferase activity, transferring glycosyl groups; GO:0048037 cofactor binding; GO:0016740 transferase …			G	COG0058	Glucan phosphorylase
Q9I2L3	Probable transcriptional regulator OS=Pseudomonas aeruginosa (strain ATCC 15692 / DSM 22644 / CIP 104116 / JCM 14847 / LMG 12228 / 1C / PRS 101 / PAO1) OX=208964 GN=PA1884 PE=4 SV=1	PA1884	1.472	0.0231482	Up	20.472	5.5	1	1	2	0.728	0.91	0.793	1.399	1.057	1.123		Cytoplasmic						GO:0097159 organic cyclic compound binding; GO:1901363 heterocyclic compound binding; GO:0003677 DNA binding; GO:0043565 sequence-specific DNA binding; GO:0005488 binding; GO:0003676 nucleic acid binding;	IPR010982; IPR001387; IPR011051; IPR014710;	Lambda repressor-like, DNA-binding domain; Cro/C1-type helix-turn-helix domain; RmlC-like cupin domain; RmlC-like jelly roll fold;	K	COG1396	Predicted transcriptional regulators
Q9HZS9	Probable short-chain dehydrogenase OS=Pseudomonas aeruginosa (strain ATCC 15692 / DSM 22644 / CIP 104116 / JCM 14847 / LMG 12228 / 1C / PRS 101 / PAO1) OX=208964 GN=PA2918 PE=4 SV=1	PA2918	0.717	1.96345e-05	Down	26.738	14	2	2	2	1.197	1.153	1.152	0.845	0.84	0.827		Periplasmic							IPR016040;	NAD(P)-binding domain;	IQR	COG1028	Dehydrogenases with different specificities (related to short-chain alcohol dehydrogenases)
Q9HW03	Uncharacterized protein OS=Pseudomonas aeruginosa (strain ATCC 15692 / DSM 22644 / CIP 104116 / JCM 14847 / LMG 12228 / 1C / PRS 101 / PAO1) OX=208964 GN=PA4405 PE=4 SV=1	PA4405	0.739	0.0197791	Down	15.057	6.9	1	1	1	1.164	1.147	1.146	0.992	0.806	0.755		Cytoplasmic
Q9HZD3	Uncharacterized protein OS=Pseudomonas aeruginosa (strain ATCC 15692 / DSM 22644 / CIP 104116 / JCM 14847 / LMG 12228 / 1C / PRS 101 / PAO1) OX=208964 GN=PA3075 PE=4 SV=1	PA3075	0.769	0.00121624	Down	59.343	26	9	9	9	1.192	1.12	1.102	0.902	0.883	0.839		OuterMembrane					GO:0031224 intrinsic component of membrane; GO:0016020 membrane; GO:0016021 integral component of membrane; GO:0044425 membrane part;
Q9I275	Probable glutamine synthetase OS=Pseudomonas aeruginosa (strain ATCC 15692 / DSM 22644 / CIP 104116 / JCM 14847 / LMG 12228 / 1C / PRS 101 / PAO1) OX=208964 GN=PA2040 PE=3 SV=1	PA2040	1.45	0.00253202	Up	50.931	35.8	10	4	21	0.801	0.88	0.747	1.228	1.18	1.113		Cytoplasmic	K01915	glnA, GLUL; glutamine synthetase [EC:6.3.1.2]	pae00220 Arginine biosynthesis; pae00250 Alanine, aspartate and glutamate metabolism; pae00630 Glyoxylate and dicarboxylate metabolism; pae00910 Nitrogen metabolism; pae01100 Metabolic pathways; pae01120 Microbial metabolism in diverse environments; pae01230 Biosynthesis of amino acids; pae02020 Two-component system	GO:0009064 glutamine family amino acid metabolic process; GO:0008652 cellular amino acid biosynthetic process; GO:0006542 glutamine biosynthetic process; GO:0016053 organic acid biosynthetic process; GO:0044711 single-organism biosynthetic process; GO:0044281 small molecule metabolic process; GO:0006541 glutamine metabolic process; GO:0044763 single-organism cellular process; GO:0044699 single-or…		GO:0016879 ligase activity, forming carbon-nitrogen bonds; GO:0016211 ammonia ligase activity; GO:0004356 glutamate-ammonia ligase activity; GO:0016880 acid-ammonia (or amide) ligase activity; GO:0003824 catalytic activity; GO:0016874 ligase activity;	IPR008146; IPR008147; IPR014746;	Glutamine synthetase, catalytic domain; Glutamine synthetase, beta-Grasp domain; Glutamine synthetase/guanido kinase, catalytic domain;	E	COG0174	Glutamine synthetase
Q9HVQ3	Ornithine decarboxylase OS=Pseudomonas aeruginosa (strain ATCC 15692 / DSM 22644 / CIP 104116 / JCM 14847 / LMG 12228 / 1C / PRS 101 / PAO1) OX=208964 GN=speC PE=3 SV=1	speC	0.635	9.41235e-06	Down	43.559	49.1	18	18	42	1.252	1.193	1.198	0.772	0.765	0.777		Cytoplasmic	K01581	E4.1.1.17, ODC1, speC, speF; ornithine decarboxylase [EC:4.1.1.17]	pae00330 Arginine and proline metabolism; pae00480 Glutathione metabolism; pae01100 Metabolic pathways; pae01110 Biosynthesis of secondary metabolites; pae01130 Biosynthesis of antibiotics	GO:0097164 ammonium ion metabolic process; GO:0044699 single-organism process; GO:0009058 biosynthetic process; GO:1901566 organonitrogen compound biosynthetic process; GO:0044237 cellular metabolic process; GO:0006576 cellular biogenic amine metabolic process; GO:0071704 organic substance metabolic process; GO:0006595 polyamine metabolic process; GO:0008152 metabolic process; GO:0006520 cellular…	GO:0044424 intracellular part; GO:0005623 cell; GO:0044464 cell part; GO:0005622 intracellular; GO:0005737 cytoplasm;	GO:0016831 carboxy-lyase activity; GO:0004586 ornithine decarboxylase activity; GO:0016829 lyase activity; GO:0003824 catalytic activity; GO:0016830 carbon-carbon lyase activity;	IPR022643; IPR029066; IPR009006; IPR022644;	Orn/DAP/Arg decarboxylase 2, C-terminal; PLP-binding barrel; Alanine racemase/group IV decarboxylase, C-terminal; Orn/DAP/Arg decarboxylase 2, N-terminal;	E	COG0019	Diaminopimelate decarboxylase
Q9I2I3	Methyltransf_25 domain-containing protein OS=Pseudomonas aeruginosa (strain ATCC 15692 / DSM 22644 / CIP 104116 / JCM 14847 / LMG 12228 / 1C / PRS 101 / PAO1) OX=208964 GN=PA1921 PE=4 SV=1	PA1921	1.799	0.0165711	Up	30.271	12.3	3	3	5	0.576	0.688	0.797	0.982	1.437	1.289		Cytoplasmic							IPR029063;	S-adenosyl-L-methionine-dependent methyltransferase;	QR	COG0500	SAM-dependent methyltransferases
Q9I171	Uncharacterized protein OS=Pseudomonas aeruginosa (strain ATCC 15692 / DSM 22644 / CIP 104116 / JCM 14847 / LMG 12228 / 1C / PRS 101 / PAO1) OX=208964 GN=PA2410 PE=4 SV=1	PA2410	1.573	0.000232907	Up	31.732	18	4	4	4	0.745	0.774	0.818	1.239	1.17	1.268		Periplasmic				GO:0006810 transport; GO:0051179 localization; GO:0006812 cation transport; GO:0030001 metal ion transport; GO:0006811 ion transport; GO:0051234 establishment of localization;		GO:0046872 metal ion binding; GO:0043169 cation binding; GO:0005488 binding; GO:0043167 ion binding;			P	COG0803	ABC-type metal ion transport system, periplasmic component/surface adhesin
Q9I0U4	Uncharacterized protein OS=Pseudomonas aeruginosa (strain ATCC 15692 / DSM 22644 / CIP 104116 / JCM 14847 / LMG 12228 / 1C / PRS 101 / PAO1) OX=208964 GN=PA2540 PE=4 SV=1	PA2540	1.721	0.000102004	Up	65.396	30.9	15	15	20	0.698	0.754	0.754	1.244	1.227	1.326		Cytoplasmic				GO:0044699 single-organism process; GO:0008152 metabolic process; GO:0044238 primary metabolic process; GO:0044710 single-organism metabolic process; GO:0006629 lipid metabolic process; GO:0071704 organic substance metabolic process;	GO:0016020 membrane;	GO:0016787 hydrolase activity; GO:0016298 lipase activity; GO:0003824 catalytic activity; GO:0016788 hydrolase activity, acting on ester bonds;	IPR029058; IPR029063; IPR022744; IPR022742;	Alpha/Beta hydrolase fold; S-adenosyl-L-methionine-dependent methyltransferase; Methyltransferase domain, putative; Serine aminopeptidase, S33;	QR	COG0500	SAM-dependent methyltransferases
Q9HU69	Methyltransf_25 domain-containing protein OS=Pseudomonas aeruginosa (strain ATCC 15692 / DSM 22644 / CIP 104116 / JCM 14847 / LMG 12228 / 1C / PRS 101 / PAO1) OX=208964 GN=PA5115 PE=4 SV=1	PA5115	1.466	2.65648e-05	Up	20.998	22.7	3	3	4	0.79	0.838	0.812	1.19	1.184	1.202		Cytoplasmic							IPR029063;	S-adenosyl-L-methionine-dependent methyltransferase;
Q9I132	Uncharacterized protein OS=Pseudomonas aeruginosa (strain ATCC 15692 / DSM 22644 / CIP 104116 / JCM 14847 / LMG 12228 / 1C / PRS 101 / PAO1) OX=208964 GN=PA2450 PE=4 SV=1	PA2450	0.594	4.95999e-05	Down	34.331	5.6	2	2	3	1.266	1.29	1.216	0.717	0.773	0.752		Cytoplasmic
Q9HTQ3	Probable transcriptional regulator OS=Pseudomonas aeruginosa (strain ATCC 15692 / DSM 22644 / CIP 104116 / JCM 14847 / LMG 12228 / 1C / PRS 101 / PAO1) OX=208964 GN=PA5301 PE=4 SV=1	PA5301	1.384	0.00730172	Up	19.962	47.3	5	5	7	0.863	0.842	0.82	1.083	1.098	1.313		Cytoplasmic						GO:0097159 organic cyclic compound binding; GO:1901363 heterocyclic compound binding; GO:0003677 DNA binding; GO:0070405 ammonium ion binding; GO:0019808 polyamine binding; GO:0005488 binding; GO:0019810 putrescine binding; GO:0043167 ion binding; GO:0003676 nucleic acid binding; GO:0043169 cation binding; GO:0043565 sequence-specific DNA binding;	IPR010982; IPR001387; IPR013096; IPR011051; IPR014710;	Lambda repressor-like, DNA-binding domain; Cro/C1-type helix-turn-helix domain; Cupin 2, conserved barrel; RmlC-like cupin domain; RmlC-like jelly roll fold;	K	COG1396	Predicted transcriptional regulators
Q9HX89	Probable medium-chain acyl-CoA ligase OS=Pseudomonas aeruginosa (strain ATCC 15692 / DSM 22644 / CIP 104116 / JCM 14847 / LMG 12228 / 1C / PRS 101 / PAO1) OX=208964 GN=PA3924 PE=4 SV=1	PA3924	0.726	0.00109582	Down	62.315	40.7	17	17	35	1.224	1.133	1.13	0.831	0.889	0.81		Cytoplasmic	K00666	K00666; fatty-acyl-CoA synthase [EC:6.2.1.-]		GO:0008152 metabolic process;		GO:0003824 catalytic activity; GO:0016874 ligase activity;	IPR025110; IPR000873;	AMP-binding enzyme C-terminal domain; AMP-dependent synthetase/ligase;	IQ	COG0318	Acyl-CoA synthetases (AMP-forming)/AMP-acid ligases II
Q9HZH0	Probable porin OS=Pseudomonas aeruginosa (strain ATCC 15692 / DSM 22644 / CIP 104116 / JCM 14847 / LMG 12228 / 1C / PRS 101 / PAO1) OX=208964 GN=PA3038 PE=1 SV=1	PA3038	0.567	0.000232248	Down	46.712	5	2	2	2	1.269	1.288	1.28	0.664	0.737	0.774		OuterMembrane				GO:0051716 cellular response to stimulus; GO:0001101 response to acid chemical; GO:0009628 response to abiotic stimulus; GO:1901700 response to oxygen-containing compound; GO:0050896 response to stimulus; GO:0051234 establishment of localization; GO:0006810 transport; GO:0055085 transmembrane transport; GO:0042221 response to chemical; GO:0010167 response to nitrate; GO:0070482 response to oxygen…	GO:0031224 intrinsic component of membrane; GO:0016020 membrane; GO:0016021 integral component of membrane; GO:0044425 membrane part;	GO:0015288 porin activity; GO:0022829 wide pore channel activity; GO:0015267 channel activity; GO:0005215 transporter activity; GO:0022857 transmembrane transporter activity; GO:0022803 passive transmembrane transporter activity;	IPR023614;	Porin domain;
Q9HYM9	Lactamase_B domain-containing protein OS=Pseudomonas aeruginosa (strain ATCC 15692 / DSM 22644 / CIP 104116 / JCM 14847 / LMG 12228 / 1C / PRS 101 / PAO1) OX=208964 GN=PA3372 PE=4 SV=1	PA3372	0.744	0.00266193	Down	27.9	10.2	2	2	2	1.181	1.115	1.154	0.807	0.834	0.926		Cytoplasmic	K06167	phnP; phosphoribosyl 1,2-cyclic phosphate phosphodiesterase [EC:3.1.4.55]	pae00440 Phosphonate and phosphinate metabolism; pae01100 Metabolic pathways	GO:1901575 organic substance catabolic process; GO:0008152 metabolic process; GO:0006793 phosphorus metabolic process; GO:0046434 organophosphate catabolic process; GO:0019637 organophosphate metabolic process; GO:0019634 organic phosphonate metabolic process; GO:0009987 cellular process; GO:0044237 cellular metabolic process; GO:0009056 catabolic process; GO:0019700 organic phosphonate catabolic…		GO:0008081 phosphoric diester hydrolase activity; GO:0016787 hydrolase activity; GO:0003824 catalytic activity; GO:0042578 phosphoric ester hydrolase activity; GO:0016788 hydrolase activity, acting on ester bonds;	IPR001279;	Metallo-beta-lactamase;	R	COG1235	Metal-dependent hydrolases of the beta-lactamase superfamily I
Q9I118	Uncharacterized protein OS=Pseudomonas aeruginosa (strain ATCC 15692 / DSM 22644 / CIP 104116 / JCM 14847 / LMG 12228 / 1C / PRS 101 / PAO1) OX=208964 GN=PA2464 PE=4 SV=1	PA2464	1.39	0.00167664	Up	17.626	25.9	3	3	4	0.854	0.864	0.801	1.163	1.095	1.244		Periplasmic
Q9HWI4	Histidine kinase OS=Pseudomonas aeruginosa (strain ATCC 15692 / DSM 22644 / CIP 104116 / JCM 14847 / LMG 12228 / 1C / PRS 101 / PAO1) OX=208964 GN=bfiS PE=4 SV=1	bfiS	0.617	0.000264286	Down	82.947	7	4	4	5	1.245	1.259	1.215	0.816	0.763	0.714		InnerMembrane				GO:0050794 regulation of cellular process; GO:0044700 single organism signaling; GO:0016310 phosphorylation; GO:1900231 regulation of single-species biofilm formation on inanimate substrate; GO:0044267 cellular protein metabolic process; GO:0044699 single-organism process; GO:0050896 response to stimulus; GO:0044237 cellular metabolic process; GO:0006796 phosphate-containing compound metabolic pr…	GO:0005623 cell; GO:0005622 intracellular; GO:0044464 cell part;	GO:1901265 nucleoside phosphate binding; GO:0016773 phosphotransferase activity, alcohol group as acceptor; GO:0005515 protein binding; GO:0004672 protein kinase activity; GO:0016775 phosphotransferase activity, nitrogenous group as acceptor; GO:0004871 signal transducer activity; GO:0097159 organic cyclic compound binding; GO:1901363 heterocyclic compound binding; GO:0016301 kinase activity; GO:…	IPR005467; IPR013655; IPR000014; IPR000700; IPR003661; IPR003594; IPR004358;	Histidine kinase domain; PAS fold-3; PAS domain; PAS-associated, C-terminal; Signal transduction histidine kinase, dimerisation/phosphoacceptor domain; Histidine kinase-like ATPase, C-terminal domain; Signal transduction histidine kinase-related protein, C-terminal;	T	COG2202	FOG: PAS/PAC domain
Q9I4L3	Peptide deformylase OS=Pseudomonas aeruginosa (strain ATCC 15692 / DSM 22644 / CIP 104116 / JCM 14847 / LMG 12228 / 1C / PRS 101 / PAO1) OX=208964 GN=PA1122 PE=3 SV=1	PA1122	1.336	0.0016829	Up	16.288	37.4	3	3	9	0.847	0.83	0.895	1.081	1.152	1.204		Cytoplasmic	K01462	PDF, def; peptide deformylase [EC:3.5.1.88]		GO:0006518 peptide metabolic process; GO:0043686 co-translational protein modification; GO:0043043 peptide biosynthetic process; GO:0044267 cellular protein metabolic process; GO:0006807 nitrogen compound metabolic process; GO:0009058 biosynthetic process; GO:0043603 cellular amide metabolic process; GO:1901566 organonitrogen compound biosynthetic process; GO:0044238 primary metabolic process; GO…		GO:0003824 catalytic activity; GO:0005488 binding; GO:0043167 ion binding; GO:0043169 cation binding; GO:0046872 metal ion binding; GO:0042586 peptide deformylase activity; GO:0016787 hydrolase activity; GO:0016811 hydrolase activity, acting on carbon-nitrogen (but not peptide) bonds, in linear amides; GO:0016810 hydrolase activity, acting on carbon-nitrogen (but not peptide) bonds;			J	COG0242	N-formylmethionyl-tRNA deformylase
Q9HUX0	SUI1 domain-containing protein OS=Pseudomonas aeruginosa (strain ATCC 15692 / DSM 22644 / CIP 104116 / JCM 14847 / LMG 12228 / 1C / PRS 101 / PAO1) OX=208964 GN=PA4840 PE=3 SV=1	PA4840	0.646	0.000808149	Down	12.663	27.6	3	3	4	1.243	1.173	1.259	0.815	0.834	0.726		Cytoplasmic	K03113	EIF1, SUI1; translation initiation factor 1		GO:0044085 cellular component biogenesis; GO:0016043 cellular component organization; GO:0022613 ribonucleoprotein complex biogenesis; GO:0006518 peptide metabolic process; GO:0022618 ribonucleoprotein complex assembly; GO:0044267 cellular protein metabolic process; GO:0002188 translation reinitiation; GO:0009058 biosynthetic process; GO:1901566 organonitrogen compound biosynthetic process; GO:00…	GO:0070992 translation initiation complex; GO:0044464 cell part; GO:0005622 intracellular; GO:0005737 cytoplasm; GO:0032991 macromolecular complex; GO:0044424 intracellular part; GO:1990904 ribonucleoprotein complex; GO:0005623 cell; GO:0030529 intracellular ribonucleoprotein complex; GO:0044444 cytoplasmic part;	GO:0097159 organic cyclic compound binding; GO:1901363 heterocyclic compound binding; GO:0043022 ribosome binding; GO:0008135 translation factor activity, RNA binding; GO:0003729 mRNA binding; GO:0003723 RNA binding; GO:0005488 binding; GO:0003676 nucleic acid binding; GO:0044877 macromolecular complex binding; GO:0003743 translation initiation factor activity; GO:0043021 ribonucleoprotein comple…	IPR001950;	SUI1 domain;	J	COG0023	Translation initiation factor 1 (eIF-1/SUI1) and related proteins
Q9HUU3	DksA C4-type domain-containing protein OS=Pseudomonas aeruginosa (strain ATCC 15692 / DSM 22644 / CIP 104116 / JCM 14847 / LMG 12228 / 1C / PRS 101 / PAO1) OX=208964 GN=PA4870 PE=4 SV=1	PA4870	3.907	0.000441119	Up	9.8157	44.3	2	2	2	0.314	0.477	0.434	1.596	1.669	1.521		Cytoplasmic						GO:0043169 cation binding; GO:0046872 metal ion binding; GO:0008270 zinc ion binding; GO:0046914 transition metal ion binding; GO:0005488 binding; GO:0043167 ion binding;	IPR000962; IPR020460;	Zinc finger, DksA/TraR C4-type; Zinc finger, DksA/TraR C4-type, bacteria;	T	COG1734	DnaK suppressor protein
Q9HTV6	Probable oxidoreductase OS=Pseudomonas aeruginosa (strain ATCC 15692 / DSM 22644 / CIP 104116 / JCM 14847 / LMG 12228 / 1C / PRS 101 / PAO1) OX=208964 GN=PA5234 PE=4 SV=1	PA5234	0.694	7.56634e-05	Down	34.011	28.3	6	6	12	1.153	1.161	1.227	0.812	0.835	0.811		Cytoplasmic	K00344	qor, CRYZ; NADPH2:quinone reductase [EC:1.6.5.5]		GO:0044699 single-organism process; GO:0008152 metabolic process; GO:0055114 oxidation-reduction process; GO:0044710 single-organism metabolic process;		GO:0003824 catalytic activity; GO:0016491 oxidoreductase activity;	IPR011032; IPR020843; IPR016040; IPR013154; IPR013149;	GroES-like; Polyketide synthase, enoylreductase domain; NAD(P)-binding domain; Alcohol dehydrogenase, N-terminal; Alcohol dehydrogenase, C-terminal;	CR	COG0604	NADPH:quinone reductase and related Zn-dependent oxidoreductases
Q9HW44	FeoC domain-containing protein OS=Pseudomonas aeruginosa (strain ATCC 15692 / DSM 22644 / CIP 104116 / JCM 14847 / LMG 12228 / 1C / PRS 101 / PAO1) OX=208964 GN=PA4357 PE=4 SV=1	PA4357	2.309	0.000492417	Up	8.4948	30	2	2	4	0.542	0.642	0.635	1.376	1.268	1.556		Cytoplasmic	K07490	feoC; ferrous iron transport protein C					IPR011991; IPR015102;	Winged helix-turn-helix DNA-binding domain; Transcriptional regulator HTH-type, FeoC;
Q9HX12	MaoC-like domain-containing protein OS=Pseudomonas aeruginosa (strain ATCC 15692 / DSM 22644 / CIP 104116 / JCM 14847 / LMG 12228 / 1C / PRS 101 / PAO1) OX=208964 GN=PA4015 PE=4 SV=1	PA4015	0.755	0.000713359	Down	16.7	58.9	6	6	19	1.166	1.18	1.129	0.921	0.859	0.843		Cytoplasmic							IPR002539; IPR029069;	MaoC-like domain; HotDog domain;	I	COG2030	Acyl dehydratase
Q9I1S5	Uncharacterized protein OS=Pseudomonas aeruginosa (strain ATCC 15692 / DSM 22644 / CIP 104116 / JCM 14847 / LMG 12228 / 1C / PRS 101 / PAO1) OX=208964 GN=PA2190 PE=4 SV=1	PA2190	0.46	9.00918e-06	Down	11.589	59.6	10	10	56	1.409	1.327	1.349	0.643	0.634	0.601		Extracellular	K06884	K06884; uncharacterized protein							R	COG3729	General stress protein
Q9I5L2	AAA domain-containing protein OS=Pseudomonas aeruginosa (strain ATCC 15692 / DSM 22644 / CIP 104116 / JCM 14847 / LMG 12228 / 1C / PRS 101 / PAO1) OX=208964 GN=PA0716 PE=4 SV=1	PA0716	2.534	0.000443463	Up	49.872	8.4	4	4	4	0.49	0.558	0.653	1.382	1.408	1.521		OuterMembrane						GO:0005524 ATP binding; GO:1901265 nucleoside phosphate binding; GO:0001882 nucleoside binding; GO:0043167 ion binding; GO:0000166 nucleotide binding; GO:0097159 organic cyclic compound binding; GO:1901363 heterocyclic compound binding; GO:0032549 ribonucleoside binding; GO:0097367 carbohydrate derivative binding; GO:0032553 ribonucleotide binding; GO:0005488 binding; GO:0032550 purine ribonucleo…	IPR003959; IPR003593; IPR027417;	ATPase, AAA-type, core; AAA+ ATPase domain; P-loop containing nucleoside triphosphate hydrolase;
Q9HUC3	Polyhydroxyalkanoate synthesis protein PhaF OS=Pseudomonas aeruginosa (strain ATCC 15692 / DSM 22644 / CIP 104116 / JCM 14847 / LMG 12228 / 1C / PRS 101 / PAO1) OX=208964 GN=phaF PE=4 SV=1	phaF	0.759	0.000199505	Down	30.577	33.7	12	12	42	1.168	1.144	1.126	0.844	0.899	0.866		Cytoplasmic
Q9I722	SURF1-like protein OS=Pseudomonas aeruginosa (strain ATCC 15692 / DSM 22644 / CIP 104116 / JCM 14847 / LMG 12228 / 1C / PRS 101 / PAO1) OX=208964 GN=PA0110 PE=3 SV=1	PA0110	0.601	3.58191e-05	Down	29.774	3.8	1	1	1	1.283	1.266	1.207	0.74	0.779	0.74		InnerMembrane					GO:0016020 membrane; GO:0044464 cell part; GO:0071944 cell periphery; GO:0044425 membrane part; GO:0031224 intrinsic component of membrane; GO:0005623 cell; GO:0016021 integral component of membrane; GO:0005886 plasma membrane;				S	COG3346	Uncharacterized conserved protein
Q9HT42	cobW domain-containing protein OS=Pseudomonas aeruginosa (strain ATCC 15692 / DSM 22644 / CIP 104116 / JCM 14847 / LMG 12228 / 1C / PRS 101 / PAO1) OX=208964 GN=PA5532 PE=4 SV=1	PA5532	0.238	2.81364e-05	Down	26.697	3.6	1	1	1	1.664	1.582	1.608	0.413	0.407	0.337		Cytoplasmic	K02234	cobW; cobalamin biosynthesis protein CobW					IPR027417; IPR003495;	P-loop containing nucleoside triphosphate hydrolase; CobW/HypB/UreG, nucleotide-binding domain;	R	COG0523	Putative GTPases (G3E family)
Q9I3Y8	Uncharacterized protein OS=Pseudomonas aeruginosa (strain ATCC 15692 / DSM 22644 / CIP 104116 / JCM 14847 / LMG 12228 / 1C / PRS 101 / PAO1) OX=208964 GN=PA1356 PE=4 SV=1	PA1356	0.705	0.000811403	Down	41.039	5.2	2	2	2	1.156	1.165	1.204	0.789	0.889	0.808		Periplasmic						GO:0005515 protein binding; GO:0005488 binding;	IPR015943;	WD40/YVTN repeat-like-containing domain;
Q9I5J9	Uncharacterized protein OS=Pseudomonas aeruginosa (strain ATCC 15692 / DSM 22644 / CIP 104116 / JCM 14847 / LMG 12228 / 1C / PRS 101 / PAO1) OX=208964 GN=PA0729 PE=4 SV=1	PA0729	5.728	0.00026933	Up	12.985	7.8	1	1	1	0.223	0.308	0.363	1.761	1.609	1.751		Cytoplasmic									R	COG3668	Plasmid stabilization system protein
Q9I0Z1	Probable oxidoreductase OS=Pseudomonas aeruginosa (strain ATCC 15692 / DSM 22644 / CIP 104116 / JCM 14847 / LMG 12228 / 1C / PRS 101 / PAO1) OX=208964 GN=PA2491 PE=4 SV=1	PA2491	0.729	0.000146609	Down	36.832	37.8	9	9	20	1.204	1.123	1.176	0.836	0.86	0.858		Cytoplasmic				GO:0050794 regulation of cellular process; GO:1900377 negative regulation of secondary metabolite biosynthetic process; GO:0044699 single-organism process; GO:0051046 regulation of secretion; GO:0048523 negative regulation of cellular process; GO:0048519 negative regulation of biological process; GO:0070201 regulation of establishment of protein localization; GO:0008152 metabolic process; GO:0009…		GO:0003824 catalytic activity; GO:0016491 oxidoreductase activity;	IPR011032; IPR020843; IPR016040; IPR013154;	GroES-like; Polyketide synthase, enoylreductase domain; NAD(P)-binding domain; Alcohol dehydrogenase, N-terminal;	CR	COG0604	NADPH:quinone reductase and related Zn-dependent oxidoreductases
Q9I6D8	Protease PfpI OS=Pseudomonas aeruginosa (strain ATCC 15692 / DSM 22644 / CIP 104116 / JCM 14847 / LMG 12228 / 1C / PRS 101 / PAO1) OX=208964 GN=pfpI PE=3 SV=1	pfpI	0.742	0.00101374	Down	19.245	59.2	7	7	30	1.146	1.155	1.154	0.87	0.895	0.797		Cytoplasmic	K05520	pfpI; protease I [EC:3.5.1.124]		GO:0051674 localization of cell; GO:0046677 response to antibiotic; GO:0044699 single-organism process; GO:0044764 multi-organism cellular process; GO:0050896 response to stimulus; GO:0090609 single-species submerged biofilm formation; GO:0071704 organic substance metabolic process; GO:0008152 metabolic process; GO:0090605 submerged biofilm formation; GO:0044010 single-species biofilm formation; …		GO:0008233 peptidase activity; GO:0016787 hydrolase activity; GO:0003824 catalytic activity;	IPR029062; IPR002818;	Class I glutamine amidotransferase-like; DJ-1/PfpI;	R	COG0693	Putative intracellular protease/amidase
Q9HVR9	Probable binding protein component of ABC transporter OS=Pseudomonas aeruginosa (strain ATCC 15692 / DSM 22644 / CIP 104116 / JCM 14847 / LMG 12228 / 1C / PRS 101 / PAO1) OX=208964 GN=PA4502 PE=4 SV=1	PA4502	5.003	0.000432774	Up	58.611	22.2	8	8	19	0.239	0.384	0.368	1.702	1.6	1.656		Periplasmic	K12368	dppA; dipeptide transport system substrate-binding protein	pae02010 ABC transporters; pae02030 Bacterial chemotaxis	GO:0006810 transport; GO:0055085 transmembrane transport; GO:0006857 oligopeptide transport; GO:0071702 organic substance transport; GO:0042938 dipeptide transport; GO:0051179 localization; GO:0042886 amide transport; GO:0015833 peptide transport; GO:0071705 nitrogen compound transport; GO:0051234 establishment of localization;	GO:0016020 membrane; GO:0071944 cell periphery; GO:0098796 membrane protein complex; GO:0098797 plasma membrane protein complex; GO:0032991 macromolecular complex; GO:0031224 intrinsic component of membrane; GO:0005623 cell; GO:1902495 transmembrane transporter complex; GO:0016021 integral component of membrane; GO:0030288 outer membrane-bounded periplasmic space; GO:0098533 ATPase dependent tran…	GO:0022892 substrate-specific transporter activity; GO:0015197 peptide transporter activity; GO:0042936 dipeptide transporter activity; GO:0005215 transporter activity; GO:0015198 oligopeptide transporter activity;	IPR000914;	Solute-binding protein family 5 domain;	E	COG0747	ABC-type dipeptide transport system, periplasmic component
Q9I280	Probable decarboxylase OS=Pseudomonas aeruginosa (strain ATCC 15692 / DSM 22644 / CIP 104116 / JCM 14847 / LMG 12228 / 1C / PRS 101 / PAO1) OX=208964 GN=PA2035 PE=3 SV=1	PA2035	0.676	1.64316e-05	Down	59.247	12.1	7	7	8	1.203	1.206	1.178	0.83	0.804	0.791		Cytoplasmic	K01652	E2.2.1.6L, ilvB, ilvG, ilvI; acetolactate synthase I/II/III large subunit [EC:2.2.1.6]	pae00290 Valine, leucine and isoleucine biosynthesis; pae00650 Butanoate metabolism; pae00660 C5-Branched dibasic acid metabolism; pae00770 Pantothenate and CoA biosynthesis; pae01100 Metabolic pathways; pae01110 Biosynthesis of secondary metabolites; pae01130 Biosynthesis of antibiotics; pae01210 2-Oxocarboxylic acid metabolism; pae01230 Biosynthesis of amino acids			GO:0000287 magnesium ion binding; GO:0019842 vitamin binding; GO:0043167 ion binding; GO:0048037 cofactor binding; GO:1901681 sulfur compound binding; GO:0030976 thiamine pyrophosphate binding; GO:1901363 heterocyclic compound binding; GO:0097159 organic cyclic compound binding; GO:0003824 catalytic activity; GO:0005488 binding; GO:0043169 cation binding; GO:0046872 metal ion binding; GO:0043168 …	IPR012000; IPR029035; IPR029061; IPR012001; IPR011766;	Thiamine pyrophosphate enzyme, central domain; DHS-like NAD/FAD-binding domain; Thiamin diphosphate-binding fold; Thiamine pyrophosphate enzyme, N-terminal TPP-binding domain; Thiamine pyrophosphate enzyme, C-terminal TPP-binding;	EH	COG0028	Thiamine pyrophosphate-requiring enzymes [acetolactate synthase, pyruvate dehydrogenase (cytochrome), glyoxylate carboligase, phosphonopyruvate decarboxylase]
Q9HXD0	Methyltransf_11 domain-containing protein OS=Pseudomonas aeruginosa (strain ATCC 15692 / DSM 22644 / CIP 104116 / JCM 14847 / LMG 12228 / 1C / PRS 101 / PAO1) OX=208964 GN=PA3882 PE=4 SV=1	PA3882	1.709	9.71835e-05	Up	28.238	3.6	1	1	1	0.7	0.767	0.752	1.248	1.314	1.23		Cytoplasmic				GO:0008152 metabolic process; GO:0032259 methylation;		GO:0016741 transferase activity, transferring one-carbon groups; GO:0008168 methyltransferase activity; GO:0003824 catalytic activity; GO:0016740 transferase activity;	IPR029063; IPR013216;	S-adenosyl-L-methionine-dependent methyltransferase; Methyltransferase type 11;	QR	COG0500	SAM-dependent methyltransferases
Q9HU02	Probable acyl-CoA dehydrogenase OS=Pseudomonas aeruginosa (strain ATCC 15692 / DSM 22644 / CIP 104116 / JCM 14847 / LMG 12228 / 1C / PRS 101 / PAO1) OX=208964 GN=PA5187 PE=3 SV=1	PA5187	1.402	0.00056558	Up	64.558	30	12	12	20	0.807	0.877	0.818	1.169	1.125	1.214		Cytoplasmic				GO:0044699 single-organism process; GO:0008152 metabolic process; GO:0055114 oxidation-reduction process; GO:0044710 single-organism metabolic process;		GO:1901265 nucleoside phosphate binding; GO:0050660 flavin adenine dinucleotide binding; GO:0043167 ion binding; GO:0000166 nucleotide binding; GO:0048037 cofactor binding; GO:0016491 oxidoreductase activity; GO:0016627 oxidoreductase activity, acting on the CH-CH group of donors; GO:1901363 heterocyclic compound binding; GO:0097159 organic cyclic compound binding; GO:0003824 catalytic activity; …	IPR020953; IPR009100; IPR013786; IPR006091; IPR025878; IPR009075;	Acyl-CoA dehydrogenase, N-terminal, bacteria; Acyl-CoA dehydrogenase/oxidase, N-terminal and middle domain; Acyl-CoA dehydrogenase/oxidase, N-terminal; Acyl-CoA oxidase/dehydrogenase, central domain; Acetyl-CoA dehydrogenase-like C-terminal domain; Acyl-CoA dehydrogenase/oxidase C-terminal;	I	COG1960	Acyl-CoA dehydrogenases
Q9I3E5	Uncharacterized protein OS=Pseudomonas aeruginosa (strain ATCC 15692 / DSM 22644 / CIP 104116 / JCM 14847 / LMG 12228 / 1C / PRS 101 / PAO1) OX=208964 GN=PA1572 PE=4 SV=1	PA1572	0.639	0.000139077	Down	40.701	31.5	8	8	9	1.267	1.212	1.197	0.752	0.774	0.822		Cytoplasmic				GO:0051188 cofactor biosynthetic process; GO:0006739 NADP metabolic process; GO:0016310 phosphorylation; GO:0019362 pyridine nucleotide metabolic process; GO:0009165 nucleotide biosynthetic process; GO:0006725 cellular aromatic compound metabolic process; GO:0006741 NADP biosynthetic process; GO:0046496 nicotinamide nucleotide metabolic process; GO:0009117 nucleotide metabolic process; GO:0044699…		GO:0003951 NAD+ kinase activity; GO:0016301 kinase activity; GO:0016773 phosphotransferase activity, alcohol group as acceptor; GO:0003824 catalytic activity; GO:0016740 transferase activity; GO:0016772 transferase activity, transferring phosphorus-containing groups;	IPR016064;	NAD kinase/diacylglycerol kinase-like domain;	S	COG3199	Uncharacterized conserved protein
Q9I0A8	Uncharacterized protein OS=Pseudomonas aeruginosa (strain ATCC 15692 / DSM 22644 / CIP 104116 / JCM 14847 / LMG 12228 / 1C / PRS 101 / PAO1) OX=208964 GN=PA2734 PE=4 SV=1	PA2734	4.073	0.00071884	Up	48.735	20.2	8	8	13	0.285	0.447	0.448	1.578	1.558	1.67		Cytoplasmic	K01154	hsdS; type I restriction enzyme, S subunit [EC:3.1.21.3]							V	COG0732	Restriction endonuclease S subunits
Q9I580	Uncharacterized protein OS=Pseudomonas aeruginosa (strain ATCC 15692 / DSM 22644 / CIP 104116 / JCM 14847 / LMG 12228 / 1C / PRS 101 / PAO1) OX=208964 GN=PA0861 PE=1 SV=1	PA0861	0.747	0.000104827	Down	91.205	15	10	10	13	1.139	1.172	1.114	0.869	0.856	0.834		Cytoplasmic				GO:0050794 regulation of cellular process; GO:0010468 regulation of gene expression; GO:0006355 regulation of transcription, DNA-templated; GO:0031326 regulation of cellular biosynthetic process; GO:0080090 regulation of primary metabolic process; GO:0060255 regulation of macromolecule metabolic process; GO:0019219 regulation of nucleobase-containing compound metabolic process; GO:0010556 regulat…	GO:0031224 intrinsic component of membrane; GO:0016020 membrane; GO:0016021 integral component of membrane; GO:0044425 membrane part;		IPR000160; IPR029787; IPR001633; IPR013767; IPR000014;	GGDEF domain; Nucleotide cyclase; EAL domain; PAS fold; PAS domain;	T	COG2199	FOG: GGDEF domain
Q9HV89	Probable hemin degrading factor OS=Pseudomonas aeruginosa (strain ATCC 15692 / DSM 22644 / CIP 104116 / JCM 14847 / LMG 12228 / 1C / PRS 101 / PAO1) OX=208964 GN=PA4709 PE=4 SV=1	PA4709	0.548	0.000351366	Down	39.057	13.6	3	3	3	1.267	1.334	1.282	0.678	0.783	0.666		Cytoplasmic	K07225	hmuS; putative hemin transport protein		GO:0006810 transport; GO:0000041 transition metal ion transport; GO:0006812 cation transport; GO:0006811 ion transport; GO:0030001 metal ion transport; GO:0006826 iron ion transport; GO:0051179 localization; GO:0051234 establishment of localization;		GO:0097159 organic cyclic compound binding; GO:1901363 heterocyclic compound binding; GO:0020037 heme binding; GO:0046906 tetrapyrrole binding; GO:0005488 binding;	IPR007845;	Haemin-degrading HemS/ChuX domain;	P	COG3720	Putative heme degradation protein
Q9HUH9	Probable oxidoreductase OS=Pseudomonas aeruginosa (strain ATCC 15692 / DSM 22644 / CIP 104116 / JCM 14847 / LMG 12228 / 1C / PRS 101 / PAO1) OX=208964 GN=PA4986 PE=3 SV=1	PA4986	1.879	0.00515616	Up	70.21	3.4	2	2	2	0.627	0.806	0.657	1.404	1.101	1.423		Cytoplasmic				GO:0044699 single-organism process; GO:0008152 metabolic process; GO:0055114 oxidation-reduction process; GO:0044710 single-organism metabolic process;		GO:0097159 organic cyclic compound binding; GO:1901363 heterocyclic compound binding; GO:0097367 carbohydrate derivative binding; GO:1901265 nucleoside phosphate binding; GO:0003824 catalytic activity; GO:0032553 ribonucleotide binding; GO:0005488 binding; GO:0043167 ion binding; GO:0043168 anion binding; GO:0000166 nucleotide binding; GO:0010181 FMN binding; GO:0048037 cofactor binding; GO:00164…	IPR001155; IPR013785; IPR023753;	NADH:flavin oxidoreductase/NADH oxidase, N-terminal; Aldolase-type TIM barrel; FAD/NAD(P)-binding domain;	C	COG1902	NADH:flavin oxidoreductases, Old Yellow Enzyme family
Q9HYJ0	Dihydrolipoamide acetyltransferase component of pyruvate dehydrogenase complex OS=Pseudomonas aeruginosa (strain ATCC 15692 / DSM 22644 / CIP 104116 / JCM 14847 / LMG 12228 / 1C / PRS 101 / PAO1) OX=208964 GN=PA3415 PE=3 SV=1	PA3415	1.641	0.000541856	Up	39.52	45.1	10	10	23	0.814	0.702	0.795	1.28	1.22	1.292		Cytoplasmic	K00627	DLAT, aceF, pdhC; pyruvate dehydrogenase E2 component (dihydrolipoamide acetyltransferase) [EC:2.3.1.12]	pae00010 Glycolysis / Gluconeogenesis; pae00020 Citrate cycle (TCA cycle); pae00620 Pyruvate metabolism; pae01100 Metabolic pathways; pae01110 Biosynthesis of secondary metabolites; pae01120 Microbial metabolism in diverse environments; pae01130 Biosynthesis of antibiotics; pae01200 Carbon metabolism	GO:0008152 metabolic process;		GO:0016746 transferase activity, transferring acyl groups; GO:0003824 catalytic activity; GO:0016740 transferase activity;	IPR004167; IPR001078; IPR011053; IPR000089; IPR023213;	E3-binding domain; 2-oxoacid dehydrogenase acyltransferase, catalytic domain; Single hybrid motif; Biotin/lipoyl attachment; Chloramphenicol acetyltransferase-like domain;	C	COG0508	Pyruvate/2-oxoglutarate dehydrogenase complex, dihydrolipoamide acyltransferase (E2) component, and related enzymes
G3XCW2	Efflux pump membrane transporter OS=Pseudomonas aeruginosa (strain ATCC 15692 / DSM 22644 / CIP 104116 / JCM 14847 / LMG 12228 / 1C / PRS 101 / PAO1) OX=208964 GN=PA2018 PE=3 SV=1	PA2018	0.536	0.0135903	Down	112.7	15.7	12	12	16	1.419	1.219	1.249	0.552	0.632	0.899		InnerMembrane	K18095	mexY, amrB; multidrug efflux pump	pae01501 beta-Lactam resistance; pae02020 Two-component system	GO:0044763 single-organism cellular process; GO:0046677 response to antibiotic; GO:0044699 single-organism process; GO:0050896 response to stimulus; GO:0051234 establishment of localization; GO:0006810 transport; GO:0042493 response to drug; GO:0055085 transmembrane transport; GO:0042221 response to chemical; GO:1902578 single-organism localization; GO:0015893 drug transport; GO:0051301 cell divi…	GO:0031224 intrinsic component of membrane; GO:0016020 membrane; GO:0016021 integral component of membrane; GO:0044425 membrane part;	GO:0015238 drug transmembrane transporter activity; GO:0090484 drug transporter activity; GO:0005215 transporter activity; GO:0022857 transmembrane transporter activity;	IPR027463;	Multidrug efflux transporter AcrB TolC docking domain, DN/DC subdomains;	V	COG0841	Cation/multidrug efflux pump
Q9I123	Uncharacterized protein OS=Pseudomonas aeruginosa (strain ATCC 15692 / DSM 22644 / CIP 104116 / JCM 14847 / LMG 12228 / 1C / PRS 101 / PAO1) OX=208964 GN=PA2459 PE=4 SV=1	PA2459	3.723	7.75817e-05	Up	23.801	7.5	1	1	1	0.364	0.443	0.466	1.503	1.639	1.598		Cytoplasmic
Q9HVK1	3'-phosphate/5'-hydroxy nucleic acid ligase OS=Pseudomonas aeruginosa (strain ATCC 15692 / DSM 22644 / CIP 104116 / JCM 14847 / LMG 12228 / 1C / PRS 101 / PAO1) OX=208964 GN=PA4583 PE=3 SV=1	PA4583	1.662	6.62094e-05	Up	44.398	19.6	6	6	8	0.744	0.788	0.728	1.211	1.259	1.286		Cytoplasmic	K14415	RTCB, rtcB; tRNA-splicing ligase RtcB [EC:6.5.1.3]		GO:0006396 RNA processing; GO:0006725 cellular aromatic compound metabolic process; GO:1901360 organic cyclic compound metabolic process; GO:0006807 nitrogen compound metabolic process; GO:0044238 primary metabolic process; GO:0044237 cellular metabolic process; GO:0071704 organic substance metabolic process; GO:0016070 RNA metabolic process; GO:0008152 metabolic process; GO:0090304 nucleic acid …		GO:0016886 ligase activity, forming phosphoric ester bonds; GO:0003824 catalytic activity; GO:0008452 RNA ligase activity; GO:0016874 ligase activity;			S	COG1690	Uncharacterized conserved protein
Q9I6X3	Probable transcriptional regulator OS=Pseudomonas aeruginosa (strain ATCC 15692 / DSM 22644 / CIP 104116 / JCM 14847 / LMG 12228 / 1C / PRS 101 / PAO1) OX=208964 GN=PA0159 PE=3 SV=1	PA0159	0.699	0.000143685	Down	34.715	37.5	7	7	10	1.163	1.172	1.191	0.823	0.855	0.786		Cytoplasmic				GO:0050794 regulation of cellular process; GO:0006725 cellular aromatic compound metabolic process; GO:0097659 nucleic acid-templated transcription; GO:0060255 regulation of macromolecule metabolic process; GO:0019219 regulation of nucleobase-containing compound metabolic process; GO:0009058 biosynthetic process; GO:0044237 cellular metabolic process; GO:0071704 organic substance metabolic proces…		GO:0097159 organic cyclic compound binding; GO:1901363 heterocyclic compound binding; GO:0003677 DNA binding; GO:0005488 binding; GO:0001071 nucleic acid binding transcription factor activity; GO:0003676 nucleic acid binding; GO:0003700 transcription factor activity, sequence-specific DNA binding;	IPR011991; IPR000847; IPR005119;	Winged helix-turn-helix DNA-binding domain; Transcription regulator HTH, LysR; LysR, substrate-binding;	K	COG0583	Transcriptional regulator
Q9HYW4	Probable short-chain dehydrogenase OS=Pseudomonas aeruginosa (strain ATCC 15692 / DSM 22644 / CIP 104116 / JCM 14847 / LMG 12228 / 1C / PRS 101 / PAO1) OX=208964 GN=PA3277 PE=3 SV=1	PA3277	0.742	0.0022728	Down	29.25	14.1	3	3	3	1.164	1.108	1.18	0.79	0.893	0.88		Cytoplasmic							IPR016040;	NAD(P)-binding domain;	IQR	COG1028	Dehydrogenases with different specificities (related to short-chain alcohol dehydrogenases)
Q9I4Q5	Uncharacterized protein OS=Pseudomonas aeruginosa (strain ATCC 15692 / DSM 22644 / CIP 104116 / JCM 14847 / LMG 12228 / 1C / PRS 101 / PAO1) OX=208964 GN=PA1069 PE=4 SV=1	PA1069	1.315	3.96903e-06	Up	86.114	42.4	24	24	44	0.855	0.874	0.865	1.138	1.128	1.146		Cytoplasmic						GO:0005515 protein binding; GO:0005488 binding;	IPR011990;	Tetratricopeptide-like helical domain;
Q9I0B0	Type I site-specific deoxyribonuclease OS=Pseudomonas aeruginosa (strain ATCC 15692 / DSM 22644 / CIP 104116 / JCM 14847 / LMG 12228 / 1C / PRS 101 / PAO1) OX=208964 GN=PA2732 PE=3 SV=1	PA2732	3.249	5.27497e-05	Up	128.67	15.7	15	15	20	0.418	0.493	0.511	1.518	1.504	1.598		Cytoplasmic	K01153	hsdR; type I restriction enzyme, R subunit [EC:3.1.21.3]		GO:0006725 cellular aromatic compound metabolic process; GO:0006259 DNA metabolic process; GO:1901360 organic cyclic compound metabolic process; GO:0006807 nitrogen compound metabolic process; GO:0044238 primary metabolic process; GO:0044237 cellular metabolic process; GO:0071704 organic substance metabolic process; GO:0008152 metabolic process; GO:0046483 heterocycle metabolic process; GO:009030…		GO:0003677 DNA binding; GO:0005524 ATP binding; GO:1901265 nucleoside phosphate binding; GO:0001882 nucleoside binding; GO:0043167 ion binding; GO:0016787 hydrolase activity; GO:0000166 nucleotide binding; GO:1901363 heterocyclic compound binding; GO:0097159 organic cyclic compound binding; GO:0032549 ribonucleoside binding; GO:0097367 carbohydrate derivative binding; GO:0003824 catalytic activit…	IPR006935; IPR014001; IPR007409; IPR027417;	Helicase/UvrB, N-terminal; Helicase superfamily 1/2, ATP-binding domain; Restriction endonuclease, type I, HsdR, N-terminal; P-loop containing nucleoside triphosphate hydrolase;	V	COG0610	Type I site-specific restriction-modification system, R (restriction) subunit and related helicases
Q9HV87	Rieske domain-containing protein OS=Pseudomonas aeruginosa (strain ATCC 15692 / DSM 22644 / CIP 104116 / JCM 14847 / LMG 12228 / 1C / PRS 101 / PAO1) OX=208964 GN=PA4711 PE=4 SV=1	PA4711	1.441	0.0248372	Up	12.733	17.4	1	1	1	0.693	0.921	0.846	1.247	1.259	1.038		Cytoplasmic				GO:0044699 single-organism process; GO:0008152 metabolic process; GO:0055114 oxidation-reduction process; GO:0044710 single-organism metabolic process;		GO:0051537 2 iron, 2 sulfur cluster binding; GO:0003824 catalytic activity; GO:0005488 binding; GO:0051536 iron-sulfur cluster binding; GO:0016491 oxidoreductase activity; GO:0051540 metal cluster binding;	IPR017941;	Rieske [2Fe-2S] iron-sulphur domain;	PR	COG2146	Ferredoxin subunits of nitrite reductase and ring-hydroxylating dioxygenases
Q9HUP5	Isochorismatase domain-containing protein OS=Pseudomonas aeruginosa (strain ATCC 15692 / DSM 22644 / CIP 104116 / JCM 14847 / LMG 12228 / 1C / PRS 101 / PAO1) OX=208964 GN=PA4918 PE=4 SV=1	PA4918	2.672	3.73231e-05	Up	23.821	21.9	3	3	5	0.486	0.551	0.562	1.394	1.399	1.479		Cytoplasmic	K08281	pncA; nicotinamidase/pyrazinamidase [EC:3.5.1.19 3.5.1.-]	pae00760 Nicotinate and nicotinamide metabolism; pae01100 Metabolic pathways	GO:0008152 metabolic process;		GO:0003824 catalytic activity;	IPR000868;	Isochorismatase-like;	Q	COG1335	Amidases related to nicotinamidase
Q9I1X3	Probable short-chain dehydrogenase OS=Pseudomonas aeruginosa (strain ATCC 15692 / DSM 22644 / CIP 104116 / JCM 14847 / LMG 12228 / 1C / PRS 101 / PAO1) OX=208964 GN=PA2142 PE=4 SV=1	PA2142	0.41	2.35035e-06	Down	30.921	48.3	12	12	16	1.466	1.403	1.392	0.599	0.58	0.568		Periplasmic				GO:0044699 single-organism process; GO:0008152 metabolic process; GO:0055114 oxidation-reduction process; GO:0044710 single-organism metabolic process;		GO:0003824 catalytic activity; GO:0016491 oxidoreductase activity;	IPR016040;	NAD(P)-binding domain;	IQR	COG1028	Dehydrogenases with different specificities (related to short-chain alcohol dehydrogenases)
Q9HYI8	Pyruvate dehydrogenase E1 component subunit alpha OS=Pseudomonas aeruginosa (strain ATCC 15692 / DSM 22644 / CIP 104116 / JCM 14847 / LMG 12228 / 1C / PRS 101 / PAO1) OX=208964 GN=pdhA PE=4 SV=1	pdhA	1.614	0.000393407	Up	40.414	31.5	10	10	15	0.72	0.814	0.76	1.296	1.217	1.19		Cytoplasmic	K00161	PDHA, pdhA; pyruvate dehydrogenase E1 component alpha subunit [EC:1.2.4.1]	pae00010 Glycolysis / Gluconeogenesis; pae00020 Citrate cycle (TCA cycle); pae00620 Pyruvate metabolism; pae01100 Metabolic pathways; pae01110 Biosynthesis of secondary metabolites; pae01120 Microbial metabolism in diverse environments; pae01130 Biosynthesis of antibiotics; pae01200 Carbon metabolism	GO:0044699 single-organism process; GO:0008152 metabolic process; GO:0055114 oxidation-reduction process; GO:0044710 single-organism metabolic process;		GO:0003824 catalytic activity; GO:0016624 oxidoreductase activity, acting on the aldehyde or oxo group of donors, disulfide as acceptor; GO:0016491 oxidoreductase activity; GO:0016903 oxidoreductase activity, acting on the aldehyde or oxo group of donors;	IPR029061; IPR001017;	Thiamin diphosphate-binding fold; Dehydrogenase, E1 component;	C	COG1071	Pyruvate/2-oxoglutarate dehydrogenase complex, dehydrogenase (E1) component, eukaryotic type, alpha subunit
Q9I6F9	Uncharacterized protein OS=Pseudomonas aeruginosa (strain ATCC 15692 / DSM 22644 / CIP 104116 / JCM 14847 / LMG 12228 / 1C / PRS 101 / PAO1) OX=208964 GN=PA0332 PE=4 SV=1	PA0332	0.365	0.00253717	Down	16.755	13.5	1	1	2	1.525	1.443	1.435	0.485	0.701	0.421		InnerMembrane					GO:0031224 intrinsic component of membrane; GO:0016020 membrane; GO:0016021 integral component of membrane; GO:0044425 membrane part;				S	COG5528	Predicted integral membrane protein
Q9I6G3	Autotransporter domain-containing protein OS=Pseudomonas aeruginosa (strain ATCC 15692 / DSM 22644 / CIP 104116 / JCM 14847 / LMG 12228 / 1C / PRS 101 / PAO1) OX=208964 GN=PA0328 PE=4 SV=1	PA0328	1.431	0.00011625	Up	70.362	20.6	8	8	8	0.816	0.83	0.84	1.2	1.223	1.135		OuterMembrane				GO:0051674 localization of cell; GO:0044763 single-organism cellular process; GO:0044699 single-organism process; GO:0048870 cell motility; GO:0044238 primary metabolic process; GO:0051704 multi-organism process; GO:0071704 organic substance metabolic process; GO:0051234 establishment of localization; GO:0006810 transport; GO:0055085 transmembrane transport; GO:0008152 metabolic process; GO:00069…	GO:0016020 membrane; GO:0019867 outer membrane;	GO:0008233 peptidase activity; GO:0008238 exopeptidase activity; GO:0022829 wide pore channel activity; GO:0015474 autotransporter activity; GO:0003824 catalytic activity; GO:0022803 passive transmembrane transporter activity; GO:0070011 peptidase activity, acting on L-amino acid peptides; GO:0015288 porin activity; GO:0016787 hydrolase activity; GO:0004177 aminopeptidase activity; GO:0015267 cha…	IPR007484; IPR006315; IPR005546;	Peptidase M28; Outer membrane autotransporter barrel; Autotransporter beta-domain;	R	COG2234	Predicted aminopeptidases
Q7DC81	Phenazine biosynthesis protein PhzE OS=Pseudomonas aeruginosa (strain ATCC 15692 / DSM 22644 / CIP 104116 / JCM 14847 / LMG 12228 / 1C / PRS 101 / PAO1) OX=208964 GN=phzE1 PE=4 SV=1	phzE1	1.653	0.00041678	Up	68.979	14.2	6	6	8	0.776	0.784	0.728	1.172	1.262	1.347		Cytoplasmic	K13063	phzE; 2-amino-4-deoxychorismate synthase [EC:2.6.1.86]	pae00405 Phenazine biosynthesis; pae01100 Metabolic pathways; pae01130 Biosynthesis of antibiotics; pae02024 Quorum sensing	GO:0018130 heterocycle biosynthetic process; GO:0006725 cellular aromatic compound metabolic process; GO:0017144 drug metabolic process; GO:0016999 antibiotic metabolic process; GO:1901360 organic cyclic compound metabolic process; GO:0006807 nitrogen compound metabolic process; GO:0009058 biosynthetic process; GO:1901566 organonitrogen compound biosynthetic process; GO:0044237 cellular metabolic…			IPR015890; IPR005801; IPR017926; IPR029062;	Chorismate-utilising enzyme, C-terminal; ADC synthase; Glutamine amidotransferase; Class I glutamine amidotransferase-like;	EH	COG0147	Anthranilate/para-aminobenzoate synthases component I
Q9HU30	Probable permease of ABC transporter OS=Pseudomonas aeruginosa (strain ATCC 15692 / DSM 22644 / CIP 104116 / JCM 14847 / LMG 12228 / 1C / PRS 101 / PAO1) OX=208964 GN=PA5154 PE=3 SV=1	PA5154	1.319	0.0129267	Up	24.928	11.7	2	2	3	0.873	0.908	0.815	1.04	1.123	1.261		InnerMembrane	K23056	pae02010 ABC transporters		GO:0006810 transport; GO:0051179 localization; GO:0051234 establishment of localization;	GO:0016020 membrane; GO:0044464 cell part; GO:0071944 cell periphery; GO:0044425 membrane part; GO:0031224 intrinsic component of membrane; GO:0005623 cell; GO:0016021 integral component of membrane; GO:0005886 plasma membrane;	GO:0005215 transporter activity;	IPR000515; IPR010065;	ABC transporter type 1, transmembrane domain MetI-like; Amino acid ABC transporter, permease protein, 3-TM domain;	E	COG4215	ABC-type arginine transport system, permease component
Q9I762	Gly-zipper_Omp domain-containing protein OS=Pseudomonas aeruginosa (strain ATCC 15692 / DSM 22644 / CIP 104116 / JCM 14847 / LMG 12228 / 1C / PRS 101 / PAO1) OX=208964 GN=PA0070 PE=4 SV=1	PA0070	1.488	9.09538e-07	Up	31.716	66.1	18	18	47	0.794	0.811	0.792	1.194	1.186	1.186		OuterMembrane
Q9HXA2	Ubiquinone biosynthesis accessory factor UbiT OS=Pseudomonas aeruginosa (strain ATCC 15692 / DSM 22644 / CIP 104116 / JCM 14847 / LMG 12228 / 1C / PRS 101 / PAO1) OX=208964 GN=ubiT PE=3 SV=1	ubiT	0.525	0.000296866	Down	19.224	7	1	1	1	1.443	1.236	1.269	0.72	0.658	0.695		Cytoplasmic							IPR003033;	SCP2 sterol-binding domain;	I	COG3154	Putative lipid carrier protein
Q9HXR1	Uncharacterized protein OS=Pseudomonas aeruginosa (strain ATCC 15692 / DSM 22644 / CIP 104116 / JCM 14847 / LMG 12228 / 1C / PRS 101 / PAO1) OX=208964 GN=PA3731 PE=3 SV=1	PA3731	1.39	0.000244381	Up	24.893	54.1	10	10	20	0.855	0.82	0.84	1.154	1.124	1.218		Cytoplasmic					GO:0044464 cell part; GO:0005622 intracellular; GO:0005737 cytoplasm; GO:0044424 intracellular part; GO:0005829 cytosol; GO:0005623 cell; GO:0044444 cytoplasmic part;				KT	COG1842	Phage shock protein A (IM30), suppresses sigma54-dependent transcription
Q9I4Z7	Probable dna-binding stress protein OS=Pseudomonas aeruginosa (strain ATCC 15692 / DSM 22644 / CIP 104116 / JCM 14847 / LMG 12228 / 1C / PRS 101 / PAO1) OX=208964 GN=PA0962 PE=3 SV=1	PA0962	1.626	3.59088e-06	Up	17.493	45.5	7	7	35	0.757	0.75	0.777	1.255	1.219	1.24		Cytoplasmic	K04047	dps; starvation-inducible DNA-binding protein		GO:0006879 cellular iron ion homeostasis; GO:0065008 regulation of biological quality; GO:0055076 transition metal ion homeostasis; GO:0006950 response to stress; GO:0050801 ion homeostasis; GO:0055114 oxidation-reduction process; GO:0030003 cellular cation homeostasis; GO:0098771 inorganic ion homeostasis; GO:0044763 single-organism cellular process; GO:0019725 cellular homeostasis; GO:0055072 i…	GO:0005623 cell;	GO:0097159 organic cyclic compound binding; GO:1901363 heterocyclic compound binding; GO:0003677 DNA binding; GO:0016722 oxidoreductase activity, oxidizing metal ions; GO:0005506 iron ion binding; GO:0008199 ferric iron binding; GO:0046914 transition metal ion binding; GO:0003824 catalytic activity; GO:0005488 binding; GO:0043167 ion binding; GO:0003676 nucleic acid binding; GO:0043169 cation bin…	IPR012347; IPR009078; IPR008331;	Ferritin-related; Ferritin-like superfamily; Ferritin/DPS protein domain;	P	COG0783	DNA-binding ferritin-like protein (oxidative damage protectant)
Q9I793	Uncharacterized protein OS=Pseudomonas aeruginosa (strain ATCC 15692 / DSM 22644 / CIP 104116 / JCM 14847 / LMG 12228 / 1C / PRS 101 / PAO1) OX=208964 GN=PA0039 PE=4 SV=1	PA0039	0.765	0.00361458	Down	7.9233	33.3	3	3	24	1.205	1.106	1.104	0.926	0.859	0.828		Periplasmic
Q9HY45	Ni_hydr_CYTB domain-containing protein OS=Pseudomonas aeruginosa (strain ATCC 15692 / DSM 22644 / CIP 104116 / JCM 14847 / LMG 12228 / 1C / PRS 101 / PAO1) OX=208964 GN=PA3575 PE=4 SV=1	PA3575	3.847	0.000197859	Up	19.133	13.6	2	2	3	0.346	0.451	0.445	1.528	1.474	1.776		InnerMembrane				GO:0008152 metabolic process; GO:0006091 generation of precursor metabolites and energy; GO:0044710 single-organism metabolic process; GO:0055114 oxidation-reduction process; GO:0015980 energy derivation by oxidation of organic compounds; GO:0044763 single-organism cellular process; GO:0022900 electron transport chain; GO:0044699 single-organism process; GO:0022904 respiratory electron transport …	GO:0031224 intrinsic component of membrane; GO:0016020 membrane; GO:0016021 integral component of membrane; GO:0044425 membrane part;	GO:0009055 electron carrier activity;	IPR016174; IPR011577;	Di-haem cytochrome, transmembrane; Cytochrome b561, bacterial/Ni-hydrogenase;	C	COG3038	Cytochrome B561
Q9I373	Uncharacterized protein OS=Pseudomonas aeruginosa (strain ATCC 15692 / DSM 22644 / CIP 104116 / JCM 14847 / LMG 12228 / 1C / PRS 101 / PAO1) OX=208964 GN=PA1652 PE=4 SV=1	PA1652	1.477	0.0141077	Up	23.276	10.4	2	2	3	0.832	0.804	0.791	1.297	1.299	0.989		InnerMembrane					GO:0031224 intrinsic component of membrane; GO:0016020 membrane; GO:0016021 integral component of membrane; GO:0044425 membrane part;
Q9I0F0	Probable transcriptional regulator OS=Pseudomonas aeruginosa (strain ATCC 15692 / DSM 22644 / CIP 104116 / JCM 14847 / LMG 12228 / 1C / PRS 101 / PAO1) OX=208964 GN=PA2692 PE=4 SV=1	PA2692	1.344	0.0145401	Up	19.143	21.8	3	3	4	0.798	0.825	0.943	1.136	1.056	1.256		Cytoplasmic							IPR011991;	Winged helix-turn-helix DNA-binding domain;	K	COG1959	Predicted transcriptional regulator
Q9HW98	TadA ATPase OS=Pseudomonas aeruginosa (strain ATCC 15692 / DSM 22644 / CIP 104116 / JCM 14847 / LMG 12228 / 1C / PRS 101 / PAO1) OX=208964 GN=tadA PE=3 SV=1	tadA	0.6	0.000403408	Down	46.849	32.8	11	11	17	1.282	1.258	1.254	0.697	0.819	0.76		Cytoplasmic	K02283	cpaF, tadA; pilus assembly protein CpaF		GO:0006810 transport; GO:0051179 localization; GO:0051234 establishment of localization;		GO:0005524 ATP binding; GO:1901265 nucleoside phosphate binding; GO:0001882 nucleoside binding; GO:0043167 ion binding; GO:0000166 nucleotide binding; GO:0097159 organic cyclic compound binding; GO:1901363 heterocyclic compound binding; GO:0032549 ribonucleoside binding; GO:0097367 carbohydrate derivative binding; GO:0032553 ribonucleotide binding; GO:0005488 binding; GO:0032550 purine ribonucleo…	IPR001482; IPR027417;	Type II secretion system protein E; P-loop containing nucleoside triphosphate hydrolase;	U	COG4962	Flp pilus assembly protein, ATPase CpaF
Q9HZT1	Uncharacterized protein OS=Pseudomonas aeruginosa (strain ATCC 15692 / DSM 22644 / CIP 104116 / JCM 14847 / LMG 12228 / 1C / PRS 101 / PAO1) OX=208964 GN=PA2916 PE=4 SV=1	PA2916	2.453	0.000423155	Up	20.489	6.6	1	1	1	0.503	0.616	0.624	1.386	1.334	1.555		InnerMembrane				GO:0034220 ion transmembrane transport; GO:0044699 single-organism process; GO:0071702 organic substance transport; GO:0003333 amino acid transmembrane transport; GO:0046942 carboxylic acid transport; GO:0015849 organic acid transport; GO:0098656 anion transmembrane transport; GO:0051234 establishment of localization; GO:0006820 anion transport; GO:0006810 transport; GO:0055085 transmembrane tran…	GO:0016020 membrane; GO:0044464 cell part; GO:0071944 cell periphery; GO:0044425 membrane part; GO:0031224 intrinsic component of membrane; GO:0005623 cell; GO:0016021 integral component of membrane; GO:0005886 plasma membrane;	GO:0005342 organic acid transmembrane transporter activity; GO:0015075 ion transmembrane transporter activity; GO:0022892 substrate-specific transporter activity; GO:0008514 organic anion transmembrane transporter activity; GO:0008509 anion transmembrane transporter activity; GO:0046943 carboxylic acid transmembrane transporter activity; GO:0022891 substrate-specific transmembrane transporter act…			E	COG1280	Putative threonine efflux protein
G3XCV4	Probable pyridoxamine 5'-phosphate oxidase OS=Pseudomonas aeruginosa (strain ATCC 15692 / DSM 22644 / CIP 104116 / JCM 14847 / LMG 12228 / 1C / PRS 101 / PAO1) OX=208964 GN=phzG1 PE=4 SV=1	phzG1	0.703	0.000246193	Down	24.268	36.4	5	5	5	1.204	1.169	1.106	0.797	0.811	0.836		Cytoplasmic	K20262	phzG; dihydrophenazinedicarboxylate synthase [EC:1.10.3.16]	pae00405 Phenazine biosynthesis; pae01100 Metabolic pathways; pae01130 Biosynthesis of antibiotics; pae02024 Quorum sensing	GO:0051188 cofactor biosynthetic process; GO:0009110 vitamin biosynthetic process; GO:0006725 cellular aromatic compound metabolic process; GO:1901615 organic hydroxy compound metabolic process; GO:0042822 pyridoxal phosphate metabolic process; GO:0044699 single-organism process; GO:0009058 biosynthetic process; GO:1901566 organonitrogen compound biosynthetic process; GO:0072524 pyridine-containi…		GO:0004733 pyridoxamine-phosphate oxidase activity; GO:1901265 nucleoside phosphate binding; GO:0043167 ion binding; GO:0000166 nucleotide binding; GO:0048037 cofactor binding; GO:0016491 oxidoreductase activity; GO:1901363 heterocyclic compound binding; GO:0097159 organic cyclic compound binding; GO:0097367 carbohydrate derivative binding; GO:0003824 catalytic activity; GO:0032553 ribonucleotide…	IPR019576; IPR012349; IPR011576;	Pyridoxine 5'-phosphate oxidase, dimerisation, C-terminal; FMN-binding split barrel; Pyridoxamine 5'-phosphate oxidase-like, FMN-binding domain;	H	COG0259	Pyridoxamine-phosphate oxidase
Q9HYR5	Probable short chain dehydrogenase OS=Pseudomonas aeruginosa (strain ATCC 15692 / DSM 22644 / CIP 104116 / JCM 14847 / LMG 12228 / 1C / PRS 101 / PAO1) OX=208964 GN=PA3330 PE=4 SV=1	PA3330	2.566	8.10814e-05	Up	32.031	28.9	7	7	8	0.526	0.598	0.562	1.552	1.441	1.333		Cytoplasmic							IPR016040;	NAD(P)-binding domain;	IQR	COG1028	Dehydrogenases with different specificities (related to short-chain alcohol dehydrogenases)
Q9I4C0	Uncharacterized protein OS=Pseudomonas aeruginosa (strain ATCC 15692 / DSM 22644 / CIP 104116 / JCM 14847 / LMG 12228 / 1C / PRS 101 / PAO1) OX=208964 GN=PA1218 PE=4 SV=1	PA1218	0.573	0.0026079	Down	34.071	14.7	3	3	3	1.264	1.215	1.342	0.624	0.753	0.814		Cytoplasmic
Q9I1T1	DUF892 domain-containing protein OS=Pseudomonas aeruginosa (strain ATCC 15692 / DSM 22644 / CIP 104116 / JCM 14847 / LMG 12228 / 1C / PRS 101 / PAO1) OX=208964 GN=PA2184 PE=4 SV=1	PA2184	0.389	9.75474e-06	Down	18.99	59.2	11	11	44	1.484	1.417	1.37	0.555	0.576	0.529		Cytoplasmic				GO:0033554 cellular response to stress; GO:0051716 cellular response to stimulus; GO:0050896 response to stimulus; GO:0006950 response to stress; GO:0009987 cellular process; GO:0006974 cellular response to DNA damage stimulus;			IPR012347; IPR010287; IPR009078;	Ferritin-related; Domain of unknown function DUF892; Ferritin-like superfamily;	S	COG3685	Uncharacterized protein conserved in bacteria
Q9HXG0	Isochorismatase domain-containing protein OS=Pseudomonas aeruginosa (strain ATCC 15692 / DSM 22644 / CIP 104116 / JCM 14847 / LMG 12228 / 1C / PRS 101 / PAO1) OX=208964 GN=PA3846 PE=4 SV=1	PA3846	0.742	9.48765e-05	Down	19.892	46.1	7	7	14	1.178	1.15	1.125	0.839	0.877	0.847		Cytoplasmic				GO:0008152 metabolic process;		GO:0003824 catalytic activity;	IPR000868;	Isochorismatase-like;	Q	COG1335	Amidases related to nicotinamidase
Q9I5K8	Helix destabilizing protein of bacteriophage Pf1 OS=Pseudomonas aeruginosa (strain ATCC 15692 / DSM 22644 / CIP 104116 / JCM 14847 / LMG 12228 / 1C / PRS 101 / PAO1) OX=208964 GN=PA0720 PE=4 SV=1	PA0720	4.035	3.36324e-05	Up	15.47	5.6	1	1	1	0.355	0.395	0.444	1.662	1.616	1.54		Periplasmic
Q9I6W1	Uncharacterized protein OS=Pseudomonas aeruginosa (strain ATCC 15692 / DSM 22644 / CIP 104116 / JCM 14847 / LMG 12228 / 1C / PRS 101 / PAO1) OX=208964 GN=PA0171 PE=1 SV=1	PA0171	1.543	3.29137e-05	Up	19.8	39.4	6	6	8	0.79	0.774	0.793	1.239	1.232	1.165		Cytoplasmic
Q9I2M0	Probable secretion protein OS=Pseudomonas aeruginosa (strain ATCC 15692 / DSM 22644 / CIP 104116 / JCM 14847 / LMG 12228 / 1C / PRS 101 / PAO1) OX=208964 GN=PA1877 PE=4 SV=1	PA1877	0.545	1.88213e-05	Down	44.182	25.3	8	8	10	1.268	1.296	1.28	0.711	0.719	0.664		Cytoplasmic	K12542	lapC; membrane fusion protein, adhesin transport system		GO:0044763 single-organism cellular process; GO:0044699 single-organism process; GO:0071702 organic substance transport; GO:0015031 protein transport; GO:0051234 establishment of localization; GO:0045184 establishment of protein localization; GO:0006810 transport; GO:1902578 single-organism localization; GO:0032940 secretion by cell; GO:0009306 protein secretion; GO:0008104 protein localization; …	GO:0031224 intrinsic component of membrane; GO:0016020 membrane; GO:0016021 integral component of membrane; GO:0044425 membrane part;				M	COG0845	Membrane-fusion protein
Q9I2N2	Molybdate-binding periplasmic protein ModA OS=Pseudomonas aeruginosa (strain ATCC 15692 / DSM 22644 / CIP 104116 / JCM 14847 / LMG 12228 / 1C / PRS 101 / PAO1) OX=208964 GN=modA PE=3 SV=1	modA	3.423	3.24946e-05	Up	26.377	22.3	4	4	5	0.414	0.496	0.45	1.642	1.515	1.498		Periplasmic	K02020	modA; molybdate transport system substrate-binding protein	pae02010 ABC transporters	GO:0098661 inorganic anion transmembrane transport; GO:0034220 ion transmembrane transport; GO:0098660 inorganic ion transmembrane transport; GO:0090662 ATP hydrolysis coupled transmembrane transport; GO:0098656 anion transmembrane transport; GO:0051234 establishment of localization; GO:0006820 anion transport; GO:0006810 transport; GO:0099133 ATP hydrolysis coupled anion transmembrane transport;…	GO:0030313 cell envelope; GO:0005623 cell; GO:0044464 cell part; GO:0030288 outer membrane-bounded periplasmic space; GO:0031975 envelope; GO:0042597 periplasmic space;	GO:0022804 active transmembrane transporter activity; GO:0042625 ATPase coupled ion transmembrane transporter activity; GO:0015412 ATPase-coupled molybdate transmembrane transporter activity; GO:0015075 ion transmembrane transporter activity; GO:0022853 active ion transmembrane transporter activity; GO:0015399 primary active transmembrane transporter activity; GO:0043225 ATPase-coupled anion tran…			P	COG0725	ABC-type molybdate transport system, periplasmic component
Q9I120	Haemagg_act domain-containing protein OS=Pseudomonas aeruginosa (strain ATCC 15692 / DSM 22644 / CIP 104116 / JCM 14847 / LMG 12228 / 1C / PRS 101 / PAO1) OX=208964 GN=PA2462 PE=4 SV=1	PA2462	1.591	0.00137571	Up	573.17	5.9	22	12	26	0.7	0.768	0.852	1.192	1.242	1.258		OuterMembrane	K15125	fhaB; filamentous hemagglutinin					IPR011050; IPR008638; IPR029501; IPR012334; IPR016117;	Pectin lyase fold/virulence factor; Filamentous haemagglutinin, N-terminal; Bacterial EndoU nuclease; Pectin lyase fold; ArgJ-like domain;	U	COG3210	Large exoproteins involved in heme utilization or adhesion
Q9HZF4	Peptidase_M14 domain-containing protein OS=Pseudomonas aeruginosa (strain ATCC 15692 / DSM 22644 / CIP 104116 / JCM 14847 / LMG 12228 / 1C / PRS 101 / PAO1) OX=208964 GN=PA3054 PE=4 SV=1	PA3054	0.711	0.000552674	Down	71.197	9.6	5	5	10	1.217	1.1	1.185	0.813	0.855	0.822		Periplasmic				GO:0006508 proteolysis; GO:0008152 metabolic process; GO:0043170 macromolecule metabolic process; GO:0019538 protein metabolic process; GO:0044238 primary metabolic process; GO:0071704 organic substance metabolic process;	GO:0005615 extracellular space; GO:0044421 extracellular region part; GO:0005576 extracellular region;	GO:0004180 carboxypeptidase activity; GO:0008233 peptidase activity; GO:0008238 exopeptidase activity; GO:0008235 metalloexopeptidase activity; GO:0043167 ion binding; GO:0016787 hydrolase activity; GO:0008237 metallopeptidase activity; GO:0008270 zinc ion binding; GO:0046914 transition metal ion binding; GO:0004181 metallocarboxypeptidase activity; GO:0003824 catalytic activity; GO:0005488 bindi…	IPR000834;	Peptidase M14, carboxypeptidase A;	E	COG2866	Predicted carboxypeptidase
Q9I0C4	Probable transcriptional regulator OS=Pseudomonas aeruginosa (strain ATCC 15692 / DSM 22644 / CIP 104116 / JCM 14847 / LMG 12228 / 1C / PRS 101 / PAO1) OX=208964 GN=PA2718 PE=4 SV=1	PA2718	1.461	0.0009652	Up	18.011	50.6	6	5	7	0.835	0.79	0.848	1.213	1.122	1.278		Cytoplasmic				GO:0050794 regulation of cellular process; GO:0010468 regulation of gene expression; GO:0006355 regulation of transcription, DNA-templated; GO:0031326 regulation of cellular biosynthetic process; GO:0080090 regulation of primary metabolic process; GO:0060255 regulation of macromolecule metabolic process; GO:0019219 regulation of nucleobase-containing compound metabolic process; GO:0010556 regulat…		GO:0097159 organic cyclic compound binding; GO:1901363 heterocyclic compound binding; GO:0003677 DNA binding; GO:0005488 binding; GO:0003676 nucleic acid binding;	IPR009061; IPR000551;	Putative DNA-binding domain; MerR-type HTH domain;	K	COG0789	Predicted transcriptional regulators
Q9HYU3	Long-chain-fatty-acid--CoA ligase OS=Pseudomonas aeruginosa (strain ATCC 15692 / DSM 22644 / CIP 104116 / JCM 14847 / LMG 12228 / 1C / PRS 101 / PAO1) OX=208964 GN=fadD2 PE=4 SV=1	fadD2	0.753	2.54248e-05	Down	61.736	18	9	9	10	1.132	1.155	1.132	0.872	0.84	0.862		Cytoplasmic	K01897	ACSL, fadD; long-chain acyl-CoA synthetase [EC:6.2.1.3]	pae00061 Fatty acid biosynthesis; pae00071 Fatty acid degradation; pae01100 Metabolic pathways; pae01212 Fatty acid metabolism; pae02024 Quorum sensing	GO:0008152 metabolic process;		GO:0003824 catalytic activity; GO:0016874 ligase activity;	IPR025110; IPR000873;	AMP-binding enzyme C-terminal domain; AMP-dependent synthetase/ligase;	IQ	COG0318	Acyl-CoA synthetases (AMP-forming)/AMP-acid ligases II
Q9I4B3	Probable NAD(P)H dehydrogenase OS=Pseudomonas aeruginosa (strain ATCC 15692 / DSM 22644 / CIP 104116 / JCM 14847 / LMG 12228 / 1C / PRS 101 / PAO1) OX=208964 GN=PA1225 PE=4 SV=1	PA1225	2.697	1.0157e-05	Up	22.551	64.9	12	12	60	0.524	0.567	0.546	1.425	1.436	1.554		Cytoplasmic	K00355	NQO1; NAD(P)H dehydrogenase (quinone) [EC:1.6.5.2]	pae00130 Ubiquinone and other terpenoid-quinone biosynthesis; pae01100 Metabolic pathways; pae01110 Biosynthesis of secondary metabolites				IPR003680; IPR029039;	Flavodoxin-like fold; Flavoprotein-like domain;	R	COG2249	Putative NADPH-quinone reductase (modulator of drug activity B)
G3XCV5	Poly(3-hydroxyalkanoic acid) synthase 1 OS=Pseudomonas aeruginosa (strain ATCC 15692 / DSM 22644 / CIP 104116 / JCM 14847 / LMG 12228 / 1C / PRS 101 / PAO1) OX=208964 GN=phaC1 PE=4 SV=1	phaC1	0.585	4.62703e-05	Down	62.522	35.4	18	18	29	1.301	1.233	1.249	0.704	0.75	0.759		Periplasmic	K03821	phbC, phaC; polyhydroxyalkanoate synthase [EC:2.3.1.-]	pae00650 Butanoate metabolism; pae01100 Metabolic pathways	GO:1901441 poly(hydroxyalkanoate) biosynthetic process; GO:0008152 metabolic process; GO:0042619 poly-hydroxybutyrate biosynthetic process; GO:1901440 poly(hydroxyalkanoate) metabolic process; GO:0009058 biosynthetic process; GO:0042618 poly-hydroxybutyrate metabolic process; GO:1901576 organic substance biosynthetic process; GO:0071704 organic substance metabolic process;		GO:0016746 transferase activity, transferring acyl groups; GO:0003824 catalytic activity; GO:0016740 transferase activity;	IPR029058; IPR010941;	Alpha/Beta hydrolase fold; Poly-beta-hydroxybutyrate polymerase, N-terminal domain;	I	COG3243	Poly(3-hydroxyalkanoate) synthetase
Q9I133	Transcriptional regulatory protein TyrR OS=Pseudomonas aeruginosa (strain ATCC 15692 / DSM 22644 / CIP 104116 / JCM 14847 / LMG 12228 / 1C / PRS 101 / PAO1) OX=208964 GN=PA2449 PE=4 SV=1	PA2449	0.72	0.00917754	Down	55.743	22.1	7	7	7	1.116	1.172	1.196	0.838	0.932	0.738		Cytoplasmic				GO:1901606 alpha-amino acid catabolic process; GO:0097659 nucleic acid-templated transcription; GO:0009891 positive regulation of biosynthetic process; GO:0044699 single-organism process; GO:0009058 biosynthetic process; GO:0006544 glycine metabolic process; GO:0044237 cellular metabolic process; GO:0006796 phosphate-containing compound metabolic process; GO:2001141 regulation of RNA biosynthetic…		GO:0003677 DNA binding; GO:0005524 ATP binding; GO:1901265 nucleoside phosphate binding; GO:0016791 phosphatase activity; GO:0001882 nucleoside binding; GO:0043167 ion binding; GO:0005515 protein binding; GO:0016787 hydrolase activity; GO:0000166 nucleotide binding; GO:0043565 sequence-specific DNA binding; GO:1901363 heterocyclic compound binding; GO:0097159 organic cyclic compound binding; GO:0…	IPR030828; IPR003593; IPR009057; IPR000014; IPR027417; IPR002078;	TyrR family, helix-turn-helix domain; AAA+ ATPase domain; Homeobox domain-like; PAS domain; P-loop containing nucleoside triphosphate hydrolase; RNA polymerase sigma factor 54 interaction domain;	KE	COG3283	Transcriptional regulator of aromatic amino acids metabolism
Q9HYN5	Fucose-binding lectin PA-IIL OS=Pseudomonas aeruginosa (strain ATCC 15692 / DSM 22644 / CIP 104116 / JCM 14847 / LMG 12228 / 1C / PRS 101 / PAO1) OX=208964 GN=lecB PE=1 SV=1	lecB	0.689	0.000655798	Down	11.863	8.7	1	1	2	1.193	1.208	1.16	0.761	0.862	0.831		Extracellular	K20277	bcl; mannose-binding lectin	pae02024 Quorum sensing	GO:0044764 multi-organism cellular process; GO:0044010 single-species biofilm formation; GO:0042710 biofilm formation; GO:0009987 cellular process; GO:0051704 multi-organism process;		GO:0030246 carbohydrate binding; GO:0046872 metal ion binding; GO:0043169 cation binding; GO:0005488 binding; GO:0043167 ion binding;	IPR010907;	Calcium-mediated lectin;
Q9I2J0	Uncharacterized protein OS=Pseudomonas aeruginosa (strain ATCC 15692 / DSM 22644 / CIP 104116 / JCM 14847 / LMG 12228 / 1C / PRS 101 / PAO1) OX=208964 GN=PA1914 PE=4 SV=1	PA1914	0.341	1.43949e-05	Down	46.125	44.1	16	16	29	1.585	1.406	1.422	0.506	0.516	0.485		Periplasmic
Q9I3B4	HTH hxlR-type domain-containing protein OS=Pseudomonas aeruginosa (strain ATCC 15692 / DSM 22644 / CIP 104116 / JCM 14847 / LMG 12228 / 1C / PRS 101 / PAO1) OX=208964 GN=PA1607 PE=1 SV=1	PA1607	1.717	5.14307e-05	Up	16.208	16.4	2	2	2	0.752	0.743	0.719	1.235	1.334	1.232		Cytoplasmic							IPR011991; IPR002577;	Winged helix-turn-helix DNA-binding domain; Helix-turn-helix, HxlR type;	K	COG1733	Predicted transcriptional regulators
Q9I4Q0	Basal-body rod modification protein FlgD OS=Pseudomonas aeruginosa (strain ATCC 15692 / DSM 22644 / CIP 104116 / JCM 14847 / LMG 12228 / 1C / PRS 101 / PAO1) OX=208964 GN=flgD PE=1 SV=1	flgD	0.72	0.0164845	Down	24.85	19	2	2	3	1.139	1.077	1.276	0.953	0.786	0.776		Extracellular	K02389	flgD; flagellar basal-body rod modification protein FlgD	pae02040 Flagellar assembly	GO:0016043 cellular component organization; GO:0051674 localization of cell; GO:0001539 cilium or flagellum-dependent cell motility; GO:0044763 single-organism cellular process; GO:0044699 single-organism process; GO:0048870 cell motility; GO:1902589 single-organism organelle organization; GO:0030030 cell projection organization; GO:0044781 bacterial-type flagellum organization; GO:0006996 organe…	GO:0043226 organelle; GO:0044461 bacterial-type flagellum part; GO:0042995 cell projection; GO:0044464 cell part; GO:0009288 bacterial-type flagellum; GO:0009424 bacterial-type flagellum hook; GO:0044463 cell projection part; GO:0005623 cell; GO:0044422 organelle part; GO:0043228 non-membrane-bounded organelle;		IPR025963; IPR025965;	FlgD Tudor-like domain; FlgD Ig-like domain;	N	COG1843	Flagellar hook capping protein
Q9HXV0	Probable metal-transporting P-type ATPase OS=Pseudomonas aeruginosa (strain ATCC 15692 / DSM 22644 / CIP 104116 / JCM 14847 / LMG 12228 / 1C / PRS 101 / PAO1) OX=208964 GN=PA3690 PE=3 SV=1	PA3690	0.754	0.00126933	Down	78.728	34.6	16	16	30	1.224	1.119	1.124	0.878	0.84	0.896		Cytoplasmic	K01534	zntA; Cd2+/Zn2+-exporting ATPase [EC:3.6.3.3 3.6.3.5]		GO:0006810 transport; GO:0055085 transmembrane transport; GO:0098655 cation transmembrane transport; GO:0034220 ion transmembrane transport; GO:0098660 inorganic ion transmembrane transport; GO:0006812 cation transport; GO:0090662 ATP hydrolysis coupled transmembrane transport; GO:0030001 metal ion transport; GO:0006811 ion transport; GO:0099132 ATP hydrolysis coupled cation transmembrane transpo…	GO:0016020 membrane; GO:0044464 cell part; GO:0071944 cell periphery; GO:0044425 membrane part; GO:0031224 intrinsic component of membrane; GO:0005623 cell; GO:0016021 integral component of membrane; GO:0005886 plasma membrane;	GO:0042625 ATPase coupled ion transmembrane transporter activity; GO:1901265 nucleoside phosphate binding; GO:0015399 primary active transmembrane transporter activity; GO:0016817 hydrolase activity, acting on acid anhydrides; GO:0022892 substrate-specific transporter activity; GO:0016787 hydrolase activity; GO:0022891 substrate-specific transmembrane transporter activity; GO:0016887 ATPase activ…	IPR006121; IPR023299; IPR008250; IPR023214;	Heavy metal-associated domain, HMA; P-type ATPase, cytoplasmic domain N; P-type ATPase, A domain; HAD-like domain;	P	COG2217	Cation transport ATPase
Q9HU01	Probable 3-hydroxyacyl-CoA dehydrogenase OS=Pseudomonas aeruginosa (strain ATCC 15692 / DSM 22644 / CIP 104116 / JCM 14847 / LMG 12228 / 1C / PRS 101 / PAO1) OX=208964 GN=PA5188 PE=4 SV=1	PA5188	1.556	0.000301666	Up	44.81	26.3	8	8	14	0.772	0.778	0.804	1.18	1.174	1.309		Cytoplasmic				GO:0034440 lipid oxidation; GO:0044699 single-organism process; GO:0044255 cellular lipid metabolic process; GO:0044237 cellular metabolic process; GO:0071704 organic substance metabolic process; GO:0008152 metabolic process; GO:0030258 lipid modification; GO:0044248 cellular catabolic process; GO:0032787 monocarboxylic acid metabolic process; GO:0009987 cellular process; GO:0006629 lipid metabol…	GO:0043226 organelle; GO:0043231 intracellular membrane-bounded organelle; GO:0043229 intracellular organelle; GO:0044464 cell part; GO:0005622 intracellular; GO:0005777 peroxisome; GO:0042579 microbody; GO:0005737 cytoplasm; GO:0044424 intracellular part; GO:0005623 cell; GO:0043227 membrane-bounded organelle; GO:0044444 cytoplasmic part;	GO:0016614 oxidoreductase activity, acting on CH-OH group of donors; GO:0016616 oxidoreductase activity, acting on the CH-OH group of donors, NAD or NADP as acceptor; GO:0003857 3-hydroxyacyl-CoA dehydrogenase activity; GO:0003824 catalytic activity; GO:0016491 oxidoreductase activity;	IPR008927; IPR013328; IPR016040; IPR006176; IPR006108;	6-phosphogluconate dehydrogenase C-terminal domain-like; 6-phosphogluconate dehydrogenase, domain 2; NAD(P)-binding domain; 3-hydroxyacyl-CoA dehydrogenase, NAD binding; 3-hydroxyacyl-CoA dehydrogenase, C-terminal;	I	COG1250	3-hydroxyacyl-CoA dehydrogenase
Q9I295	Regulator of liu genes OS=Pseudomonas aeruginosa (strain ATCC 15692 / DSM 22644 / CIP 104116 / JCM 14847 / LMG 12228 / 1C / PRS 101 / PAO1) OX=208964 GN=liuR PE=4 SV=1	liuR	1.343	3.78453e-05	Up	15.631	64.2	7	7	18	0.863	0.837	0.871	1.158	1.131	1.163		Cytoplasmic				GO:0050794 regulation of cellular process; GO:0060255 regulation of macromolecule metabolic process; GO:0019219 regulation of nucleobase-containing compound metabolic process; GO:0044699 single-organism process; GO:0044255 cellular lipid metabolic process; GO:0044237 cellular metabolic process; GO:0071704 organic substance metabolic process; GO:2001141 regulation of RNA biosynthetic process; GO:0…		GO:0097159 organic cyclic compound binding; GO:1901363 heterocyclic compound binding; GO:0003677 DNA binding; GO:0005488 binding; GO:0003676 nucleic acid binding;	IPR009061; IPR000551;	Putative DNA-binding domain; MerR-type HTH domain;	K	COG0789	Predicted transcriptional regulators
Q9HY24	Glu_synthase domain-containing protein OS=Pseudomonas aeruginosa (strain ATCC 15692 / DSM 22644 / CIP 104116 / JCM 14847 / LMG 12228 / 1C / PRS 101 / PAO1) OX=208964 GN=PA3602 PE=3 SV=1	PA3602	0.768	0.000171344	Down	58.786	25.7	11	11	22	1.123	1.16	1.125	0.864	0.9	0.852		Cytoplasmic				GO:0043648 dicarboxylic acid metabolic process; GO:0016053 organic acid biosynthetic process; GO:0006541 glutamine metabolic process; GO:0044699 single-organism process; GO:0009058 biosynthetic process; GO:0019740 nitrogen utilization; GO:1901566 organonitrogen compound biosynthetic process; GO:0044237 cellular metabolic process; GO:0009084 glutamine family amino acid biosynthetic process; GO:007…	GO:0016020 membrane; GO:0044425 membrane part; GO:0044464 cell part; GO:0005622 intracellular; GO:0005737 cytoplasm; GO:0031224 intrinsic component of membrane; GO:0044424 intracellular part; GO:0005623 cell; GO:0016021 integral component of membrane;	GO:0015930 glutamate synthase activity; GO:0016638 oxidoreductase activity, acting on the CH-NH2 group of donors; GO:0003824 catalytic activity; GO:0016491 oxidoreductase activity;	IPR013785; IPR002932;	Aldolase-type TIM barrel; Glutamate synthase domain;	E	COG0069	Glutamate synthase domain 2
Q9I2A7	Uncharacterized protein OS=Pseudomonas aeruginosa (strain ATCC 15692 / DSM 22644 / CIP 104116 / JCM 14847 / LMG 12228 / 1C / PRS 101 / PAO1) OX=208964 GN=PA2002 PE=4 SV=1	PA2002	1.421	2.19748e-05	Up	50.718	2.7	1	1	1	0.829	0.807	0.848	1.19	1.167	1.174		InnerMembrane	K02106	atoE; short-chain fatty acids transporter	pae02020 Two-component system		GO:0031224 intrinsic component of membrane; GO:0016020 membrane; GO:0016021 integral component of membrane; GO:0044425 membrane part;				I	COG2031	Short chain fatty acids transporter
Q9HXT9	Probable two-component response regulator OS=Pseudomonas aeruginosa (strain ATCC 15692 / DSM 22644 / CIP 104116 / JCM 14847 / LMG 12228 / 1C / PRS 101 / PAO1) OX=208964 GN=wspR PE=1 SV=1	wspR	0.757	0.00373813	Down	37.887	20.5	5	5	8	1.097	1.16	1.165	0.887	0.91	0.794		Cytoplasmic	K11444	wspR; two-component system, chemotaxis family, response regulator WspR [EC:2.7.7.65]	pae02020 Two-component system; pae02025 Biofilm formation - Pseudomonas aeruginosa	GO:0050794 regulation of cellular process; GO:0044700 single organism signaling; GO:0051716 cellular response to stimulus; GO:0007165 signal transduction; GO:0050789 regulation of biological process; GO:0007154 cell communication; GO:0035556 intracellular signal transduction; GO:0044699 single-organism process; GO:0000160 phosphorelay signal transduction system; GO:0023052 signaling; GO:0050896 r…	GO:0005623 cell; GO:0005622 intracellular; GO:0044464 cell part;	GO:0097159 organic cyclic compound binding; GO:1901363 heterocyclic compound binding; GO:1901265 nucleoside phosphate binding; GO:0016779 nucleotidyltransferase activity; GO:0003824 catalytic activity; GO:0005488 binding; GO:0052621 diguanylate cyclase activity; GO:0000166 nucleotide binding; GO:0016740 transferase activity; GO:0036094 small molecule binding; GO:0016772 transferase activity, tran…	IPR000160; IPR011006; IPR029787; IPR001789;	GGDEF domain; CheY-like superfamily; Nucleotide cyclase; Signal transduction response regulator, receiver domain;	T	COG3706	Response regulator containing a CheY-like receiver domain and a GGDEF domain
Q9I2V1	PHB domain-containing protein OS=Pseudomonas aeruginosa (strain ATCC 15692 / DSM 22644 / CIP 104116 / JCM 14847 / LMG 12228 / 1C / PRS 101 / PAO1) OX=208964 GN=PA1791 PE=4 SV=1	PA1791	1.784	0.000149765	Up	48.559	18.5	9	9	14	0.679	0.737	0.759	1.276	1.249	1.355		Cytoplasmic					GO:0031224 intrinsic component of membrane; GO:0016020 membrane; GO:0016021 integral component of membrane; GO:0044425 membrane part;		IPR001107;	Band 7 domain;
Q9I1A0	Probable oxidoreductase OS=Pseudomonas aeruginosa (strain ATCC 15692 / DSM 22644 / CIP 104116 / JCM 14847 / LMG 12228 / 1C / PRS 101 / PAO1) OX=208964 GN=PA2379 PE=4 SV=1	PA2379	0.725	0.0048348	Down	16.618	31.4	4	4	5	1.06	1.227	1.194	0.805	0.9	0.818		Cytoplasmic	K07302	iorA; isoquinoline 1-oxidoreductase subunit alpha [EC:1.3.99.16]		GO:0044699 single-organism process; GO:0008152 metabolic process; GO:0055114 oxidation-reduction process; GO:0044710 single-organism metabolic process;		GO:0009055 electron carrier activity; GO:0051537 2 iron, 2 sulfur cluster binding; GO:0003824 catalytic activity; GO:0005488 binding; GO:0051536 iron-sulfur cluster binding; GO:0043167 ion binding; GO:0043169 cation binding; GO:0046872 metal ion binding; GO:0016491 oxidoreductase activity; GO:0051540 metal cluster binding;	IPR001041; IPR012675; IPR002888;	2Fe-2S ferredoxin-type iron-sulfur binding domain; Beta-grasp domain; [2Fe-2S]-binding;	C	COG2080	Aerobic-type carbon monoxide dehydrogenase, small subunit CoxS/CutS homologs
Q9I6P5	Probable transcriptional regulator OS=Pseudomonas aeruginosa (strain ATCC 15692 / DSM 22644 / CIP 104116 / JCM 14847 / LMG 12228 / 1C / PRS 101 / PAO1) OX=208964 GN=PA0243 PE=4 SV=1	PA0243	0.717	0.00086175	Down	25.337	21.2	5	5	5	1.128	1.251	1.121	0.822	0.851	0.838		Cytoplasmic				GO:0050794 regulation of cellular process; GO:0006725 cellular aromatic compound metabolic process; GO:0097659 nucleic acid-templated transcription; GO:0060255 regulation of macromolecule metabolic process; GO:0019219 regulation of nucleobase-containing compound metabolic process; GO:0009058 biosynthetic process; GO:0044237 cellular metabolic process; GO:0071704 organic substance metabolic proces…		GO:0097159 organic cyclic compound binding; GO:1901363 heterocyclic compound binding; GO:0003677 DNA binding; GO:0005488 binding; GO:0001071 nucleic acid binding transcription factor activity; GO:0003676 nucleic acid binding; GO:0003700 transcription factor activity, sequence-specific DNA binding;	IPR001647; IPR009057; IPR011075; IPR015893;	DNA-binding HTH domain, TetR-type; Homeobox domain-like; Tetracycline transcriptional regulator, TetR-related, C-terminal; Tetracycline transcriptional regulator, TetR-like, C-terminal;	K	COG1309	Transcriptional regulator
Q9HXF6	Uncharacterized protein OS=Pseudomonas aeruginosa (strain ATCC 15692 / DSM 22644 / CIP 104116 / JCM 14847 / LMG 12228 / 1C / PRS 101 / PAO1) OX=208964 GN=PA3850 PE=4 SV=1	PA3850	1.349	1.84999e-05	Up	33.613	13.9	2	2	2	0.844	0.853	0.865	1.165	1.128	1.162		Periplasmic
Q9I266	Uncharacterized protein OS=Pseudomonas aeruginosa (strain ATCC 15692 / DSM 22644 / CIP 104116 / JCM 14847 / LMG 12228 / 1C / PRS 101 / PAO1) OX=208964 GN=PA2049 PE=4 SV=1	PA2049	2.88	2.10432e-06	Up	54.374	5.9	3	3	3	0.508	0.53	0.512	1.527	1.514	1.423		Cytoplasmic							IPR029052;	Metallo-dependent phosphatase-like;
Q9I198	Uncharacterized protein OS=Pseudomonas aeruginosa (strain ATCC 15692 / DSM 22644 / CIP 104116 / JCM 14847 / LMG 12228 / 1C / PRS 101 / PAO1) OX=208964 GN=PA2381 PE=4 SV=1	PA2381	1.593	0.0155202	Up	8.9099	35	2	2	4	0.775	0.779	0.769	1.084	1.094	1.523		Cytoplasmic
Q9HV65	DUF2236 domain-containing protein OS=Pseudomonas aeruginosa (strain ATCC 15692 / DSM 22644 / CIP 104116 / JCM 14847 / LMG 12228 / 1C / PRS 101 / PAO1) OX=208964 GN=PA4734 PE=4 SV=1	PA4734	1.4	2.26355e-05	Up	32.652	4.8	1	1	1	0.831	0.837	0.839	1.167	1.142	1.201		Cytoplasmic							IPR018713;	Domain of unknown function DUF2236;	S	COG3662	Uncharacterized protein conserved in bacteria
Q9I3M8	Probable transcriptional regulator OS=Pseudomonas aeruginosa (strain ATCC 15692 / DSM 22644 / CIP 104116 / JCM 14847 / LMG 12228 / 1C / PRS 101 / PAO1) OX=208964 GN=PA1484 PE=4 SV=1	PA1484	1.547	0.00280255	Up	30.408	3.7	1	1	1	0.797	0.754	0.812	1.294	1.072	1.29		Cytoplasmic				GO:0050794 regulation of cellular process; GO:0006725 cellular aromatic compound metabolic process; GO:0097659 nucleic acid-templated transcription; GO:0060255 regulation of macromolecule metabolic process; GO:0019219 regulation of nucleobase-containing compound metabolic process; GO:0009058 biosynthetic process; GO:0044237 cellular metabolic process; GO:0071704 organic substance metabolic proces…		GO:0097159 organic cyclic compound binding; GO:1901363 heterocyclic compound binding; GO:0003677 DNA binding; GO:0005488 binding; GO:0003676 nucleic acid binding;	IPR011991; IPR016032; IPR000792;	Winged helix-turn-helix DNA-binding domain; Signal transduction response regulator, C-terminal effector; Transcription regulator LuxR, C-terminal;	K	COG2771	DNA-binding HTH domain-containing proteins
Q9HXS5	Uncharacterized protein OS=Pseudomonas aeruginosa (strain ATCC 15692 / DSM 22644 / CIP 104116 / JCM 14847 / LMG 12228 / 1C / PRS 101 / PAO1) OX=208964 GN=PA3716 PE=4 SV=1	PA3716	1.301	5.71108e-05	Up	60.503	34.7	11	11	22	0.885	0.88	0.859	1.112	1.147	1.154		Periplasmic
Q9HWI2	Probable acyl-CoA dehydrogenase OS=Pseudomonas aeruginosa (strain ATCC 15692 / DSM 22644 / CIP 104116 / JCM 14847 / LMG 12228 / 1C / PRS 101 / PAO1) OX=208964 GN=PA4199 PE=3 SV=1	PA4199	0.539	2.13748e-05	Down	63.926	24.3	14	11	28	1.363	1.269	1.264	0.685	0.701	0.712		Cytoplasmic				GO:0044699 single-organism process; GO:0008152 metabolic process; GO:0055114 oxidation-reduction process; GO:0044710 single-organism metabolic process;		GO:1901265 nucleoside phosphate binding; GO:0050660 flavin adenine dinucleotide binding; GO:0043167 ion binding; GO:0000166 nucleotide binding; GO:0048037 cofactor binding; GO:0016491 oxidoreductase activity; GO:0016627 oxidoreductase activity, acting on the CH-CH group of donors; GO:1901363 heterocyclic compound binding; GO:0097159 organic cyclic compound binding; GO:0003824 catalytic activity; …	IPR020953; IPR009100; IPR013786; IPR006091; IPR025878; IPR009075;	Acyl-CoA dehydrogenase, N-terminal, bacteria; Acyl-CoA dehydrogenase/oxidase, N-terminal and middle domain; Acyl-CoA dehydrogenase/oxidase, N-terminal; Acyl-CoA oxidase/dehydrogenase, central domain; Acetyl-CoA dehydrogenase-like C-terminal domain; Acyl-CoA dehydrogenase/oxidase C-terminal;	I	COG1960	Acyl-CoA dehydrogenases
Q9I3B6	Amidohydro-rel domain-containing protein OS=Pseudomonas aeruginosa (strain ATCC 15692 / DSM 22644 / CIP 104116 / JCM 14847 / LMG 12228 / 1C / PRS 101 / PAO1) OX=208964 GN=PA1605 PE=4 SV=1	PA1605	0.756	0.00550477	Down	39.48	5.8	2	2	3	1.031	1.204	1.185	0.869	0.876	0.839		Cytoplasmic						GO:0016787 hydrolase activity; GO:0003824 catalytic activity;	IPR032466; IPR006680;	Metal-dependent hydrolase; Amidohydrolase-related;
Q9HVS0	Glycine-glutamate dipeptide porin OpdP OS=Pseudomonas aeruginosa (strain ATCC 15692 / DSM 22644 / CIP 104116 / JCM 14847 / LMG 12228 / 1C / PRS 101 / PAO1) OX=208964 GN=opdP PE=1 SV=1	opdP	4.384	0.000296305	Up	53.031	7.4	3	3	4	0.313	0.47	0.334	1.628	1.671	1.598		OuterMembrane				GO:0006810 transport; GO:0055085 transmembrane transport; GO:0006857 oligopeptide transport; GO:0071702 organic substance transport; GO:0042938 dipeptide transport; GO:0051179 localization; GO:0042886 amide transport; GO:0015833 peptide transport; GO:0071705 nitrogen compound transport; GO:0051234 establishment of localization;	GO:0031224 intrinsic component of membrane; GO:0016020 membrane; GO:0016021 integral component of membrane; GO:0044425 membrane part;	GO:0022829 wide pore channel activity; GO:0042936 dipeptide transporter activity; GO:0022803 passive transmembrane transporter activity; GO:0015288 porin activity; GO:0022892 substrate-specific transporter activity; GO:0015197 peptide transporter activity; GO:0015267 channel activity; GO:0015198 oligopeptide transporter activity; GO:0022857 transmembrane transporter activity; GO:0005215 transport…	IPR023614;	Porin domain;
Q9I3Y6	3-dmu-9_3-mt domain-containing protein OS=Pseudomonas aeruginosa (strain ATCC 15692 / DSM 22644 / CIP 104116 / JCM 14847 / LMG 12228 / 1C / PRS 101 / PAO1) OX=208964 GN=PA1358 PE=1 SV=1	PA1358	0.361	4.06529e-06	Down	14.701	7.6	1	1	2	1.531	1.459	1.429	0.517	0.554	0.525		Periplasmic							IPR029068; IPR028973;	Glyoxalase/Bleomycin resistance protein/Dihydroxybiphenyl dioxygenase; PhnB-like;	S	COG3865	Uncharacterized protein conserved in bacteria
Q9I1H5	Chitinase OS=Pseudomonas aeruginosa (strain ATCC 15692 / DSM 22644 / CIP 104116 / JCM 14847 / LMG 12228 / 1C / PRS 101 / PAO1) OX=208964 GN=chiC PE=3 SV=1	chiC	0.461	4.23132e-05	Down	53.042	57.1	21	21	96	1.409	1.327	1.332	0.615	0.667	0.592		Extracellular				GO:0008152 metabolic process; GO:0005975 carbohydrate metabolic process; GO:0044238 primary metabolic process; GO:0071704 organic substance metabolic process;	GO:0005576 extracellular region;	GO:0003824 catalytic activity; GO:0005488 binding; GO:0016798 hydrolase activity, acting on glycosyl bonds; GO:0004553 hydrolase activity, hydrolyzing O-glycosyl compounds; GO:0030246 carbohydrate binding; GO:0016787 hydrolase activity; GO:0005515 protein binding;	IPR003610; IPR001223; IPR013783; IPR003961; IPR017853; IPR013781;	Carbohydrate-binding module family 5/12; Glycoside hydrolase family 18, catalytic domain; Immunoglobulin-like fold; Fibronectin type III; Glycoside hydrolase superfamily; Glycoside hydrolase, catalytic domain;	G	COG3469	Chitinase
Q9HY89	HMA domain-containing protein OS=Pseudomonas aeruginosa (strain ATCC 15692 / DSM 22644 / CIP 104116 / JCM 14847 / LMG 12228 / 1C / PRS 101 / PAO1) OX=208964 GN=PA3520 PE=4 SV=1	PA3520	0.42	0.000199134	Down	7.098	53.1	4	4	9	1.495	1.42	1.394	0.68	0.577	0.552		Cytoplasmic	K07213	ATOX1, ATX1, copZ, golB; copper chaperone		GO:0006810 transport; GO:0051179 localization; GO:0006812 cation transport; GO:0030001 metal ion transport; GO:0006811 ion transport; GO:0051234 establishment of localization;		GO:0046872 metal ion binding; GO:0043169 cation binding; GO:0005488 binding; GO:0043167 ion binding;	IPR006121;	Heavy metal-associated domain, HMA;	P	COG2608	Copper chaperone
G3XD78	Regulatory protein RsaL OS=Pseudomonas aeruginosa (strain ATCC 15692 / DSM 22644 / CIP 104116 / JCM 14847 / LMG 12228 / 1C / PRS 101 / PAO1) OX=208964 GN=rsaL PE=4 SV=1	rsaL	0.485	0.000605348	Down	9.3925	23.8	2	2	6	1.461	1.27	1.322	0.615	0.614	0.738		Cytoplasmic				GO:0065008 regulation of biological quality; GO:0060311 negative regulation of elastin catabolic process; GO:0044764 multi-organism cellular process; GO:0051709 regulation of killing of cells of other organism; GO:0040013 negative regulation of locomotion; GO:2001141 regulation of RNA biosynthetic process; GO:0032879 regulation of localization; GO:0051710 regulation of cytolysis in other organism…		GO:0097159 organic cyclic compound binding; GO:1901363 heterocyclic compound binding; GO:0003677 DNA binding; GO:0005488 binding; GO:0003676 nucleic acid binding;	IPR010982;	Lambda repressor-like, DNA-binding domain;
Q9I683	Uncharacterized protein OS=Pseudomonas aeruginosa (strain ATCC 15692 / DSM 22644 / CIP 104116 / JCM 14847 / LMG 12228 / 1C / PRS 101 / PAO1) OX=208964 GN=PA0434 PE=3 SV=1	PA0434	1.396	0.000245762	Up	81.304	1.5	1	1	1	0.838	0.803	0.869	1.178	1.19	1.135		OuterMembrane	K02014	TC.FEV.OM; iron complex outermembrane recepter protein		GO:0015688 iron chelate transport; GO:0006810 transport; GO:1902578 single-organism localization; GO:0015891 siderophore transport; GO:0044699 single-organism process; GO:1901678 iron coordination entity transport; GO:0051179 localization; GO:0051234 establishment of localization; GO:0044765 single-organism transport;	GO:0016020 membrane; GO:0009279 cell outer membrane; GO:0019867 outer membrane; GO:0030313 cell envelope; GO:0044462 external encapsulating structure part; GO:0030312 external encapsulating structure; GO:0044464 cell part; GO:0071944 cell periphery; GO:0031975 envelope; GO:0005623 cell;	GO:0060089 molecular transducer activity; GO:0004872 receptor activity; GO:0005506 iron ion binding; GO:0046914 transition metal ion binding; GO:0005488 binding; GO:0043167 ion binding; GO:0046872 metal ion binding; GO:0043169 cation binding;	IPR012910; IPR000531;	TonB-dependent receptor, plug domain; TonB-dependent receptor, beta-barrel;	P	COG1629	Outer membrane receptor proteins, mostly Fe transport
Q9I6A7	DUF4426 domain-containing protein OS=Pseudomonas aeruginosa (strain ATCC 15692 / DSM 22644 / CIP 104116 / JCM 14847 / LMG 12228 / 1C / PRS 101 / PAO1) OX=208964 GN=PA0388 PE=1 SV=1	PA0388	1.41	9.76159e-05	Up	15.302	50.4	7	7	20	0.842	0.826	0.822	1.209	1.175	1.126		Periplasmic							IPR025218;	Domain of unknown function DUF4426;
Q9I253	Cysteine desulfurase OS=Pseudomonas aeruginosa (strain ATCC 15692 / DSM 22644 / CIP 104116 / JCM 14847 / LMG 12228 / 1C / PRS 101 / PAO1) OX=208964 GN=PA2062 PE=3 SV=1	PA2062	0.379	0.000125371	Down	41.52	13	4	4	6	1.499	1.318	1.543	0.591	0.554	0.506		Cytoplasmic	K04487	iscS, NFS1; cysteine desulfurase [EC:2.8.1.7]	pae00730 Thiamine metabolism; pae01100 Metabolic pathways; pae04122 Sulfur relay system			GO:0003824 catalytic activity;	IPR015424; IPR000192; IPR015422; IPR015421;	Pyridoxal phosphate-dependent transferase; Aminotransferase class V domain; Pyridoxal phosphate-dependent transferase, major region, subdomain 2; Pyridoxal phosphate-dependent transferase, major region, subdomain 1;	E	COG1104	Cysteine sulfinate desulfinase/cysteine desulfurase and related enzymes
Q9HYR6	Condensation domain-containing protein OS=Pseudomonas aeruginosa (strain ATCC 15692 / DSM 22644 / CIP 104116 / JCM 14847 / LMG 12228 / 1C / PRS 101 / PAO1) OX=208964 GN=PA3329 PE=4 SV=1	PA3329	1.317	0.000162876	Up	49.134	41	15	15	22	0.84	0.887	0.871	1.12	1.167	1.135		Cytoplasmic							IPR001242;	Condensation domain;	Q	COG1020	Non-ribosomal peptide synthetase modules and related proteins
Q9I1Y1	DUF4142 domain-containing protein OS=Pseudomonas aeruginosa (strain ATCC 15692 / DSM 22644 / CIP 104116 / JCM 14847 / LMG 12228 / 1C / PRS 101 / PAO1) OX=208964 GN=PA2134 PE=4 SV=1	PA2134	0.509	2.10955e-05	Down	20.596	58.4	10	10	33	1.358	1.333	1.319	0.676	0.716	0.65		Periplasmic	K08995	K08995; putative membrane protein					IPR025419; IPR012347;	Domain of unknown function DUF4142; Ferritin-related;	S	COG3652	Predicted outer membrane protein
Q9I4B0	Uncharacterized protein OS=Pseudomonas aeruginosa (strain ATCC 15692 / DSM 22644 / CIP 104116 / JCM 14847 / LMG 12228 / 1C / PRS 101 / PAO1) OX=208964 GN=PA1228 PE=4 SV=1	PA1228	1.396	4.81493e-05	Up	12.362	14.7	1	1	1	0.815	0.855	0.84	1.194	1.154	1.156		Periplasmic
Q9HZ49	Probable permease of ABC sugar transporter OS=Pseudomonas aeruginosa (strain ATCC 15692 / DSM 22644 / CIP 104116 / JCM 14847 / LMG 12228 / 1C / PRS 101 / PAO1) OX=208964 GN=PA3189 PE=3 SV=1	PA3189	0.589	0.000116087	Down	34.506	8.4	2	2	2	1.268	1.299	1.216	0.721	0.788	0.721		InnerMembrane	K17316	gtsB, glcF; glucose/mannose transport system permease protein	pae02010 ABC transporters	GO:0006810 transport; GO:1902578 single-organism localization; GO:0008643 carbohydrate transport; GO:0044699 single-organism process; GO:0071702 organic substance transport; GO:0051179 localization; GO:0051234 establishment of localization; GO:0044765 single-organism transport;	GO:0016020 membrane; GO:0031226 intrinsic component of plasma membrane; GO:0044459 plasma membrane part; GO:0044425 membrane part; GO:0044464 cell part; GO:0071944 cell periphery; GO:0031224 intrinsic component of membrane; GO:0005887 integral component of plasma membrane; GO:0005623 cell; GO:0016021 integral component of membrane; GO:0005886 plasma membrane;	GO:0022892 substrate-specific transporter activity; GO:0005215 transporter activity;	IPR000515;	ABC transporter type 1, transmembrane domain MetI-like;	G	COG1175	ABC-type sugar transport systems, permease components
Q9I1L3	Uncharacterized protein OS=Pseudomonas aeruginosa (strain ATCC 15692 / DSM 22644 / CIP 104116 / JCM 14847 / LMG 12228 / 1C / PRS 101 / PAO1) OX=208964 GN=PA2260 PE=1 SV=1	PA2260	1.325	0.00011364	Up	28.98	36.2	7	7	9	0.832	0.879	0.873	1.139	1.156	1.128		Cytoplasmic							IPR013022;	Xylose isomerase-like, TIM barrel domain;
Q9HXC4	Probable binding protein component of ABC transporter OS=Pseudomonas aeruginosa (strain ATCC 15692 / DSM 22644 / CIP 104116 / JCM 14847 / LMG 12228 / 1C / PRS 101 / PAO1) OX=208964 GN=PA3889 PE=4 SV=1	PA3889	0.738	0.00139798	Down	34.722	14.1	4	4	7	1.204	1.068	1.188	0.86	0.845	0.85		Cytoplasmic	K05845	opuC; osmoprotectant transport system substrate-binding protein	pae02010 ABC transporters	GO:0033554 cellular response to stress; GO:0072337 modified amino acid transport; GO:0034220 ion transmembrane transport; GO:0009628 response to abiotic stimulus; GO:0044699 single-organism process; GO:0072488 ammonium transmembrane transport; GO:0050896 response to stimulus; GO:0015838 amino-acid betaine transport; GO:0051234 establishment of localization; GO:1902603 carnitine transmembrane tran…	GO:0016020 membrane; GO:0071944 cell periphery; GO:0098796 membrane protein complex; GO:0098797 plasma membrane protein complex; GO:0032991 macromolecular complex; GO:0031224 intrinsic component of membrane; GO:0005623 cell; GO:1902495 transmembrane transporter complex; GO:0016021 integral component of membrane; GO:0098533 ATPase dependent transmembrane transport complex; GO:0005886 plasma membra…	GO:0008519 ammonium transmembrane transporter activity; GO:0072349 modified amino acid transmembrane transporter activity; GO:0015226 carnitine transmembrane transporter activity; GO:0015075 ion transmembrane transporter activity; GO:0015199 amino-acid betaine transmembrane transporter activity; GO:0022892 substrate-specific transporter activity; GO:0015101 organic cation transmembrane transporte…	IPR007210;	ABC-type glycine betaine transport system, substrate-binding domain;	M	COG1732	Periplasmic glycine betaine/choline-binding (lipo)protein of an ABC-type transport system (osmoprotectant binding protein)
Q9I307	Uncharacterized protein OS=Pseudomonas aeruginosa (strain ATCC 15692 / DSM 22644 / CIP 104116 / JCM 14847 / LMG 12228 / 1C / PRS 101 / PAO1) OX=208964 GN=PA1730 PE=4 SV=1	PA1730	0.728	0.0015035	Down	52.617	16.4	6	6	7	1.219	1.138	1.144	0.879	0.877	0.791		Cytoplasmic									S	COG2308	Uncharacterized conserved protein
G3XD91	Poly(3-hydroxyalkanoic acid) depolymerase OS=Pseudomonas aeruginosa (strain ATCC 15692 / DSM 22644 / CIP 104116 / JCM 14847 / LMG 12228 / 1C / PRS 101 / PAO1) OX=208964 GN=phaD PE=4 SV=1	phaD	0.444	1.89703e-05	Down	31.47	20.7	4	4	4	1.388	1.438	1.336	0.6	0.65	0.599		InnerMembrane	K22250	phaZ; poly(3-hydroxyoctanoate) depolymerase [EC:3.1.1.76]					IPR029058; IPR000073;	Alpha/Beta hydrolase fold; Alpha/beta hydrolase fold-1;	R	COG0596	Predicted hydrolases or acyltransferases (alpha/beta hydrolase superfamily)
Q9I6A4	Uncharacterized protein OS=Pseudomonas aeruginosa (strain ATCC 15692 / DSM 22644 / CIP 104116 / JCM 14847 / LMG 12228 / 1C / PRS 101 / PAO1) OX=208964 GN=PA0391 PE=4 SV=1	PA0391	1.459	6.77898e-05	Up	75.039	12.7	6	6	9	0.844	0.808	0.795	1.183	1.168	1.22		Cytoplasmic							IPR027417;	P-loop containing nucleoside triphosphate hydrolase;	R	COG0699	Predicted GTPases (dynamin-related)
Q9I6L3	Peptidase_M48 domain-containing protein OS=Pseudomonas aeruginosa (strain ATCC 15692 / DSM 22644 / CIP 104116 / JCM 14847 / LMG 12228 / 1C / PRS 101 / PAO1) OX=208964 GN=PA0277 PE=3 SV=1	PA0277	2.389	6.89629e-07	Up	26.626	14.7	3	3	5	0.58	0.593	0.592	1.414	1.435	1.367		Periplasmic	K07387	K07387; putative metalloprotease [EC:3.4.24.-]		GO:0006508 proteolysis; GO:0008152 metabolic process; GO:0043170 macromolecule metabolic process; GO:0019538 protein metabolic process; GO:0044238 primary metabolic process; GO:0071704 organic substance metabolic process;		GO:0004175 endopeptidase activity; GO:0004222 metalloendopeptidase activity; GO:0008233 peptidase activity; GO:0003824 catalytic activity; GO:0070011 peptidase activity, acting on L-amino acid peptides; GO:0016787 hydrolase activity; GO:0008237 metallopeptidase activity;	IPR001915;	Peptidase M48;	O	COG0501	Zn-dependent protease with chaperone function
Q9I1D3	Pyr_redox_2 domain-containing protein OS=Pseudomonas aeruginosa (strain ATCC 15692 / DSM 22644 / CIP 104116 / JCM 14847 / LMG 12228 / 1C / PRS 101 / PAO1) OX=208964 GN=PA2345 PE=4 SV=1	PA2345	0.48	1.09444e-05	Down	44.677	32.8	9	9	14	1.386	1.388	1.288	0.636	0.653	0.66		Cytoplasmic	K17218	sqr; sulfide:quinone oxidoreductase [EC:1.8.5.4]	pae00920 Sulfur metabolism	GO:0044699 single-organism process; GO:0008152 metabolic process; GO:0055114 oxidation-reduction process; GO:0044710 single-organism metabolic process;	GO:0031224 intrinsic component of membrane; GO:0016020 membrane; GO:0016021 integral component of membrane; GO:0044425 membrane part;	GO:0003824 catalytic activity; GO:0016491 oxidoreductase activity;	IPR023753;	FAD/NAD(P)-binding domain;	R	COG0446	Uncharacterized NAD(FAD)-dependent dehydrogenases
Q9HTP2	Probable aldehyde dehydrogenase OS=Pseudomonas aeruginosa (strain ATCC 15692 / DSM 22644 / CIP 104116 / JCM 14847 / LMG 12228 / 1C / PRS 101 / PAO1) OX=208964 GN=PA5312 PE=1 SV=1	PA5312	1.568	6.6034e-05	Up	53.143	55.1	19	19	70	0.752	0.802	0.8	1.233	1.196	1.261		Cytoplasmic	K12254	kauB; 4-guanidinobutyraldehyde dehydrogenase / NAD-dependent aldehyde dehydrogenase [EC:1.2.1.54 1.2.1.-]	pae00330 Arginine and proline metabolism; pae01100 Metabolic pathways	GO:0044699 single-organism process; GO:0008152 metabolic process; GO:0055114 oxidation-reduction process; GO:0044710 single-organism metabolic process;		GO:0016620 oxidoreductase activity, acting on the aldehyde or oxo group of donors, NAD or NADP as acceptor; GO:0003824 catalytic activity; GO:0016491 oxidoreductase activity; GO:0016903 oxidoreductase activity, acting on the aldehyde or oxo group of donors;	IPR016161; IPR015590; IPR016162; IPR016163;	Aldehyde/histidinol dehydrogenase; Aldehyde dehydrogenase domain; Aldehyde dehydrogenase N-terminal domain; Aldehyde dehydrogenase, C-terminal;	C	COG1012	NAD-dependent aldehyde dehydrogenases
Q9HTM5	Uncharacterized protein OS=Pseudomonas aeruginosa (strain ATCC 15692 / DSM 22644 / CIP 104116 / JCM 14847 / LMG 12228 / 1C / PRS 101 / PAO1) OX=208964 GN=PA5330 PE=4 SV=1	PA5330	1.328	1.84013e-05	Up	22.434	34.1	6	6	7	0.865	0.859	0.883	1.147	1.142	1.174		OuterMembrane
Q9HYP6	Flagella basal body P-ring formation protein FlgA OS=Pseudomonas aeruginosa (strain ATCC 15692 / DSM 22644 / CIP 104116 / JCM 14847 / LMG 12228 / 1C / PRS 101 / PAO1) OX=208964 GN=PA3350 PE=3 SV=1	PA3350	0.704	0.00720871	Down	25.522	48.3	7	7	8	1.172	1.153	1.206	0.881	0.886	0.718		Cytoplasmic	K02386	flgA; flagella basal body P-ring formation protein FlgA	pae02040 Flagellar assembly	GO:0016043 cellular component organization; GO:1902589 single-organism organelle organization; GO:0044781 bacterial-type flagellum organization; GO:0030030 cell projection organization; GO:0006996 organelle organization; GO:0044763 single-organism cellular process; GO:0044699 single-organism process; GO:0009987 cellular process; GO:0071840 cellular component organization or biogenesis;	GO:0005623 cell; GO:0044464 cell part; GO:0042597 periplasmic space;		IPR017585; IPR013974;	Flagella basal body P-ring formation protein FlgA, C-terminal; SAF domain;	NO	COG1261	Flagellar basal body P-ring biosynthesis protein
Q9HTF2	Uncharacterized protein OS=Pseudomonas aeruginosa (strain ATCC 15692 / DSM 22644 / CIP 104116 / JCM 14847 / LMG 12228 / 1C / PRS 101 / PAO1) OX=208964 GN=PA5412 PE=4 SV=1	PA5412	2.302	5.02896e-05	Up	93.324	5	4	4	4	0.561	0.629	0.631	1.463	1.362	1.367		Cytoplasmic					GO:0031224 intrinsic component of membrane; GO:0016020 membrane; GO:0016021 integral component of membrane; GO:0044425 membrane part;
Q9HVI5	CobW C-terminal domain-containing protein OS=Pseudomonas aeruginosa (strain ATCC 15692 / DSM 22644 / CIP 104116 / JCM 14847 / LMG 12228 / 1C / PRS 101 / PAO1) OX=208964 GN=PA4604 PE=3 SV=1	PA4604	1.321	0.0018135	Up	37.256	44.3	10	10	15	0.881	0.87	0.822	1.101	1.093	1.204		Cytoplasmic							IPR027417; IPR003495; IPR011629;	P-loop containing nucleoside triphosphate hydrolase; CobW/HypB/UreG, nucleotide-binding domain; Cobalamin (vitamin B12) biosynthesis CobW-like, C-terminal;	R	COG0523	Putative GTPases (G3E family)
Q9I5C8	Probable major facilitator superfamily (MFS) transporter OS=Pseudomonas aeruginosa (strain ATCC 15692 / DSM 22644 / CIP 104116 / JCM 14847 / LMG 12228 / 1C / PRS 101 / PAO1) OX=208964 GN=PA0811 PE=4 SV=1	PA0811	0.767	0.00584055	Down	43.35	2.9	1	1	1	1.146	1.085	1.172	0.82	0.947	0.842		InnerMembrane				GO:0006820 anion transport; GO:0006810 transport; GO:0055085 transmembrane transport; GO:0051179 localization; GO:0006811 ion transport; GO:0051234 establishment of localization;	GO:0031224 intrinsic component of membrane; GO:0016020 membrane; GO:0016021 integral component of membrane; GO:0044425 membrane part;	GO:0022857 transmembrane transporter activity; GO:0005215 transporter activity;	IPR020846;	Major facilitator superfamily domain;
Q9I0U6	Uncharacterized protein OS=Pseudomonas aeruginosa (strain ATCC 15692 / DSM 22644 / CIP 104116 / JCM 14847 / LMG 12228 / 1C / PRS 101 / PAO1) OX=208964 GN=PA2538 PE=4 SV=1	PA2538	1.717	7.61781e-05	Up	16.567	13.3	2	2	2	0.694	0.746	0.773	1.253	1.263	1.284		InnerMembrane					GO:0031224 intrinsic component of membrane; GO:0016020 membrane; GO:0016021 integral component of membrane; GO:0044425 membrane part;
Q9I386	Uncharacterized protein OS=Pseudomonas aeruginosa (strain ATCC 15692 / DSM 22644 / CIP 104116 / JCM 14847 / LMG 12228 / 1C / PRS 101 / PAO1) OX=208964 GN=PA1639 PE=4 SV=1	PA1639	1.341	0.000109315	Up	22.457	20.9	4	4	5	0.836	0.838	0.881	1.162	1.134	1.129		Cytoplasmic
Q9I3G7	Uncharacterized protein OS=Pseudomonas aeruginosa (strain ATCC 15692 / DSM 22644 / CIP 104116 / JCM 14847 / LMG 12228 / 1C / PRS 101 / PAO1) OX=208964 GN=PA1550 PE=4 SV=1	PA1550	1.347	0.000189418	Up	20.338	52	7	7	21	0.828	0.837	0.883	1.168	1.133	1.13		Cytoplasmic	K09926	K09926; uncharacterized protein			GO:0031224 intrinsic component of membrane; GO:0016020 membrane; GO:0016021 integral component of membrane; GO:0044425 membrane part;				S	COG3198	Uncharacterized protein conserved in bacteria
Q9I635	Probable acetyltransferase OS=Pseudomonas aeruginosa (strain ATCC 15692 / DSM 22644 / CIP 104116 / JCM 14847 / LMG 12228 / 1C / PRS 101 / PAO1) OX=208964 GN=PA0483 PE=4 SV=1	PA0483	1.917	0.000122879	Up	16.578	25.9	3	3	6	0.668	0.689	0.717	1.259	1.288	1.429		Cytoplasmic				GO:0044267 cellular protein metabolic process; GO:0044238 primary metabolic process; GO:0044237 cellular metabolic process; GO:0071704 organic substance metabolic process; GO:0008152 metabolic process; GO:0006473 protein acetylation; GO:0043543 protein acylation; GO:0031365 N-terminal protein amino acid modification; GO:0044260 cellular macromolecule metabolic process; GO:0006464 cellular protein…	GO:1902494 catalytic complex; GO:0031248 protein acetyltransferase complex; GO:0044464 cell part; GO:0005622 intracellular; GO:0032991 macromolecular complex; GO:0044424 intracellular part; GO:1990234 transferase complex; GO:0005623 cell; GO:1902493 acetyltransferase complex;	GO:0034212 peptide N-acetyltransferase activity; GO:0016746 transferase activity, transferring acyl groups; GO:0003824 catalytic activity; GO:0004596 peptide alpha-N-acetyltransferase activity; GO:0016740 transferase activity; GO:0016747 transferase activity, transferring acyl groups other than amino-acyl groups; GO:0008080 N-acetyltransferase activity; GO:0016407 acetyltransferase activity; GO:0…	IPR000182; IPR016181;	GNAT domain; Acyl-CoA N-acyltransferase;	KR	COG0454	Histone acetyltransferase HPA2 and related acetyltransferases
G3XD84	Type 4 fimbrial biogenesis protein PilV OS=Pseudomonas aeruginosa (strain ATCC 15692 / DSM 22644 / CIP 104116 / JCM 14847 / LMG 12228 / 1C / PRS 101 / PAO1) OX=208964 GN=pilV PE=4 SV=1	pilV	0.306	3.19824e-06	Down	20.061	5.9	1	1	2	1.621	1.53	1.457	0.462	0.475	0.473		Periplasmic	K02671	pilV; type IV pilus assembly protein PilV		GO:0044085 cellular component biogenesis; GO:0016043 cellular component organization; GO:0051674 localization of cell; GO:0044763 single-organism cellular process; GO:0044699 single-organism process; GO:0048870 cell motility; GO:0030031 cell projection assembly; GO:0043683 type IV pilus biogenesis; GO:0030030 cell projection organization; GO:0022607 cellular component assembly; GO:0009297 pilus a…	GO:0016020 membrane; GO:0042995 cell projection; GO:0009289 pilus; GO:0044464 cell part; GO:0044425 membrane part; GO:0044096 type IV pilus; GO:0031224 intrinsic component of membrane; GO:0005623 cell; GO:0016021 integral component of membrane;				NU	COG4967	Tfp pilus assembly protein PilV
Q9HZP4	Uncharacterized protein OS=Pseudomonas aeruginosa (strain ATCC 15692 / DSM 22644 / CIP 104116 / JCM 14847 / LMG 12228 / 1C / PRS 101 / PAO1) OX=208964 GN=PA2954 PE=4 SV=1	PA2954	0.769	0.000366368	Down	21.24	37	5	5	6	1.13	1.118	1.152	0.836	0.877	0.901		Cytoplasmic	K09986	K09986; uncharacterized protein					IPR023361;	Protein of unknown function DUF1285, beta-roll domain;	S	COG3816	Uncharacterized protein conserved in bacteria
Q9HZ50	Probable permease of ABC sugar transporter OS=Pseudomonas aeruginosa (strain ATCC 15692 / DSM 22644 / CIP 104116 / JCM 14847 / LMG 12228 / 1C / PRS 101 / PAO1) OX=208964 GN=PA3188 PE=3 SV=1	PA3188	0.463	6.77828e-05	Down	30.69	11.7	4	4	5	1.478	1.347	1.289	0.66	0.624	0.621		InnerMembrane	K17317	gtsC, glcG; glucose/mannose transport system permease protein	pae02010 ABC transporters	GO:0006810 transport; GO:1902578 single-organism localization; GO:0008643 carbohydrate transport; GO:0044699 single-organism process; GO:0071702 organic substance transport; GO:0051179 localization; GO:0051234 establishment of localization; GO:0044765 single-organism transport;	GO:0016020 membrane; GO:0044464 cell part; GO:0071944 cell periphery; GO:0044425 membrane part; GO:0031224 intrinsic component of membrane; GO:0005623 cell; GO:0016021 integral component of membrane; GO:0005886 plasma membrane;		IPR000515;	ABC transporter type 1, transmembrane domain MetI-like;	G	COG0395	ABC-type sugar transport system, permease component
Q9HVP3	N-acetyltransferase domain-containing protein OS=Pseudomonas aeruginosa (strain ATCC 15692 / DSM 22644 / CIP 104116 / JCM 14847 / LMG 12228 / 1C / PRS 101 / PAO1) OX=208964 GN=PA4534 PE=1 SV=1	PA4534	0.501	0.000484792	Down	15.915	11.3	2	2	2	1.364	1.333	1.31	0.584	0.716	0.707		Cytoplasmic				GO:0008152 metabolic process; GO:0006473 protein acetylation; GO:0043543 protein acylation; GO:0044260 cellular macromolecule metabolic process; GO:0044267 cellular protein metabolic process; GO:0006464 cellular protein modification process; GO:0043170 macromolecule metabolic process; GO:0019538 protein metabolic process; GO:0036211 protein modification process; GO:0044238 primary metabolic proce…	GO:0044464 cell part; GO:0005622 intracellular; GO:0005737 cytoplasm; GO:0044424 intracellular part; GO:0005829 cytosol; GO:0005623 cell; GO:0044444 cytoplasmic part;	GO:0016746 transferase activity, transferring acyl groups; GO:0008080 N-acetyltransferase activity; GO:0016747 transferase activity, transferring acyl groups other than amino-acyl groups; GO:0003824 catalytic activity; GO:0016740 transferase activity; GO:0016407 acetyltransferase activity; GO:0016410 N-acyltransferase activity;	IPR000182; IPR016181;	GNAT domain; Acyl-CoA N-acyltransferase;	R	COG0456	Acetyltransferases
Q9I1B9	ImpA_N domain-containing protein OS=Pseudomonas aeruginosa (strain ATCC 15692 / DSM 22644 / CIP 104116 / JCM 14847 / LMG 12228 / 1C / PRS 101 / PAO1) OX=208964 GN=PA2360 PE=4 SV=1	PA2360	0.699	0.00276205	Down	40.816	10.1	3	3	3	1.082	1.246	1.206	0.876	0.814	0.781		Cytoplasmic	K11902	impA; type VI secretion system protein ImpA	pae02025 Biofilm formation - Pseudomonas aeruginosa				IPR010657;	ImpA, N-terminal;	S	COG3515	Uncharacterized protein conserved in bacteria
Q9I672	Uncharacterized protein OS=Pseudomonas aeruginosa (strain ATCC 15692 / DSM 22644 / CIP 104116 / JCM 14847 / LMG 12228 / 1C / PRS 101 / PAO1) OX=208964 GN=PA0446 PE=4 SV=1	PA0446	1.416	0.00346525	Up	43.846	40	12	12	25	0.792	0.844	0.832	1.052	1.186	1.257		Cytoplasmic						GO:0003824 catalytic activity;	IPR023606;	CoA-transferase family III domain;	C	COG1804	Predicted acyl-CoA transferases/carnitine dehydratase
Q9I2H2	Probable hydroxylase molybdopterin-containing subunit OS=Pseudomonas aeruginosa (strain ATCC 15692 / DSM 22644 / CIP 104116 / JCM 14847 / LMG 12228 / 1C / PRS 101 / PAO1) OX=208964 GN=PA1932 PE=4 SV=1	PA1932	0.381	0.00056757	Down	35.605	14.9	4	4	4	1.504	1.426	1.422	0.621	0.584	0.454		Cytoplasmic	K11178	yagS; xanthine dehydrogenase YagS FAD-binding subunit [EC:1.17.1.4]	pae00230 Purine metabolism; pae01100 Metabolic pathways; pae01120 Microbial metabolism in diverse environments	GO:0044699 single-organism process; GO:0008152 metabolic process; GO:0055114 oxidation-reduction process; GO:0044710 single-organism metabolic process;		GO:0097159 organic cyclic compound binding; GO:1901363 heterocyclic compound binding; GO:0016614 oxidoreductase activity, acting on CH-OH group of donors; GO:1901265 nucleoside phosphate binding; GO:0050660 flavin adenine dinucleotide binding; GO:0003824 catalytic activity; GO:0005488 binding; GO:0043167 ion binding; GO:0043168 anion binding; GO:0000166 nucleotide binding; GO:0048037 cofactor bin…	IPR016166; IPR005107; IPR002346; IPR016169; IPR016167;	FAD-binding, type 2; CO dehydrogenase flavoprotein, C-terminal; Molybdopterin dehydrogenase, FAD-binding; CO dehydrogenase flavoprotein-like, FAD-binding, subdomain 2; FAD-binding, type 2, subdomain 1;	C	COG1319	Aerobic-type carbon monoxide dehydrogenase, middle subunit CoxM/CutM homologs
Q9HX90	Uncharacterized protein OS=Pseudomonas aeruginosa (strain ATCC 15692 / DSM 22644 / CIP 104116 / JCM 14847 / LMG 12228 / 1C / PRS 101 / PAO1) OX=208964 GN=PA3923 PE=4 SV=1	PA3923	0.481	7.36605e-05	Down	69.589	20.1	8	8	14	1.419	1.326	1.255	0.669	0.641	0.613		OuterMembrane
G3XD21	Resistance-Nodulation-Cell Division (RND) multidrug efflux membrane fusion protein OS=Pseudomonas aeruginosa (strain ATCC 15692 / DSM 22644 / CIP 104116 / JCM 14847 / LMG 12228 / 1C / PRS 101 / PAO1) OX=208964 GN=PA2019 PE=3 SV=1	PA2019	0.267	0.00014373	Down	42.086	37.9	12	12	22	1.622	1.565	1.543	0.457	0.459	0.347		Cytoplasmic	K18094	mexX, amrA; membrane fusion protein, multidrug efflux system	pae01501 beta-Lactam resistance; pae02020 Two-component system	GO:0044763 single-organism cellular process; GO:0046677 response to antibiotic; GO:0044699 single-organism process; GO:0050896 response to stimulus; GO:0051234 establishment of localization; GO:0006810 transport; GO:0055085 transmembrane transport; GO:0042493 response to drug; GO:0042221 response to chemical; GO:1902578 single-organism localization; GO:0015893 drug transport; GO:0051301 cell divi…	GO:0016020 membrane; GO:0031226 intrinsic component of plasma membrane; GO:0044459 plasma membrane part; GO:0044425 membrane part; GO:0044464 cell part; GO:0071944 cell periphery; GO:0031224 intrinsic component of membrane; GO:0005623 cell; GO:0005886 plasma membrane;	GO:0015238 drug transmembrane transporter activity; GO:0090484 drug transporter activity; GO:0005215 transporter activity; GO:0022857 transmembrane transporter activity;	IPR032317;	RND efflux pump, membrane fusion protein, barrel-sandwich domain;	M	COG0845	Membrane-fusion protein
Q9HU11	Uncharacterized protein OS=Pseudomonas aeruginosa (strain ATCC 15692 / DSM 22644 / CIP 104116 / JCM 14847 / LMG 12228 / 1C / PRS 101 / PAO1) OX=208964 GN=PA5178 PE=4 SV=1	PA5178	0.74	0.000485569	Down	15.46	76.6	11	11	105	1.186	1.13	1.127	0.87	0.868	0.809		Cytoplasmic							IPR007055; IPR018392;	BON domain; LysM domain;	S	COG1652	Uncharacterized protein containing LysM domain
Q9I2Z1	Macro domain-containing protein OS=Pseudomonas aeruginosa (strain ATCC 15692 / DSM 22644 / CIP 104116 / JCM 14847 / LMG 12228 / 1C / PRS 101 / PAO1) OX=208964 GN=PA1746 PE=4 SV=1	PA1746	1.718	0.00014767	Up	18.189	66.1	7	7	25	0.756	0.68	0.756	1.22	1.259	1.286		Cytoplasmic							IPR002589;	Macro domain;	R	COG2110	Predicted phosphatase homologous to the C-terminal domain of histone macroH2A1
Q9HXV2	Uncharacterized protein OS=Pseudomonas aeruginosa (strain ATCC 15692 / DSM 22644 / CIP 104116 / JCM 14847 / LMG 12228 / 1C / PRS 101 / PAO1) OX=208964 GN=PA3688 PE=4 SV=1	PA3688	4.535	0.00028595	Up	12.918	12.3	1	1	2	0.279	0.423	0.384	1.723	1.621	1.581		Cytoplasmic
Q9I1R3	Probable binding protein component of ABC transporter OS=Pseudomonas aeruginosa (strain ATCC 15692 / DSM 22644 / CIP 104116 / JCM 14847 / LMG 12228 / 1C / PRS 101 / PAO1) OX=208964 GN=PA2204 PE=4 SV=1	PA2204	1.478	0.000185316	Up	29.308	41.8	9	9	19	0.774	0.851	0.789	1.201	1.178	1.19		Periplasmic	K02030	ABC.PA.S; polar amino acid transport system substrate-binding protein		GO:0050794 regulation of cellular process; GO:0044700 single organism signaling; GO:0051716 cellular response to stimulus; GO:0007165 signal transduction; GO:0050789 regulation of biological process; GO:0007154 cell communication; GO:0007166 cell surface receptor signaling pathway; GO:0035235 ionotropic glutamate receptor signaling pathway; GO:0044699 single-organism process; GO:0023052 signaling…	GO:0016020 membrane;	GO:0038023 signaling receptor activity; GO:0015276 ligand-gated ion channel activity; GO:0022824 transmitter-gated ion channel activity; GO:0005230 extracellular ligand-gated ion channel activity; GO:0022834 ligand-gated channel activity; GO:0015075 ion transmembrane transporter activity; GO:0022803 passive transmembrane transporter activity; GO:0022892 substrate-specific transporter activity; GO…	IPR001638; IPR001320;	Solute-binding protein family 3/N-terminal domain of MltF; Ionotropic glutamate receptor;	ET	COG0834	ABC-type amino acid transport/signal transduction systems, periplasmic component/domain
Q9I5J2	Uncharacterized protein OS=Pseudomonas aeruginosa (strain ATCC 15692 / DSM 22644 / CIP 104116 / JCM 14847 / LMG 12228 / 1C / PRS 101 / PAO1) OX=208964 GN=PA0737 PE=4 SV=1	PA0737	0.545	0.000388707	Down	18.819	4.6	1	1	1	1.236	1.284	1.367	0.647	0.76	0.713		Periplasmic
Q9I421	Uncharacterized protein OS=Pseudomonas aeruginosa (strain ATCC 15692 / DSM 22644 / CIP 104116 / JCM 14847 / LMG 12228 / 1C / PRS 101 / PAO1) OX=208964 GN=PA1323 PE=3 SV=1	PA1323	0.646	2.75683e-05	Down	11.586	13.6	2	2	4	1.216	1.255	1.18	0.78	0.801	0.776		Cytoplasmic									S	COG4575	Uncharacterized conserved protein
Q9HT83	Endo/exonuclease/phosphatase domain-containing protein OS=Pseudomonas aeruginosa (strain ATCC 15692 / DSM 22644 / CIP 104116 / JCM 14847 / LMG 12228 / 1C / PRS 101 / PAO1) OX=208964 GN=PA5488 PE=4 SV=1	PA5488	1.801	1.02451e-05	Up	32.949	20.9	4	4	6	0.694	0.735	0.718	1.322	1.281	1.264		Cytoplasmic							IPR005135;	Endonuclease/exonuclease/phosphatase;	R	COG3568	Metal-dependent hydrolase
Q9HXZ9	Uncharacterized protein OS=Pseudomonas aeruginosa (strain ATCC 15692 / DSM 22644 / CIP 104116 / JCM 14847 / LMG 12228 / 1C / PRS 101 / PAO1) OX=208964 GN=PA3631 PE=3 SV=1	PA3631	0.731	0.00234508	Down	44.02	8.6	3	3	5	1.182	1.077	1.214	0.88	0.856	0.802		InnerMembrane	K07112	K07112; uncharacterized protein			GO:0031224 intrinsic component of membrane; GO:0016020 membrane; GO:0016021 integral component of membrane; GO:0044425 membrane part;		IPR007272;	Sulphur transport domain;	R	COG2391	Predicted transporter component
Q9HW75	Uncharacterized protein OS=Pseudomonas aeruginosa (strain ATCC 15692 / DSM 22644 / CIP 104116 / JCM 14847 / LMG 12228 / 1C / PRS 101 / PAO1) OX=208964 GN=PA4326 PE=4 SV=1	PA4326	0.718	0.000660126	Down	14.258	18.1	2	2	2	1.241	1.152	1.11	0.832	0.856	0.828		OuterMembrane
Q9I3U7	Probable two-component response regulator OS=Pseudomonas aeruginosa (strain ATCC 15692 / DSM 22644 / CIP 104116 / JCM 14847 / LMG 12228 / 1C / PRS 101 / PAO1) OX=208964 GN=PA1397 PE=4 SV=1	PA1397	2.485	0.00175413	Up	22.999	25.7	4	4	6	0.539	0.55	0.64	1.22	1.328	1.748		Cytoplasmic				GO:0050794 regulation of cellular process; GO:0044700 single organism signaling; GO:0006725 cellular aromatic compound metabolic process; GO:0097659 nucleic acid-templated transcription; GO:0060255 regulation of macromolecule metabolic process; GO:0019219 regulation of nucleobase-containing compound metabolic process; GO:0044699 single-organism process; GO:0009058 biosynthetic process; GO:0050896…	GO:0005623 cell; GO:0005622 intracellular; GO:0044464 cell part;	GO:0097159 organic cyclic compound binding; GO:1901363 heterocyclic compound binding; GO:0003677 DNA binding; GO:0005488 binding; GO:0003676 nucleic acid binding;	IPR011991; IPR016032; IPR011006; IPR000792; IPR001789;	Winged helix-turn-helix DNA-binding domain; Signal transduction response regulator, C-terminal effector; CheY-like superfamily; Transcription regulator LuxR, C-terminal; Signal transduction response regulator, receiver domain;	TK	COG2197	Response regulator containing a CheY-like receiver domain and an HTH DNA-binding domain
Q9HVJ7	Glutamate dehydrogenase OS=Pseudomonas aeruginosa (strain ATCC 15692 / DSM 22644 / CIP 104116 / JCM 14847 / LMG 12228 / 1C / PRS 101 / PAO1) OX=208964 GN=gdhA PE=3 SV=1	gdhA	0.756	0.00300783	Down	48.856	17.1	5	5	6	1.201	1.122	1.121	0.849	0.824	0.932		Cytoplasmic	K00262	E1.4.1.4, gdhA; glutamate dehydrogenase (NADP+) [EC:1.4.1.4]	pae00220 Arginine biosynthesis; pae00250 Alanine, aspartate and glutamate metabolism; pae00910 Nitrogen metabolism; pae01100 Metabolic pathways; pae01120 Microbial metabolism in diverse environments	GO:0043648 dicarboxylic acid metabolic process; GO:0016053 organic acid biosynthetic process; GO:0044699 single-organism process; GO:0009058 biosynthetic process; GO:1901566 organonitrogen compound biosynthetic process; GO:0044237 cellular metabolic process; GO:0009084 glutamine family amino acid biosynthetic process; GO:0071704 organic substance metabolic process; GO:0008152 metabolic process; G…	GO:0044464 cell part; GO:0005622 intracellular; GO:0005737 cytoplasm; GO:0044424 intracellular part; GO:0005829 cytosol; GO:0005623 cell; GO:0044444 cytoplasmic part;	GO:0016638 oxidoreductase activity, acting on the CH-NH2 group of donors; GO:0004352 glutamate dehydrogenase (NAD+) activity; GO:0003824 catalytic activity; GO:0016639 oxidoreductase activity, acting on the CH-NH2 group of donors, NAD or NADP as acceptor; GO:0004354 glutamate dehydrogenase (NADP+) activity; GO:0016491 oxidoreductase activity;	IPR006096; IPR016040; IPR033922; IPR006097;	Glutamate/phenylalanine/leucine/valine dehydrogenase, C-terminal; NAD(P)-binding domain; NAD(P) binding domain of glutamate dehydrogenase; Glutamate/phenylalanine/leucine/valine dehydrogenase, dimerisation domain;	E	COG0334	Glutamate dehydrogenase/leucine dehydrogenase
Q9HTL2	HDOD domain-containing protein OS=Pseudomonas aeruginosa (strain ATCC 15692 / DSM 22644 / CIP 104116 / JCM 14847 / LMG 12228 / 1C / PRS 101 / PAO1) OX=208964 GN=PA5346 PE=4 SV=1	PA5346	1.713	0.00200812	Up	51.427	12.8	4	4	5	0.732	0.654	0.832	1.277	1.197	1.326		Cytoplasmic				GO:0050794 regulation of cellular process; GO:0010468 regulation of gene expression; GO:0065008 regulation of biological quality; GO:0006448 regulation of translational elongation; GO:0031326 regulation of cellular biosynthetic process; GO:0080090 regulation of primary metabolic process; GO:0006450 regulation of translational fidelity; GO:0060255 regulation of macromolecule metabolic process; GO:…		GO:0002161 aminoacyl-tRNA editing activity; GO:0016787 hydrolase activity; GO:0052689 carboxylic ester hydrolase activity; GO:0003824 catalytic activity; GO:0016788 hydrolase activity, acting on ester bonds;	IPR013976; IPR007214;	Metal-dependent hydrolase HDOD; YbaK/aminoacyl-tRNA synthetase-associated domain;	S	COG2606	Uncharacterized conserved protein
Q9I6X5	Probable Resistance-Nodulation-Cell Division (RND) efflux membrane fusion protein OS=Pseudomonas aeruginosa (strain ATCC 15692 / DSM 22644 / CIP 104116 / JCM 14847 / LMG 12228 / 1C / PRS 101 / PAO1) OX=208964 GN=PA0157 PE=1 SV=1	PA0157	0.726	5.28646e-05	Down	38.282	39.6	11	11	21	1.189	1.183	1.137	0.833	0.852	0.863		OuterMembrane	K21137	triB; membrane fusion protein, multidrug efflux system		GO:0044763 single-organism cellular process; GO:0006810 transport; GO:0044699 single-organism process; GO:0055085 transmembrane transport; GO:0051301 cell division; GO:0051179 localization; GO:0009987 cellular process; GO:0051234 establishment of localization;	GO:0016020 membrane;	GO:0005215 transporter activity;	IPR032317;	RND efflux pump, membrane fusion protein, barrel-sandwich domain;	M	COG0845	Membrane-fusion protein
Q9I208	Uncharacterized protein OS=Pseudomonas aeruginosa (strain ATCC 15692 / DSM 22644 / CIP 104116 / JCM 14847 / LMG 12228 / 1C / PRS 101 / PAO1) OX=208964 GN=PA2107 PE=1 SV=1	PA2107	0.347	0.000283522	Down	14.219	33.3	2	2	6	1.474	1.516	1.499	0.565	0.561	0.431		Cytoplasmic									C	COG1145	Ferredoxin
Q9HXR4	Uncharacterized protein OS=Pseudomonas aeruginosa (strain ATCC 15692 / DSM 22644 / CIP 104116 / JCM 14847 / LMG 12228 / 1C / PRS 101 / PAO1) OX=208964 GN=PA3728 PE=4 SV=1	PA3728	1.771	5.70154e-05	Up	197.13	21.6	30	30	37	0.675	0.736	0.738	1.247	1.258	1.3		Cytoplasmic						GO:0005524 ATP binding; GO:1901265 nucleoside phosphate binding; GO:0001882 nucleoside binding; GO:0043167 ion binding; GO:0016817 hydrolase activity, acting on acid anhydrides; GO:0016787 hydrolase activity; GO:0000166 nucleotide binding; GO:0017111 nucleoside-triphosphatase activity; GO:0016887 ATPase activity; GO:0097159 organic cyclic compound binding; GO:1901363 heterocyclic compound binding…	IPR011704; IPR020958; IPR027417;	ATPase, dynein-related, AAA domain; DUF3686; P-loop containing nucleoside triphosphate hydrolase;
Q9I771	Uncharacterized protein OS=Pseudomonas aeruginosa (strain ATCC 15692 / DSM 22644 / CIP 104116 / JCM 14847 / LMG 12228 / 1C / PRS 101 / PAO1) OX=208964 GN=PA0061 PE=4 SV=1	PA0061	0.674	0.00415142	Down	16.119	18.6	3	3	3	1.317	1.12	1.16	0.812	0.869	0.743		Periplasmic
Q9HYP9	Probable two-component response regulator OS=Pseudomonas aeruginosa (strain ATCC 15692 / DSM 22644 / CIP 104116 / JCM 14847 / LMG 12228 / 1C / PRS 101 / PAO1) OX=208964 GN=PA3346 PE=4 SV=1	PA3346	0.534	0.000152679	Down	63.15	12.4	6	6	14	1.373	1.239	1.29	0.741	0.665	0.676		Cytoplasmic	K20977	hsbR; two-component system, HptB-dependent secretion and biofilm response regulator	pae02020 Two-component system; pae02025 Biofilm formation - Pseudomonas aeruginosa	GO:0050794 regulation of cellular process; GO:0044700 single organism signaling; GO:0051716 cellular response to stimulus; GO:0007165 signal transduction; GO:0050789 regulation of biological process; GO:0007154 cell communication; GO:0035556 intracellular signal transduction; GO:0044699 single-organism process; GO:0000160 phosphorelay signal transduction system; GO:0023052 signaling; GO:0050896 r…	GO:0005623 cell; GO:0005622 intracellular; GO:0044464 cell part;	GO:0004871 signal transducer activity; GO:0003824 catalytic activity; GO:0000156 phosphorelay response regulator activity;	IPR011006; IPR001932; IPR001789; IPR003594;	CheY-like superfamily; PPM-type phosphatase domain; Signal transduction response regulator, receiver domain; Histidine kinase-like ATPase, C-terminal domain;	TK	COG2208	Serine phosphatase RsbU, regulator of sigma subunit
Q9I009	Probable transcriptional regulator OS=Pseudomonas aeruginosa (strain ATCC 15692 / DSM 22644 / CIP 104116 / JCM 14847 / LMG 12228 / 1C / PRS 101 / PAO1) OX=208964 GN=PA2834 PE=3 SV=1	PA2834	0.639	0.000456711	Down	36.12	8.8	2	2	2	1.203	1.159	1.304	0.795	0.804	0.744		Cytoplasmic				GO:0050794 regulation of cellular process; GO:0006725 cellular aromatic compound metabolic process; GO:0097659 nucleic acid-templated transcription; GO:0060255 regulation of macromolecule metabolic process; GO:0019219 regulation of nucleobase-containing compound metabolic process; GO:0009058 biosynthetic process; GO:0044237 cellular metabolic process; GO:0071704 organic substance metabolic proces…		GO:0097159 organic cyclic compound binding; GO:1901363 heterocyclic compound binding; GO:0003677 DNA binding; GO:0005488 binding; GO:0001071 nucleic acid binding transcription factor activity; GO:0003676 nucleic acid binding; GO:0003700 transcription factor activity, sequence-specific DNA binding;	IPR011991; IPR000847; IPR005119;	Winged helix-turn-helix DNA-binding domain; Transcription regulator HTH, LysR; LysR, substrate-binding;	K	COG0583	Transcriptional regulator
Q9HY75	Probable serine protease OS=Pseudomonas aeruginosa (strain ATCC 15692 / DSM 22644 / CIP 104116 / JCM 14847 / LMG 12228 / 1C / PRS 101 / PAO1) OX=208964 GN=PA3535 PE=4 SV=1	PA3535	0.704	0.0143242	Down	104.47	9.8	7	7	9	1.208	1.116	1.175	0.818	0.705	0.94		OuterMembrane	K12685	ssp; subtilase-type serine protease [EC:3.4.21.-]		GO:0006508 proteolysis; GO:0008152 metabolic process; GO:0043170 macromolecule metabolic process; GO:0019538 protein metabolic process; GO:0044238 primary metabolic process; GO:0071704 organic substance metabolic process;	GO:0016020 membrane; GO:0019867 outer membrane;	GO:0004252 serine-type endopeptidase activity; GO:0004175 endopeptidase activity; GO:0008233 peptidase activity; GO:0003824 catalytic activity; GO:0017171 serine hydrolase activity; GO:0008236 serine-type peptidase activity; GO:0070011 peptidase activity, acting on L-amino acid peptides; GO:0016787 hydrolase activity;	IPR034061; IPR006315; IPR005546; IPR000209;	Autotransporter serine protease peptidase domain; Outer membrane autotransporter barrel; Autotransporter beta-domain; Peptidase S8/S53 domain;	S	COG4625	Uncharacterized protein with a C-terminal OMP (outer membrane protein) domain
Q9HWI3	Probable AMP-binding enzyme OS=Pseudomonas aeruginosa (strain ATCC 15692 / DSM 22644 / CIP 104116 / JCM 14847 / LMG 12228 / 1C / PRS 101 / PAO1) OX=208964 GN=PA4198 PE=4 SV=1	PA4198	0.445	7.18628e-05	Down	59.548	20.6	8	8	13	1.484	1.379	1.296	0.651	0.597	0.602		Cytoplasmic	K00666	K00666; fatty-acyl-CoA synthase [EC:6.2.1.-]		GO:0008152 metabolic process;		GO:0003824 catalytic activity;	IPR025110; IPR000873;	AMP-binding enzyme C-terminal domain; AMP-dependent synthetase/ligase;	IQ	COG0318	Acyl-CoA synthetases (AMP-forming)/AMP-acid ligases II
Q9HUC4	Probable transcriptional regulator OS=Pseudomonas aeruginosa (strain ATCC 15692 / DSM 22644 / CIP 104116 / JCM 14847 / LMG 12228 / 1C / PRS 101 / PAO1) OX=208964 GN=PA5059 PE=4 SV=1	PA5059	0.598	0.000806286	Down	23.439	11.7	2	2	2	1.329	1.198	1.24	0.69	0.748	0.814		InnerMembrane				GO:0050794 regulation of cellular process; GO:0006725 cellular aromatic compound metabolic process; GO:0097659 nucleic acid-templated transcription; GO:0060255 regulation of macromolecule metabolic process; GO:0019219 regulation of nucleobase-containing compound metabolic process; GO:0009058 biosynthetic process; GO:0044237 cellular metabolic process; GO:0071704 organic substance metabolic proces…	GO:0044464 cell part; GO:0005622 intracellular; GO:0005737 cytoplasm; GO:0044424 intracellular part; GO:0005829 cytosol; GO:0005623 cell; GO:0044444 cytoplasmic part;	GO:0000975 regulatory region DNA binding; GO:0097159 organic cyclic compound binding; GO:1901363 heterocyclic compound binding; GO:0003677 DNA binding; GO:0001067 regulatory region nucleic acid binding; GO:0000976 transcription regulatory region sequence-specific DNA binding; GO:0044212 transcription regulatory region DNA binding; GO:0003690 double-stranded DNA binding; GO:0005488 binding; GO:000…	IPR001647; IPR009057; IPR015893;	DNA-binding HTH domain, TetR-type; Homeobox domain-like; Tetracycline transcriptional regulator, TetR-like, C-terminal;	K	COG1309	Transcriptional regulator
Q9HXA6	Tox-REase-5 domain-containing protein OS=Pseudomonas aeruginosa (strain ATCC 15692 / DSM 22644 / CIP 104116 / JCM 14847 / LMG 12228 / 1C / PRS 101 / PAO1) OX=208964 GN=PA3907 PE=4 SV=1	PA3907	0.696	0.00105338	Down	29.879	4.2	1	1	1	1.211	1.177	1.159	0.812	0.886	0.77		Periplasmic							IPR028904;	Tox-REase-5 domain;
Q9I6J4	Probable glutamine amidotransferase OS=Pseudomonas aeruginosa (strain ATCC 15692 / DSM 22644 / CIP 104116 / JCM 14847 / LMG 12228 / 1C / PRS 101 / PAO1) OX=208964 GN=spuA PE=4 SV=1	spuA	1.562	0.011368	Up	26.477	17.6	3	3	7	0.705	0.8	0.842	1.035	1.251	1.38		Cytoplasmic	K07010	K07010; putative glutamine amidotransferase		GO:0046203 spermidine catabolic process; GO:0008216 spermidine metabolic process; GO:0006541 glutamine metabolic process; GO:0097164 ammonium ion metabolic process; GO:0044699 single-organism process; GO:0044237 cellular metabolic process; GO:0006576 cellular biogenic amine metabolic process; GO:0071704 organic substance metabolic process; GO:0006598 polyamine catabolic process; GO:0006595 polyam…		GO:0016787 hydrolase activity; GO:0016740 transferase activity; GO:0003824 catalytic activity;	IPR017926; IPR029062;	Glutamine amidotransferase; Class I glutamine amidotransferase-like;	R	COG2071	Predicted glutamine amidotransferases
Q9I1U3	Uncharacterized protein OS=Pseudomonas aeruginosa (strain ATCC 15692 / DSM 22644 / CIP 104116 / JCM 14847 / LMG 12228 / 1C / PRS 101 / PAO1) OX=208964 GN=PA2172 PE=3 SV=1	PA2172	0.433	1.41509e-05	Down	38.859	27.4	10	10	15	1.408	1.407	1.382	0.619	0.631	0.568		Cytoplasmic				GO:0006508 proteolysis; GO:0008152 metabolic process; GO:0043170 macromolecule metabolic process; GO:0019538 protein metabolic process; GO:0044238 primary metabolic process; GO:0071704 organic substance metabolic process;		GO:0008233 peptidase activity; GO:0008238 exopeptidase activity; GO:0003824 catalytic activity; GO:0005488 binding; GO:0043167 ion binding; GO:0043169 cation binding; GO:0046872 metal ion binding; GO:0070011 peptidase activity, acting on L-amino acid peptides; GO:0004177 aminopeptidase activity; GO:0016787 hydrolase activity;	IPR023367;	Peptidase M42, domain 2;	G	COG1363	Cellulase M and related proteins
Q9HXW5	Uncharacterized protein OS=Pseudomonas aeruginosa (strain ATCC 15692 / DSM 22644 / CIP 104116 / JCM 14847 / LMG 12228 / 1C / PRS 101 / PAO1) OX=208964 GN=PA3675 PE=4 SV=1	PA3675	1.48	0.000200486	Up	23.645	35.8	6	6	11	0.803	0.831	0.779	1.227	1.209	1.136		Periplasmic
Q9I2G4	Catalase domain-containing protein OS=Pseudomonas aeruginosa (strain ATCC 15692 / DSM 22644 / CIP 104116 / JCM 14847 / LMG 12228 / 1C / PRS 101 / PAO1) OX=208964 GN=PA1940 PE=4 SV=1	PA1940	1.437	0.00996091	Up	42.753	12.4	4	4	4	0.748	0.767	0.95	1.191	1.224	1.126		Periplasmic				GO:0008152 metabolic process; GO:1990748 cellular detoxification; GO:0042221 response to chemical; GO:0006950 response to stress; GO:0055114 oxidation-reduction process; GO:0044710 single-organism metabolic process; GO:0009636 response to toxic substance; GO:0006979 response to oxidative stress; GO:0044699 single-organism process; GO:0098869 cellular oxidant detoxification; GO:0050896 response to…	GO:0031224 intrinsic component of membrane; GO:0016020 membrane; GO:0016021 integral component of membrane; GO:0044425 membrane part;	GO:0097159 organic cyclic compound binding; GO:1901363 heterocyclic compound binding; GO:0020037 heme binding; GO:0003824 catalytic activity; GO:0005488 binding; GO:0016209 antioxidant activity; GO:0004096 catalase activity; GO:0004601 peroxidase activity; GO:0046906 tetrapyrrole binding; GO:0016491 oxidoreductase activity; GO:0016684 oxidoreductase activity, acting on peroxide as acceptor;	IPR020835; IPR011614;	Catalase-like domain; Catalase core domain;
Q9HX05	Probable aldehyde dehydrogenase OS=Pseudomonas aeruginosa (strain ATCC 15692 / DSM 22644 / CIP 104116 / JCM 14847 / LMG 12228 / 1C / PRS 101 / PAO1) OX=208964 GN=PA4022 PE=3 SV=1	PA4022	0.678	0.00010713	Down	54.979	51.4	16	16	55	1.221	1.186	1.203	0.824	0.845	0.779		Cytoplasmic	K00138	aldB; aldehyde dehydrogenase [EC:1.2.1.-]	pae00010 Glycolysis / Gluconeogenesis; pae00620 Pyruvate metabolism; pae01100 Metabolic pathways; pae01110 Biosynthesis of secondary metabolites; pae01120 Microbial metabolism in diverse environments	GO:0044699 single-organism process; GO:0008152 metabolic process; GO:0055114 oxidation-reduction process; GO:0044710 single-organism metabolic process;		GO:0016620 oxidoreductase activity, acting on the aldehyde or oxo group of donors, NAD or NADP as acceptor; GO:0003824 catalytic activity; GO:0016491 oxidoreductase activity; GO:0016903 oxidoreductase activity, acting on the aldehyde or oxo group of donors;	IPR016161; IPR015590; IPR016162; IPR016163;	Aldehyde/histidinol dehydrogenase; Aldehyde dehydrogenase domain; Aldehyde dehydrogenase N-terminal domain; Aldehyde dehydrogenase, C-terminal;	C	COG1012	NAD-dependent aldehyde dehydrogenases
Q9I0C5	Chloroperoxidase OS=Pseudomonas aeruginosa (strain ATCC 15692 / DSM 22644 / CIP 104116 / JCM 14847 / LMG 12228 / 1C / PRS 101 / PAO1) OX=208964 GN=cpo PE=4 SV=1	cpo	0.649	0.000991433	Down	30.435	21.7	5	5	7	1.318	1.164	1.166	0.799	0.822	0.747		Periplasmic	K00433	cpo; non-heme chloroperoxidase [EC:1.11.1.10]		GO:0098869 cellular oxidant detoxification; GO:1990748 cellular detoxification; GO:0042221 response to chemical; GO:0050896 response to stimulus; GO:0009987 cellular process; GO:0098754 detoxification; GO:0009636 response to toxic substance;		GO:0016209 antioxidant activity; GO:0004601 peroxidase activity; GO:0003824 catalytic activity; GO:0016491 oxidoreductase activity; GO:0016684 oxidoreductase activity, acting on peroxide as acceptor;	IPR029058; IPR000073;	Alpha/Beta hydrolase fold; Alpha/beta hydrolase fold-1;	R	COG0596	Predicted hydrolases or acyltransferases (alpha/beta hydrolase superfamily)
E1JGJ7	Cytochrome c oxidase, cbb3-type, CcoQ subunit OS=Pseudomonas aeruginosa (strain ATCC 15692 / DSM 22644 / CIP 104116 / JCM 14847 / LMG 12228 / 1C / PRS 101 / PAO1) OX=208964 GN=ccoQ2 PE=4 SV=1	ccoQ2	1.345	0.0296169	Up	6.7828	54.1	4	4	12	0.72	0.987	0.855	1.168	1.122	1.156		Cytoplasmic					GO:0031224 intrinsic component of membrane; GO:0016020 membrane; GO:0016021 integral component of membrane; GO:0044425 membrane part;
Q9I1S0	PKS_ER domain-containing protein OS=Pseudomonas aeruginosa (strain ATCC 15692 / DSM 22644 / CIP 104116 / JCM 14847 / LMG 12228 / 1C / PRS 101 / PAO1) OX=208964 GN=PA2197 PE=4 SV=1	PA2197	1.311	0.00278256	Up	37.135	41.4	8	8	14	0.815	0.84	0.933	1.138	1.116	1.14		Cytoplasmic	K23256			GO:0044699 single-organism process; GO:0008152 metabolic process; GO:0055114 oxidation-reduction process; GO:0044710 single-organism metabolic process;		GO:0003824 catalytic activity; GO:0016491 oxidoreductase activity;	IPR011032; IPR020843; IPR016040; IPR013149;	GroES-like; Polyketide synthase, enoylreductase domain; NAD(P)-binding domain; Alcohol dehydrogenase, C-terminal;	R	COG2130	Putative NADP-dependent oxidoreductases
Q9HW18	Uncharacterized protein OS=Pseudomonas aeruginosa (strain ATCC 15692 / DSM 22644 / CIP 104116 / JCM 14847 / LMG 12228 / 1C / PRS 101 / PAO1) OX=208964 GN=PA4384 PE=4 SV=1	PA4384	0.615	0.000195543	Down	25.875	29.4	5	5	8	1.327	1.196	1.241	0.775	0.742	0.798		Periplasmic							IPR003115;	ParB/Sulfiredoxin;	S	COG4318	Uncharacterized protein conserved in bacteria
Q9I770	Uncharacterized protein OS=Pseudomonas aeruginosa (strain ATCC 15692 / DSM 22644 / CIP 104116 / JCM 14847 / LMG 12228 / 1C / PRS 101 / PAO1) OX=208964 GN=PA0062 PE=4 SV=1	PA0062	0.676	0.00145874	Down	15.728	15.2	1	1	1	1.204	1.272	1.112	0.78	0.86	0.785		Cytoplasmic
Q9I1V5	Probable glycosyl hydrolase OS=Pseudomonas aeruginosa (strain ATCC 15692 / DSM 22644 / CIP 104116 / JCM 14847 / LMG 12228 / 1C / PRS 101 / PAO1) OX=208964 GN=PA2160 PE=3 SV=1	PA2160	0.61	0.00128915	Down	80.673	23.3	11	11	23	1.32	1.302	1.15	0.831	0.75	0.719		Cytoplasmic	K01214	ISA, treX; isoamylase [EC:3.2.1.68]	pae00500 Starch and sucrose metabolism; pae01100 Metabolic pathways; pae01110 Biosynthesis of secondary metabolites	GO:0044275 cellular carbohydrate catabolic process; GO:0044042 glucan metabolic process; GO:0044699 single-organism process; GO:0006112 energy reserve metabolic process; GO:0044237 cellular metabolic process; GO:0044264 cellular polysaccharide metabolic process; GO:0071704 organic substance metabolic process; GO:0005980 glycogen catabolic process; GO:0008152 metabolic process; GO:0006091 generati…		GO:0004553 hydrolase activity, hydrolyzing O-glycosyl compounds; GO:0016787 hydrolase activity; GO:0003824 catalytic activity; GO:0004133 glycogen debranching enzyme activity; GO:0016798 hydrolase activity, acting on glycosyl bonds;	IPR013780; IPR013783; IPR014756; IPR004193; IPR017853; IPR013781; IPR006047;	Glycosyl hydrolase, all-beta; Immunoglobulin-like fold; Immunoglobulin E-set; Glycoside hydrolase, family 13, N-terminal; Glycoside hydrolase superfamily; Glycoside hydrolase, catalytic domain; Glycosyl hydrolase, family 13, catalytic domain;	G	COG1523	Type II secretory pathway, pullulanase PulA and related glycosidases
Q9I656	Zn_protease domain-containing protein OS=Pseudomonas aeruginosa (strain ATCC 15692 / DSM 22644 / CIP 104116 / JCM 14847 / LMG 12228 / 1C / PRS 101 / PAO1) OX=208964 GN=PA0462 PE=4 SV=1	PA0462	0.686	0.00136997	Down	26.262	33.8	8	7	12	1.212	1.194	1.168	0.81	0.886	0.754		Cytoplasmic							IPR021109;	Aspartic peptidase domain;	O	COG4067	Uncharacterized protein conserved in archaea
Q9HT79	Uncharacterized protein OS=Pseudomonas aeruginosa (strain ATCC 15692 / DSM 22644 / CIP 104116 / JCM 14847 / LMG 12228 / 1C / PRS 101 / PAO1) OX=208964 GN=PA5494 PE=1 SV=1	PA5494	1.385	0.00453386	Up	10.794	19.8	2	2	7	0.892	0.82	0.81	1.276	1.092	1.126		Periplasmic
Q9HW79	AAA domain-containing protein OS=Pseudomonas aeruginosa (strain ATCC 15692 / DSM 22644 / CIP 104116 / JCM 14847 / LMG 12228 / 1C / PRS 101 / PAO1) OX=208964 GN=PA4322 PE=4 SV=1	PA4322	1.323	2.12193e-05	Up	36.661	31.6	10	10	22	0.864	0.869	0.883	1.168	1.162	1.13		Cytoplasmic	K03924	moxR; MoxR-like ATPase [EC:3.6.3.-]			GO:0005618 cell wall; GO:0030312 external encapsulating structure; GO:0005623 cell; GO:0044464 cell part; GO:0071944 cell periphery;	GO:0005524 ATP binding; GO:1901265 nucleoside phosphate binding; GO:0001882 nucleoside binding; GO:0043167 ion binding; GO:0016817 hydrolase activity, acting on acid anhydrides; GO:0016787 hydrolase activity; GO:0000166 nucleotide binding; GO:0017111 nucleoside-triphosphatase activity; GO:0016887 ATPase activity; GO:0097159 organic cyclic compound binding; GO:1901363 heterocyclic compound binding…	IPR003593; IPR011703; IPR027417;	AAA+ ATPase domain; ATPase, AAA-3; P-loop containing nucleoside triphosphate hydrolase;	R	COG0714	MoxR-like ATPases
Q9I1V7	Probable alcohol dehydrogenase (Zn-dependent) OS=Pseudomonas aeruginosa (strain ATCC 15692 / DSM 22644 / CIP 104116 / JCM 14847 / LMG 12228 / 1C / PRS 101 / PAO1) OX=208964 GN=PA2158 PE=3 SV=1	PA2158	0.423	3.42282e-05	Down	44.296	29.2	10	10	15	1.411	1.387	1.38	0.594	0.628	0.544		Cytoplasmic				GO:0044699 single-organism process; GO:0008152 metabolic process; GO:0055114 oxidation-reduction process; GO:0044710 single-organism metabolic process;		GO:0046914 transition metal ion binding; GO:0003824 catalytic activity; GO:0005488 binding; GO:0043167 ion binding; GO:0046872 metal ion binding; GO:0043169 cation binding; GO:0008270 zinc ion binding; GO:0016491 oxidoreductase activity;	IPR011032; IPR020843; IPR016040; IPR013154; IPR013149;	GroES-like; Polyketide synthase, enoylreductase domain; NAD(P)-binding domain; Alcohol dehydrogenase, N-terminal; Alcohol dehydrogenase, C-terminal;	ER	COG1063	Threonine dehydrogenase and related Zn-dependent dehydrogenases
Q9I0F5	Probable serine/threonine dehydratase, degradative OS=Pseudomonas aeruginosa (strain ATCC 15692 / DSM 22644 / CIP 104116 / JCM 14847 / LMG 12228 / 1C / PRS 101 / PAO1) OX=208964 GN=PA2683 PE=4 SV=1	PA2683	0.591	6.77063e-05	Down	33.957	21.9	5	5	9	1.32	1.198	1.238	0.75	0.747	0.724		Cytoplasmic	K22589						IPR001926;	Tryptophan synthase beta subunit-like PLP-dependent enzyme;	E	COG1171	Threonine dehydratase
Q9I3Z1	3-dmu-9_3-mt domain-containing protein OS=Pseudomonas aeruginosa (strain ATCC 15692 / DSM 22644 / CIP 104116 / JCM 14847 / LMG 12228 / 1C / PRS 101 / PAO1) OX=208964 GN=PA1353 PE=1 SV=1	PA1353	0.568	0.000154028	Down	15.086	17.5	2	2	3	1.3	1.235	1.298	0.724	0.774	0.681		Periplasmic	K04750	phnB; PhnB protein					IPR029068; IPR028973;	Glyoxalase/Bleomycin resistance protein/Dihydroxybiphenyl dioxygenase; PhnB-like;	S	COG2764	Uncharacterized protein conserved in bacteria
Q9I096	Uncharacterized protein OS=Pseudomonas aeruginosa (strain ATCC 15692 / DSM 22644 / CIP 104116 / JCM 14847 / LMG 12228 / 1C / PRS 101 / PAO1) OX=208964 GN=PA2747 PE=4 SV=1	PA2747	3.855	5.09006e-05	Up	10.603	31.6	2	2	2	0.365	0.447	0.428	1.485	1.591	1.704		Cytoplasmic
Q9HT82	Probable cytochrome OS=Pseudomonas aeruginosa (strain ATCC 15692 / DSM 22644 / CIP 104116 / JCM 14847 / LMG 12228 / 1C / PRS 101 / PAO1) OX=208964 GN=PA5491 PE=4 SV=1	PA5491	1.388	0.0115652	Up	10.42	30.9	3	3	3	0.72	0.9	0.897	1.149	1.144	1.2		Periplasmic						GO:0097159 organic cyclic compound binding; GO:1901363 heterocyclic compound binding; GO:0009055 electron carrier activity; GO:0020037 heme binding; GO:0005506 iron ion binding; GO:0046914 transition metal ion binding; GO:0005488 binding; GO:0043167 ion binding; GO:0043169 cation binding; GO:0046872 metal ion binding; GO:0046906 tetrapyrrole binding;	IPR009056;	Cytochrome c-like domain;	C	COG3245	Cytochrome c5
Q9HW97	TadZ OS=Pseudomonas aeruginosa (strain ATCC 15692 / DSM 22644 / CIP 104116 / JCM 14847 / LMG 12228 / 1C / PRS 101 / PAO1) OX=208964 GN=tadZ PE=1 SV=1	tadZ	0.571	0.000486172	Down	42.444	18.5	6	6	7	1.374	1.282	1.254	0.74	0.807	0.687		InnerMembrane	K02282	cpaE, tadZ; pilus assembly protein CpaE					IPR027417; IPR031580;	P-loop containing nucleoside triphosphate hydrolase; Pilus assembly protein TadZ, N-terminal;	U	COG4963	Flp pilus assembly protein, ATPase CpaE
Q9HXU8	Lipotoxon F, LptF OS=Pseudomonas aeruginosa (strain ATCC 15692 / DSM 22644 / CIP 104116 / JCM 14847 / LMG 12228 / 1C / PRS 101 / PAO1) OX=208964 GN=lptF PE=4 SV=1	lptF	0.732	2.4698e-05	Down	28.514	54.8	16	16	168	1.184	1.145	1.131	0.844	0.849	0.839		OuterMembrane					GO:0016020 membrane; GO:0009279 cell outer membrane; GO:0019867 outer membrane; GO:0030313 cell envelope; GO:0044462 external encapsulating structure part; GO:0030312 external encapsulating structure; GO:0044425 membrane part; GO:0044464 cell part; GO:0071944 cell periphery; GO:0031975 envelope; GO:0031224 intrinsic component of membrane; GO:0005623 cell; GO:0016021 integral component of membrane;		IPR006665; IPR025511; IPR006664;	OmpA-like domain; Domain of unknown function DUF4398; Outer membrane protein, bacterial;	M	COG2885	Outer membrane protein and related peptidoglycan-associated (lipo)proteins
G3XD87	Respiratory nitrate reductase beta chain OS=Pseudomonas aeruginosa (strain ATCC 15692 / DSM 22644 / CIP 104116 / JCM 14847 / LMG 12228 / 1C / PRS 101 / PAO1) OX=208964 GN=narH PE=4 SV=1	narH	1.855	0.00315264	Up	58.105	7.6	4	4	4	0.685	0.65	0.769	1.264	1.506	1.133		Cytoplasmic	K00371	narH, narY, nxrB; nitrate reductase / nitrite oxidoreductase, beta subunit [EC:1.7.5.1 1.7.99.-]	pae00910 Nitrogen metabolism; pae01100 Metabolic pathways; pae01120 Microbial metabolism in diverse environments; pae02020 Two-component system	GO:0008152 metabolic process; GO:0042126 nitrate metabolic process; GO:0055114 oxidation-reduction process; GO:0044710 single-organism metabolic process; GO:0044281 small molecule metabolic process; GO:0044763 single-organism cellular process; GO:0006807 nitrogen compound metabolic process; GO:0044699 single-organism process; GO:2001057 reactive nitrogen species metabolic process; GO:0006082 orga…	GO:0032991 macromolecular complex; GO:1902494 catalytic complex; GO:0005623 cell; GO:0044464 cell part; GO:1990204 oxidoreductase complex; GO:0009325 nitrate reductase complex;	GO:0008940 nitrate reductase activity; GO:0003824 catalytic activity; GO:0016491 oxidoreductase activity; GO:0016661 oxidoreductase activity, acting on other nitrogenous compounds as donors;	IPR017896; IPR029263;	4Fe-4S ferredoxin-type, iron-sulphur binding domain; Respiratory nitrate reductase beta, C-terminal;	C	COG1140	Nitrate reductase beta subunit
Q9I773	Osmotically inducible protein OsmC OS=Pseudomonas aeruginosa (strain ATCC 15692 / DSM 22644 / CIP 104116 / JCM 14847 / LMG 12228 / 1C / PRS 101 / PAO1) OX=208964 GN=osmC PE=4 SV=1	osmC	0.602	2.19352e-05	Down	15.61	51	8	8	25	1.297	1.234	1.248	0.779	0.759	0.736		Periplasmic	K04063	osmC; osmotically inducible protein OsmC		GO:1990748 cellular detoxification; GO:0042221 response to chemical; GO:0006950 response to stress; GO:0009636 response to toxic substance; GO:0006979 response to oxidative stress; GO:0098869 cellular oxidant detoxification; GO:0050896 response to stimulus; GO:0098754 detoxification; GO:0009987 cellular process;		GO:0016209 antioxidant activity; GO:0004601 peroxidase activity; GO:0003824 catalytic activity; GO:0016491 oxidoreductase activity; GO:0016684 oxidoreductase activity, acting on peroxide as acceptor;	IPR015946;	K homology domain-like, alpha/beta;	O	COG1764	Predicted redox protein, regulator of disulfide bond formation
Q9I710	Uncharacterized protein OS=Pseudomonas aeruginosa (strain ATCC 15692 / DSM 22644 / CIP 104116 / JCM 14847 / LMG 12228 / 1C / PRS 101 / PAO1) OX=208964 GN=PA0122 PE=3 SV=1	PA0122	0.445	0.000100481	Down	14.579	57.4	6	6	50	1.486	1.349	1.306	0.637	0.633	0.572		Extracellular				GO:0065008 regulation of biological quality; GO:0019835 cytolysis; GO:0001907 killing by symbiont of host cells; GO:0044403 symbiosis, encompassing mutualism through parasitism; GO:0044764 multi-organism cellular process; GO:0035821 modification of morphology or physiology of other organism; GO:0051701 interaction with host; GO:0051704 multi-organism process; GO:0044004 disruption by symbiont of …		GO:0008289 lipid binding; GO:0051861 glycolipid binding; GO:0097367 carbohydrate derivative binding; GO:0005488 binding;
Q9HXR3	Uncharacterized protein OS=Pseudomonas aeruginosa (strain ATCC 15692 / DSM 22644 / CIP 104116 / JCM 14847 / LMG 12228 / 1C / PRS 101 / PAO1) OX=208964 GN=PA3729 PE=4 SV=1	PA3729	1.604	1.58419e-05	Up	75.881	54.2	37	37	64	0.745	0.773	0.777	1.259	1.201	1.222		Cytoplasmic							IPR001107;	Band 7 domain;	S	COG2268	Uncharacterized protein conserved in bacteria
Q9I2M2	Probable outer membrane protein OS=Pseudomonas aeruginosa (strain ATCC 15692 / DSM 22644 / CIP 104116 / JCM 14847 / LMG 12228 / 1C / PRS 101 / PAO1) OX=208964 GN=PA1875 PE=3 SV=1	PA1875	0.763	0.00336566	Down	47.991	17.2	7	7	8	1.184	1.173	1.054	0.902	0.865	0.837		OuterMembrane	K12543	lapE; outer membrane protein, adhesin transport system		GO:0006810 transport; GO:0051179 localization; GO:0051234 establishment of localization;		GO:0005215 transporter activity;			MU	COG1538	Outer membrane protein
Q9I706	Uncharacterized protein OS=Pseudomonas aeruginosa (strain ATCC 15692 / DSM 22644 / CIP 104116 / JCM 14847 / LMG 12228 / 1C / PRS 101 / PAO1) OX=208964 GN=PA0126 PE=4 SV=1	PA0126	1.541	1.51152e-05	Up	22.367	36.9	5	5	8	0.772	0.803	0.792	1.242	1.218	1.188		Periplasmic
Q9HWH6	Uncharacterized protein OS=Pseudomonas aeruginosa (strain ATCC 15692 / DSM 22644 / CIP 104116 / JCM 14847 / LMG 12228 / 1C / PRS 101 / PAO1) OX=208964 GN=mexG PE=4 SV=1	mexG	0.291	2.84101e-05	Down	16.195	15.5	2	2	4	1.708	1.518	1.44	0.477	0.446	0.434		InnerMembrane	K18305	mexG; transmembrane protein			GO:0031224 intrinsic component of membrane; GO:0016020 membrane; GO:0016021 integral component of membrane; GO:0044425 membrane part;				S	COG2259	Predicted membrane protein
Q9HW14	Uncharacterized protein OS=Pseudomonas aeruginosa (strain ATCC 15692 / DSM 22644 / CIP 104116 / JCM 14847 / LMG 12228 / 1C / PRS 101 / PAO1) OX=208964 GN=PA4390 PE=4 SV=1	PA4390	0.605	0.000325368	Down	38.148	12.5	4	4	6	1.363	1.204	1.197	0.774	0.749	0.754		Extracellular
Q9I5H5	Uncharacterized protein OS=Pseudomonas aeruginosa (strain ATCC 15692 / DSM 22644 / CIP 104116 / JCM 14847 / LMG 12228 / 1C / PRS 101 / PAO1) OX=208964 GN=PA0754 PE=3 SV=1	PA0754	0.677	3.54231e-05	Down	34.918	32.4	8	8	11	1.238	1.181	1.167	0.813	0.816	0.798		Periplasmic	K07795	tctC; putative tricarboxylic transport membrane protein	pae02020 Two-component system		GO:0030313 cell envelope; GO:0005623 cell; GO:0044464 cell part; GO:0030288 outer membrane-bounded periplasmic space; GO:0031975 envelope; GO:0042597 periplasmic space;				S	COG3181	Uncharacterized protein conserved in bacteria
Q9I3U0	Uncharacterized protein OS=Pseudomonas aeruginosa (strain ATCC 15692 / DSM 22644 / CIP 104116 / JCM 14847 / LMG 12228 / 1C / PRS 101 / PAO1) OX=208964 GN=PA1404 PE=4 SV=1	PA1404	0.593	0.000676142	Down	8.4033	42.7	3	3	4	1.374	1.24	1.192	0.766	0.788	0.702		Cytoplasmic
Q9I6Q7	Beta-ketoadipate enol-lactone hydrolase OS=Pseudomonas aeruginosa (strain ATCC 15692 / DSM 22644 / CIP 104116 / JCM 14847 / LMG 12228 / 1C / PRS 101 / PAO1) OX=208964 GN=pcaD PE=4 SV=1	pcaD	1.539	0.000915547	Up	28.017	12.9	2	2	3	0.838	0.78	0.752	1.248	1.271	1.128		Cytoplasmic	K01055	pcaD; 3-oxoadipate enol-lactonase [EC:3.1.1.24]	pae00362 Benzoate degradation; pae01100 Metabolic pathways; pae01120 Microbial metabolism in diverse environments; pae01220 Degradation of aromatic compounds	GO:0042952 beta-ketoadipate pathway; GO:0019439 aromatic compound catabolic process; GO:0008152 metabolic process; GO:0006725 cellular aromatic compound metabolic process; GO:0044248 cellular catabolic process; GO:0044237 cellular metabolic process; GO:0009987 cellular process; GO:0009056 catabolic process;		GO:0016787 hydrolase activity; GO:0052689 carboxylic ester hydrolase activity; GO:0047570 3-oxoadipate enol-lactonase activity; GO:0003824 catalytic activity; GO:0016788 hydrolase activity, acting on ester bonds;	IPR029058; IPR000073;	Alpha/Beta hydrolase fold; Alpha/beta hydrolase fold-1;	R	COG0596	Predicted hydrolases or acyltransferases (alpha/beta hydrolase superfamily)
Q9I098	Probable hydrolase OS=Pseudomonas aeruginosa (strain ATCC 15692 / DSM 22644 / CIP 104116 / JCM 14847 / LMG 12228 / 1C / PRS 101 / PAO1) OX=208964 GN=PA2745 PE=4 SV=1	PA2745	1.504	0.000144243	Up	31.258	12.5	3	3	3	0.815	0.78	0.807	1.242	1.226	1.144		Cytoplasmic						GO:0016787 hydrolase activity; GO:0003824 catalytic activity;	IPR029058; IPR000073;	Alpha/Beta hydrolase fold; Alpha/beta hydrolase fold-1;
Q9HUW7	Probable two-component response regulator OS=Pseudomonas aeruginosa (strain ATCC 15692 / DSM 22644 / CIP 104116 / JCM 14847 / LMG 12228 / 1C / PRS 101 / PAO1) OX=208964 GN=PA4843 PE=4 SV=1	PA4843	2.033	3.15268e-05	Up	61.599	25.1	9	9	9	0.645	0.66	0.67	1.376	1.254	1.386		Cytoplasmic				GO:0044700 single organism signaling; GO:0050794 regulation of cellular process; GO:0001101 response to acid chemical; GO:0006808 regulation of nitrogen utilization; GO:1900231 regulation of single-species biofilm formation on inanimate substrate; GO:1901700 response to oxygen-containing compound; GO:0044699 single-organism process; GO:0048519 negative regulation of biological process; GO:0048523…	GO:0005623 cell; GO:0005622 intracellular; GO:0044464 cell part;	GO:0003677 DNA binding; GO:0005524 ATP binding; GO:1901265 nucleoside phosphate binding; GO:0001882 nucleoside binding; GO:0043167 ion binding; GO:0052621 diguanylate cyclase activity; GO:0000166 nucleotide binding; GO:0004871 signal transducer activity; GO:0000156 phosphorelay response regulator activity; GO:1901363 heterocyclic compound binding; GO:0097159 organic cyclic compound binding; GO:00…	IPR000160; IPR029787; IPR011006; IPR001789;	GGDEF domain; Nucleotide cyclase; CheY-like superfamily; Signal transduction response regulator, receiver domain;	T	COG3706	Response regulator containing a CheY-like receiver domain and a GGDEF domain
Q9I1T9	Uncharacterized protein OS=Pseudomonas aeruginosa (strain ATCC 15692 / DSM 22644 / CIP 104116 / JCM 14847 / LMG 12228 / 1C / PRS 101 / PAO1) OX=208964 GN=PA2176 PE=4 SV=1	PA2176	0.685	0.000122742	Down	20.943	19.9	4	4	7	1.145	1.2	1.224	0.842	0.801	0.803		Cytoplasmic
Q9I6J5	Probable glutamine synthetase OS=Pseudomonas aeruginosa (strain ATCC 15692 / DSM 22644 / CIP 104116 / JCM 14847 / LMG 12228 / 1C / PRS 101 / PAO1) OX=208964 GN=spuI PE=3 SV=1	spuI	1.303	0.00061682	Up	50.907	42.8	12	6	45	0.841	0.915	0.868	1.165	1.131	1.122		Cytoplasmic	K01915	glnA, GLUL; glutamine synthetase [EC:6.3.1.2]	pae00220 Arginine biosynthesis; pae00250 Alanine, aspartate and glutamate metabolism; pae00630 Glyoxylate and dicarboxylate metabolism; pae00910 Nitrogen metabolism; pae01100 Metabolic pathways; pae01120 Microbial metabolism in diverse environments; pae01230 Biosynthesis of amino acids; pae02020 Two-component system	GO:0009447 putrescine catabolic process; GO:0016053 organic acid biosynthetic process; GO:0046203 spermidine catabolic process; GO:0008216 spermidine metabolic process; GO:0006541 glutamine metabolic process; GO:0044699 single-organism process; GO:0097164 ammonium ion metabolic process; GO:0009058 biosynthetic process; GO:1901566 organonitrogen compound biosynthetic process; GO:0044237 cellular m…		GO:0016879 ligase activity, forming carbon-nitrogen bonds; GO:0016211 ammonia ligase activity; GO:0004356 glutamate-ammonia ligase activity; GO:0016880 acid-ammonia (or amide) ligase activity; GO:0003824 catalytic activity; GO:0016874 ligase activity;	IPR008146; IPR008147; IPR014746;	Glutamine synthetase, catalytic domain; Glutamine synthetase, beta-Grasp domain; Glutamine synthetase/guanido kinase, catalytic domain;	E	COG0174	Glutamine synthetase
Q9HVR7	Probable permease of ABC transporter OS=Pseudomonas aeruginosa (strain ATCC 15692 / DSM 22644 / CIP 104116 / JCM 14847 / LMG 12228 / 1C / PRS 101 / PAO1) OX=208964 GN=PA4504 PE=3 SV=1	PA4504	1.915	5.60668e-05	Up	32.367	13.9	4	4	4	0.651	0.726	0.686	1.297	1.364	1.29		InnerMembrane	K12370	dppC; dipeptide transport system permease protein	pae02010 ABC transporters	GO:0006810 transport; GO:0055085 transmembrane transport; GO:0035672 oligopeptide transmembrane transport; GO:0071702 organic substance transport; GO:0006857 oligopeptide transport; GO:0042938 dipeptide transport; GO:0042886 amide transport; GO:0035442 dipeptide transmembrane transport; GO:0051179 localization; GO:0015833 peptide transport; GO:0071705 nitrogen compound transport; GO:0051234 estab…	GO:0016020 membrane; GO:0044464 cell part; GO:0071944 cell periphery; GO:0044425 membrane part; GO:0031224 intrinsic component of membrane; GO:0005623 cell; GO:0016021 integral component of membrane; GO:0005886 plasma membrane;	GO:0035673 oligopeptide transmembrane transporter activity; GO:0042936 dipeptide transporter activity; GO:0042887 amide transmembrane transporter activity; GO:0022892 substrate-specific transporter activity; GO:0015197 peptide transporter activity; GO:1904680 peptide transmembrane transporter activity; GO:0015198 oligopeptide transporter activity; GO:0005215 transporter activity; GO:0071916 dipep…	IPR000515; IPR025966;	ABC transporter type 1, transmembrane domain MetI-like; Oligopeptide transport permease C-like, N-terminal domain;	EP	COG1173	ABC-type dipeptide/oligopeptide/nickel transport systems, permease components
Q9HYI1	DAO domain-containing protein OS=Pseudomonas aeruginosa (strain ATCC 15692 / DSM 22644 / CIP 104116 / JCM 14847 / LMG 12228 / 1C / PRS 101 / PAO1) OX=208964 GN=PA3424 PE=4 SV=1	PA3424	1.625	0.000727777	Up	52.246	8.5	3	3	5	0.818	0.784	0.692	1.264	1.208	1.256		Cytoplasmic				GO:0044699 single-organism process; GO:0008152 metabolic process; GO:0055114 oxidation-reduction process; GO:0044710 single-organism metabolic process;	GO:0044424 intracellular part; GO:0005623 cell; GO:0044464 cell part; GO:0005622 intracellular; GO:0005737 cytoplasm;	GO:0003824 catalytic activity; GO:0016491 oxidoreductase activity;	IPR006076; IPR023753;	FAD dependent oxidoreductase; FAD/NAD(P)-binding domain;	E	COG0665	Glycine/D-amino acid oxidases (deaminating)
Q9I6W3	GGDEF domain-containing protein OS=Pseudomonas aeruginosa (strain ATCC 15692 / DSM 22644 / CIP 104116 / JCM 14847 / LMG 12228 / 1C / PRS 101 / PAO1) OX=208964 GN=PA0169 PE=4 SV=1	PA0169	1.568	0.000772724	Up	26.824	11.5	3	3	4	0.713	0.824	0.804	1.266	1.181	1.223		Cytoplasmic	K21020	siaD; diguanylate cyclase [EC:2.7.7.65]	pae02025 Biofilm formation - Pseudomonas aeruginosa				IPR000160; IPR029787;	GGDEF domain; Nucleotide cyclase;	T	COG2199	FOG: GGDEF domain
Q9I367	Uncharacterized protein OS=Pseudomonas aeruginosa (strain ATCC 15692 / DSM 22644 / CIP 104116 / JCM 14847 / LMG 12228 / 1C / PRS 101 / PAO1) OX=208964 GN=PA1658 PE=4 SV=1	PA1658	2.236	3.40945e-05	Up	55.56	33	13	13	24	0.579	0.662	0.619	1.408	1.381	1.37		Cytoplasmic	K11900	impC; type VI secretion system protein ImpC	pae02025 Biofilm formation - Pseudomonas aeruginosa	GO:0071806 protein transmembrane transport; GO:0044763 single-organism cellular process; GO:0044699 single-organism process; GO:0071702 organic substance transport; GO:0015031 protein transport; GO:0051234 establishment of localization; GO:0045184 establishment of protein localization; GO:0006810 transport; GO:0055085 transmembrane transport; GO:1902578 single-organism localization; GO:0032940 se…					S	COG3517	Uncharacterized protein conserved in bacteria
Q9HUC2	Uncharacterized protein OS=Pseudomonas aeruginosa (strain ATCC 15692 / DSM 22644 / CIP 104116 / JCM 14847 / LMG 12228 / 1C / PRS 101 / PAO1) OX=208964 GN=PA5061 PE=4 SV=1	PA5061	0.693	0.000186551	Down	15.012	59.4	10	10	22	1.228	1.176	1.184	0.861	0.832	0.792		OuterMembrane
Q9I1S6	Uncharacterized protein OS=Pseudomonas aeruginosa (strain ATCC 15692 / DSM 22644 / CIP 104116 / JCM 14847 / LMG 12228 / 1C / PRS 101 / PAO1) OX=208964 GN=PA2189 PE=4 SV=1	PA2189	0.352	6.53723e-05	Down	20.492	3.8	1	1	1	1.568	1.452	1.429	0.549	0.549	0.468		Cytoplasmic							IPR029045;	ClpP/crotonase-like domain;	OU	COG0740	Protease subunit of ATP-dependent Clp proteases
Q9HVT4	DUF2135 domain-containing protein OS=Pseudomonas aeruginosa (strain ATCC 15692 / DSM 22644 / CIP 104116 / JCM 14847 / LMG 12228 / 1C / PRS 101 / PAO1) OX=208964 GN=PA4487 PE=4 SV=1	PA4487	1.384	0.000357082	Up	28.145	40.7	7	7	12	0.807	0.847	0.872	1.183	1.19	1.124		OuterMembrane							IPR019220;	Domain of unknown function DUF2135;	S	COG4676	Uncharacterized protein conserved in bacteria
Q9HUT7	Osmotically inducible lipoprotein OsmE OS=Pseudomonas aeruginosa (strain ATCC 15692 / DSM 22644 / CIP 104116 / JCM 14847 / LMG 12228 / 1C / PRS 101 / PAO1) OX=208964 GN=osmE PE=1 SV=1	osmE	0.749	2.41992e-05	Down	12.523	55.3	6	6	27	1.166	1.118	1.137	0.86	0.847	0.855		Periplasmic	K04064	osmE; osmotically inducible lipoprotein OsmE			GO:0016020 membrane; GO:0019867 outer membrane;		IPR007450;	Lipoprotein SmpA/OmlA;
Q9HXF1	Uncharacterized protein OS=Pseudomonas aeruginosa (strain ATCC 15692 / DSM 22644 / CIP 104116 / JCM 14847 / LMG 12228 / 1C / PRS 101 / PAO1) OX=208964 GN=PA3855 PE=4 SV=1	PA3855	0.697	0.000197304	Down	26.286	20.2	5	5	9	1.23	1.122	1.194	0.821	0.832	0.818		Cytoplasmic							IPR010987; IPR012336; IPR033468;	Glutathione S-transferase, C-terminal-like; Thioredoxin-like fold; Metaxin, glutathione S-transferase domain;
Q9I0R3	Probable chemotaxis transducer OS=Pseudomonas aeruginosa (strain ATCC 15692 / DSM 22644 / CIP 104116 / JCM 14847 / LMG 12228 / 1C / PRS 101 / PAO1) OX=208964 GN=PA2573 PE=4 SV=1	PA2573	2.458	8.21869e-06	Up	57.704	44.7	17	15	34	0.558	0.596	0.571	1.377	1.381	1.482		InnerMembrane	K03406	mcp; methyl-accepting chemotaxis protein	pae02020 Two-component system; pae02030 Bacterial chemotaxis	GO:0050794 regulation of cellular process; GO:0044700 single organism signaling; GO:0051716 cellular response to stimulus; GO:0007165 signal transduction; GO:0050789 regulation of biological process; GO:0007154 cell communication; GO:0044699 single-organism process; GO:0023052 signaling; GO:0050896 response to stimulus; GO:0009987 cellular process; GO:0065007 biological regulation;	GO:0031224 intrinsic component of membrane; GO:0016020 membrane; GO:0016021 integral component of membrane; GO:0044425 membrane part;	GO:0004871 signal transducer activity;	IPR003660; IPR004089;	HAMP domain; Methyl-accepting chemotaxis protein (MCP) signalling domain;	NT	COG0840	Methyl-accepting chemotaxis protein
Q9HVV5	Uncharacterized protein OS=Pseudomonas aeruginosa (strain ATCC 15692 / DSM 22644 / CIP 104116 / JCM 14847 / LMG 12228 / 1C / PRS 101 / PAO1) OX=208964 GN=PA4463 PE=4 SV=1	PA4463	1.365	0.000219151	Up	11.739	62.7	5	5	30	0.852	0.817	0.837	1.113	1.189	1.119		Cytoplasmic	K05808	yhbH; putative sigma-54 modulation protein		GO:0050794 regulation of cellular process; GO:0060255 regulation of macromolecule metabolic process; GO:0010608 posttranscriptional regulation of gene expression; GO:0017148 negative regulation of translation; GO:0048523 negative regulation of cellular process; GO:0031324 negative regulation of cellular metabolic process; GO:0048519 negative regulation of biological process; GO:0008152 metabolic …	GO:0043229 intracellular organelle; GO:0005840 ribosome; GO:0043232 intracellular non-membrane-bounded organelle; GO:0015935 small ribosomal subunit; GO:0005737 cytoplasm; GO:0044446 intracellular organelle part; GO:0032991 macromolecular complex; GO:0044424 intracellular part; GO:0005623 cell; GO:0005829 cytosol; GO:0044422 organelle part; GO:0043228 non-membrane-bounded organelle; GO:0043226 or…	GO:0043022 ribosome binding; GO:0043024 ribosomal small subunit binding; GO:0005488 binding; GO:0043021 ribonucleoprotein complex binding; GO:0044877 macromolecular complex binding;			J	COG1544	Ribosome-associated protein Y (PSrp-1)
Q9I0C0	CENP-V/GFA domain-containing protein OS=Pseudomonas aeruginosa (strain ATCC 15692 / DSM 22644 / CIP 104116 / JCM 14847 / LMG 12228 / 1C / PRS 101 / PAO1) OX=208964 GN=PA2722 PE=3 SV=1	PA2722	0.737	0.00765529	Down	14.641	36.2	4	4	5	1.28	1.117	1.07	0.888	0.86	0.806		Cytoplasmic				GO:0008152 metabolic process;		GO:0016829 lyase activity; GO:0016846 carbon-sulfur lyase activity; GO:0003824 catalytic activity;	IPR006913; IPR011057;	Glutathione-dependent formaldehyde-activating enzyme/centromere protein V; Mss4-like;	S	COG3791	Uncharacterized conserved protein
Q9I758	Non-specific serine/threonine protein kinase OS=Pseudomonas aeruginosa (strain ATCC 15692 / DSM 22644 / CIP 104116 / JCM 14847 / LMG 12228 / 1C / PRS 101 / PAO1) OX=208964 GN=ppkA PE=4 SV=1	ppkA	1.31	3.40811e-05	Up	110.02	13.9	11	11	17	0.882	0.866	0.875	1.125	1.139	1.172		Periplasmic	K11912	ppkA; serine/threonine-protein kinase PpkA [EC:2.7.11.1]	pae02025 Biofilm formation - Pseudomonas aeruginosa; pae03070 Bacterial secretion system	GO:0050794 regulation of cellular process; GO:0016310 phosphorylation; GO:0044267 cellular protein metabolic process; GO:0051046 regulation of secretion; GO:0044237 cellular metabolic process; GO:0006796 phosphate-containing compound metabolic process; GO:0070201 regulation of establishment of protein localization; GO:0071704 organic substance metabolic process; GO:0008152 metabolic process; GO:0…		GO:0005524 ATP binding; GO:1901265 nucleoside phosphate binding; GO:0016773 phosphotransferase activity, alcohol group as acceptor; GO:0001882 nucleoside binding; GO:0043167 ion binding; GO:0004672 protein kinase activity; GO:0000166 nucleotide binding; GO:0097159 organic cyclic compound binding; GO:1901363 heterocyclic compound binding; GO:0032549 ribonucleoside binding; GO:0097367 carbohydrate …	IPR000719; IPR011009; IPR002035;	Protein kinase domain; Protein kinase-like domain; von Willebrand factor, type A;	RTKL	COG0515	Serine/threonine protein kinase
Q9HTL1	Uncharacterized protein OS=Pseudomonas aeruginosa (strain ATCC 15692 / DSM 22644 / CIP 104116 / JCM 14847 / LMG 12228 / 1C / PRS 101 / PAO1) OX=208964 GN=PA5347 PE=4 SV=1	PA5347	0.612	9.00504e-05	Down	14.726	9.2	1	1	1	1.272	1.2	1.259	0.791	0.766	0.726		Periplasmic							IPR003033;	SCP2 sterol-binding domain;
Q9HYQ2	GGDEF domain-containing protein OS=Pseudomonas aeruginosa (strain ATCC 15692 / DSM 22644 / CIP 104116 / JCM 14847 / LMG 12228 / 1C / PRS 101 / PAO1) OX=208964 GN=PA3343 PE=4 SV=1	PA3343	0.703	0.00134355	Down	43.631	10.3	4	4	4	1.258	1.17	1.106	0.822	0.865	0.798		InnerMembrane					GO:0031224 intrinsic component of membrane; GO:0016020 membrane; GO:0016021 integral component of membrane; GO:0044425 membrane part;	GO:0052621 diguanylate cyclase activity; GO:0016779 nucleotidyltransferase activity; GO:0003824 catalytic activity; GO:0016740 transferase activity; GO:0016772 transferase activity, transferring phosphorus-containing groups;	IPR000160; IPR029787;	GGDEF domain; Nucleotide cyclase;	T	COG2199	FOG: GGDEF domain
Q9I0P9	Probable transcriptional regulator OS=Pseudomonas aeruginosa (strain ATCC 15692 / DSM 22644 / CIP 104116 / JCM 14847 / LMG 12228 / 1C / PRS 101 / PAO1) OX=208964 GN=PA2588 PE=1 SV=1	PA2588	0.33	0.000155498	Down	39.122	25.4	7	7	11	1.617	1.376	1.38	0.454	0.54	0.45		Cytoplasmic				GO:0050794 regulation of cellular process; GO:0006725 cellular aromatic compound metabolic process; GO:0097659 nucleic acid-templated transcription; GO:0060255 regulation of macromolecule metabolic process; GO:0019219 regulation of nucleobase-containing compound metabolic process; GO:0009058 biosynthetic process; GO:0044237 cellular metabolic process; GO:0071704 organic substance metabolic proces…		GO:0097159 organic cyclic compound binding; GO:1901363 heterocyclic compound binding; GO:0003677 DNA binding; GO:0005488 binding; GO:0001071 nucleic acid binding transcription factor activity; GO:0003676 nucleic acid binding; GO:0043565 sequence-specific DNA binding; GO:0003700 transcription factor activity, sequence-specific DNA binding;	IPR011991; IPR009057; IPR032687; IPR018060;	Winged helix-turn-helix DNA-binding domain; Homeobox domain-like; HTH-type transcriptional regulator AraC-type, N-terminal; DNA binding HTH domain, AraC-type;	K	COG2207	AraC-type DNA-binding domain-containing proteins
Q9I3G1	Cytochrome c oxidase, cbb3-type, CcoO subunit OS=Pseudomonas aeruginosa (strain ATCC 15692 / DSM 22644 / CIP 104116 / JCM 14847 / LMG 12228 / 1C / PRS 101 / PAO1) OX=208964 GN=ccoO2 PE=4 SV=1	ccoO2	1.476	0.00119113	Up	22.778	40.1	10	5	30	0.803	0.84	0.78	1.294	1.142	1.14		Periplasmic	K00405	ccoO; cytochrome c oxidase cbb3-type subunit II	pae00190 Oxidative phosphorylation; pae01100 Metabolic pathways; pae02020 Two-component system	GO:0098655 cation transmembrane transport; GO:0034220 ion transmembrane transport; GO:0098660 inorganic ion transmembrane transport; GO:0055114 oxidation-reduction process; GO:0015988 energy coupled proton transmembrane transport, against electrochemical gradient; GO:0044763 single-organism cellular process; GO:0044699 single-organism process; GO:0022904 respiratory electron transport chain; GO:0…	GO:0031224 intrinsic component of membrane; GO:0016020 membrane; GO:0016021 integral component of membrane; GO:0044425 membrane part;	GO:0005506 iron ion binding; GO:0015075 ion transmembrane transporter activity; GO:0043167 ion binding; GO:0022892 substrate-specific transporter activity; GO:0015077 monovalent inorganic cation transmembrane transporter activity; GO:0016676 oxidoreductase activity, acting on a heme group of donors, oxygen as acceptor; GO:0016675 oxidoreductase activity, acting on a heme group of donors; GO:00150…	IPR009056;	Cytochrome c-like domain;	C	COG2993	Cbb3-type cytochrome oxidase, cytochrome c subunit
Q9HX60	VOC domain-containing protein OS=Pseudomonas aeruginosa (strain ATCC 15692 / DSM 22644 / CIP 104116 / JCM 14847 / LMG 12228 / 1C / PRS 101 / PAO1) OX=208964 GN=PA3956 PE=4 SV=1	PA3956	1.552	3.91402e-05	Up	15.453	20.8	2	2	3	0.756	0.809	0.792	1.244	1.208	1.207		Periplasmic							IPR029068; IPR004360;	Glyoxalase/Bleomycin resistance protein/Dihydroxybiphenyl dioxygenase; Glyoxalase/fosfomycin resistance/dioxygenase domain;	E	COG0346	Lactoylglutathione lyase and related lyases
Q9HXW3	Probable Resistance-Nodulation-Cell Division (RND) efflux membrane fusion protein OS=Pseudomonas aeruginosa (strain ATCC 15692 / DSM 22644 / CIP 104116 / JCM 14847 / LMG 12228 / 1C / PRS 101 / PAO1) OX=208964 GN=PA3677 PE=3 SV=1	PA3677	0.701	0.00763052	Down	40.124	21	6	6	7	1.222	1.181	1.124	0.782	0.752	0.938		OuterMembrane	K18302	mexJ; membrane fusion protein, multidrug efflux system		GO:0006810 transport; GO:0055085 transmembrane transport; GO:0042221 response to chemical; GO:0046677 response to antibiotic; GO:0044763 single-organism cellular process; GO:0044699 single-organism process; GO:0051301 cell division; GO:0050896 response to stimulus; GO:0051179 localization; GO:0009987 cellular process; GO:0051234 establishment of localization;	GO:0016020 membrane;	GO:0005215 transporter activity;	IPR032317;	RND efflux pump, membrane fusion protein, barrel-sandwich domain;	M	COG0845	Membrane-fusion protein
Q9I1U6	DUF2383 domain-containing protein OS=Pseudomonas aeruginosa (strain ATCC 15692 / DSM 22644 / CIP 104116 / JCM 14847 / LMG 12228 / 1C / PRS 101 / PAO1) OX=208964 GN=PA2169 PE=1 SV=1	PA2169	0.361	1.83535e-06	Down	16.843	68.7	9	9	38	1.549	1.451	1.441	0.529	0.541	0.532		Cytoplasmic							IPR019052; IPR012347; IPR009078;	Domain of unknown function DUF2383; Ferritin-related; Ferritin-like superfamily;
Q9HUX9	Probable transcriptional regulator OS=Pseudomonas aeruginosa (strain ATCC 15692 / DSM 22644 / CIP 104116 / JCM 14847 / LMG 12228 / 1C / PRS 101 / PAO1) OX=208964 GN=PA4831 PE=4 SV=1	PA4831	1.649	3.39014e-05	Up	20.48	30.6	4	4	7	0.73	0.756	0.784	1.278	1.244	1.221		Cytoplasmic				GO:0050794 regulation of cellular process; GO:0006725 cellular aromatic compound metabolic process; GO:0097659 nucleic acid-templated transcription; GO:0060255 regulation of macromolecule metabolic process; GO:0019219 regulation of nucleobase-containing compound metabolic process; GO:0009058 biosynthetic process; GO:0044237 cellular metabolic process; GO:0071704 organic substance metabolic proces…		GO:0097159 organic cyclic compound binding; GO:1901363 heterocyclic compound binding; GO:0003677 DNA binding; GO:0005488 binding; GO:0001071 nucleic acid binding transcription factor activity; GO:0003676 nucleic acid binding; GO:0003700 transcription factor activity, sequence-specific DNA binding;	IPR001647; IPR009057; IPR011075; IPR015893;	DNA-binding HTH domain, TetR-type; Homeobox domain-like; Tetracycline transcriptional regulator, TetR-related, C-terminal; Tetracycline transcriptional regulator, TetR-like, C-terminal;	K	COG1309	Transcriptional regulator
Q9HZ48	Probable binding protein component of ABC sugar transporter OS=Pseudomonas aeruginosa (strain ATCC 15692 / DSM 22644 / CIP 104116 / JCM 14847 / LMG 12228 / 1C / PRS 101 / PAO1) OX=208964 GN=PA3190 PE=4 SV=1	PA3190	0.671	4.44981e-05	Down	45.131	62.4	23	23	86	1.223	1.208	1.158	0.806	0.818	0.783		Periplasmic	K17315	gtsA, glcE; glucose/mannose transport system substrate-binding protein	pae02010 ABC transporters	GO:0006810 transport; GO:1902578 single-organism localization; GO:0008643 carbohydrate transport; GO:0044699 single-organism process; GO:0071702 organic substance transport; GO:0051179 localization; GO:0051234 establishment of localization; GO:0044765 single-organism transport;		GO:0005215 transporter activity;			G	COG1653	ABC-type sugar transport system, periplasmic component
Q9HWH5	Probable Resistance-Nodulation-Cell Division (RND) efflux membrane fusion protein OS=Pseudomonas aeruginosa (strain ATCC 15692 / DSM 22644 / CIP 104116 / JCM 14847 / LMG 12228 / 1C / PRS 101 / PAO1) OX=208964 GN=mexH PE=3 SV=1	mexH	0.3	3.57365e-05	Down	39.24	36.2	10	10	16	1.591	1.479	1.496	0.472	0.489	0.408		OuterMembrane	K18306	mexH; membrane fusion protein, multidrug efflux system	pae02024 Quorum sensing	GO:0044763 single-organism cellular process; GO:0044699 single-organism process; GO:0050896 response to stimulus; GO:0051234 establishment of localization; GO:0006810 transport; GO:0055085 transmembrane transport; GO:0042493 response to drug; GO:0042221 response to chemical; GO:1902578 single-organism localization; GO:0015893 drug transport; GO:0051301 cell division; GO:0051179 localization; GO:0…	GO:0016020 membrane;	GO:0015238 drug transmembrane transporter activity; GO:0090484 drug transporter activity; GO:0005215 transporter activity; GO:0022857 transmembrane transporter activity;	IPR032317;	RND efflux pump, membrane fusion protein, barrel-sandwich domain;	M	COG0845	Membrane-fusion protein
Q9I1K9	Uncharacterized protein OS=Pseudomonas aeruginosa (strain ATCC 15692 / DSM 22644 / CIP 104116 / JCM 14847 / LMG 12228 / 1C / PRS 101 / PAO1) OX=208964 GN=PA2264 PE=4 SV=1	PA2264	1.708	5.02939e-05	Up	26.358	36.1	6	6	11	0.712	0.785	0.744	1.261	1.29	1.276		Periplasmic	K06152	E1.1.99.3G; gluconate 2-dehydrogenase gamma chain [EC:1.1.99.3]	pae00030 Pentose phosphate pathway; pae01100 Metabolic pathways; pae01120 Microbial metabolism in diverse environments
Q9HW32	Insulin-cleaving metalloproteinase outer membrane protein OS=Pseudomonas aeruginosa (strain ATCC 15692 / DSM 22644 / CIP 104116 / JCM 14847 / LMG 12228 / 1C / PRS 101 / PAO1) OX=208964 GN=icmP PE=4 SV=1	icmP	1.306	5.92616e-06	Up	47.23	53.1	22	22	49	0.869	0.883	0.867	1.147	1.147	1.126		Periplasmic	K07231	K07231; putative iron-regulated protein							P	COG3487	Uncharacterized iron-regulated protein
Q9HWB0	Probable chemotaxis transducer OS=Pseudomonas aeruginosa (strain ATCC 15692 / DSM 22644 / CIP 104116 / JCM 14847 / LMG 12228 / 1C / PRS 101 / PAO1) OX=208964 GN=PA4290 PE=4 SV=1	PA4290	0.749	3.62393e-06	Down	58.403	33.8	13	12	16	1.157	1.163	1.139	0.855	0.869	0.867		InnerMembrane	K03406	mcp; methyl-accepting chemotaxis protein	pae02020 Two-component system; pae02030 Bacterial chemotaxis	GO:0050794 regulation of cellular process; GO:0044700 single organism signaling; GO:0051716 cellular response to stimulus; GO:0007165 signal transduction; GO:0050789 regulation of biological process; GO:0007154 cell communication; GO:0044699 single-organism process; GO:0023052 signaling; GO:0050896 response to stimulus; GO:0009987 cellular process; GO:0065007 biological regulation;	GO:0031224 intrinsic component of membrane; GO:0016020 membrane; GO:0016021 integral component of membrane; GO:0044425 membrane part;	GO:0004871 signal transducer activity;	IPR004089;	Methyl-accepting chemotaxis protein (MCP) signalling domain;	NT	COG0840	Methyl-accepting chemotaxis protein
Q9I1M7	Acyl_transf_3 domain-containing protein OS=Pseudomonas aeruginosa (strain ATCC 15692 / DSM 22644 / CIP 104116 / JCM 14847 / LMG 12228 / 1C / PRS 101 / PAO1) OX=208964 GN=pslL PE=4 SV=1	pslL	0.729	0.00127274	Down	39.92	8.7	4	4	6	1.235	1.124	1.089	0.837	0.852	0.825		InnerMembrane	K21005	pslL; polysaccharide biosynthesis protein PslL	pae02025 Biofilm formation - Pseudomonas aeruginosa	GO:0016051 carbohydrate biosynthetic process; GO:0046379 extracellular polysaccharide metabolic process; GO:0000271 polysaccharide biosynthetic process; GO:0045226 extracellular polysaccharide biosynthetic process; GO:0044699 single-organism process; GO:0009058 biosynthetic process; GO:0044764 multi-organism cellular process; GO:0044237 cellular metabolic process; GO:0044264 cellular polysacchari…	GO:0031224 intrinsic component of membrane; GO:0016020 membrane; GO:0016021 integral component of membrane; GO:0044425 membrane part;	GO:0016746 transferase activity, transferring acyl groups; GO:0016747 transferase activity, transferring acyl groups other than amino-acyl groups; GO:0003824 catalytic activity; GO:0016740 transferase activity;	IPR002656;	Acyltransferase 3;	G	COG3594	Fucose 4-O-acetylase and related acetyltransferases
Q9I2J1	Uncharacterized protein OS=Pseudomonas aeruginosa (strain ATCC 15692 / DSM 22644 / CIP 104116 / JCM 14847 / LMG 12228 / 1C / PRS 101 / PAO1) OX=208964 GN=PA1913 PE=4 SV=1	PA1913	1.796	0.00256917	Up	25.41	29.6	5	5	8	0.604	0.712	0.818	1.304	1.276	1.253		Cytoplasmic
Q9I0Q2	CDP-diacylglycerol--glycerol-3-phosphate 3-phosphatidyltransferase OS=Pseudomonas aeruginosa (strain ATCC 15692 / DSM 22644 / CIP 104116 / JCM 14847 / LMG 12228 / 1C / PRS 101 / PAO1) OX=208964 GN=pgsA PE=3 SV=1	pgsA	0.712	0.00197143	Down	20.531	5.4	1	1	1	1.22	1.171	1.121	0.866	0.868	0.768		InnerMembrane	K00995	pgsA, PGS1; CDP-diacylglycerol---glycerol-3-phosphate 3-phosphatidyltransferase [EC:2.7.8.5]	pae00564 Glycerophospholipid metabolism; pae01100 Metabolic pathways	GO:0046486 glycerolipid metabolic process; GO:0044711 single-organism biosynthetic process; GO:0008654 phospholipid biosynthetic process; GO:0044763 single-organism cellular process; GO:0044699 single-organism process; GO:0009058 biosynthetic process; GO:0044255 cellular lipid metabolic process; GO:0044238 primary metabolic process; GO:0044237 cellular metabolic process; GO:1901576 organic substa…	GO:0016020 membrane; GO:0044464 cell part; GO:0071944 cell periphery; GO:0044425 membrane part; GO:0031224 intrinsic component of membrane; GO:0005623 cell; GO:0016021 integral component of membrane; GO:0005886 plasma membrane;	GO:0008444 CDP-diacylglycerol-glycerol-3-phosphate 3-phosphatidyltransferase activity; GO:0016780 phosphotransferase activity, for other substituted phosphate groups; GO:0003824 catalytic activity; GO:0016740 transferase activity; GO:0017169 CDP-alcohol phosphatidyltransferase activity; GO:0016772 transferase activity, transferring phosphorus-containing groups;			I	COG0558	Phosphatidylglycerophosphate synthase
Q9I3G0	Cytochrome-c oxidase OS=Pseudomonas aeruginosa (strain ATCC 15692 / DSM 22644 / CIP 104116 / JCM 14847 / LMG 12228 / 1C / PRS 101 / PAO1) OX=208964 GN=ccoN2 PE=3 SV=1	ccoN2	1.455	0.00655332	Up	53.09	13.7	5	3	8	0.772	0.8	0.92	1.094	1.26	1.271		InnerMembrane	K00404	ccoN; cytochrome c oxidase cbb3-type subunit I [EC:1.9.3.1]	pae00190 Oxidative phosphorylation; pae01100 Metabolic pathways; pae02020 Two-component system	GO:0098655 cation transmembrane transport; GO:0034220 ion transmembrane transport; GO:0098660 inorganic ion transmembrane transport; GO:0055114 oxidation-reduction process; GO:0015988 energy coupled proton transmembrane transport, against electrochemical gradient; GO:0044763 single-organism cellular process; GO:0044699 single-organism process; GO:0022904 respiratory electron transport chain; GO:0…	GO:0016020 membrane; GO:0045278 plasma membrane respiratory chain complex IV; GO:0070069 cytochrome complex; GO:0098796 membrane protein complex; GO:0071944 cell periphery; GO:0098797 plasma membrane protein complex; GO:0031224 intrinsic component of membrane; GO:0032991 macromolecular complex; GO:0044424 intracellular part; GO:0005623 cell; GO:0016021 integral component of membrane; GO:0005886 p…	GO:0005506 iron ion binding; GO:0015075 ion transmembrane transporter activity; GO:0043167 ion binding; GO:0022892 substrate-specific transporter activity; GO:0015077 monovalent inorganic cation transmembrane transporter activity; GO:0016676 oxidoreductase activity, acting on a heme group of donors, oxygen as acceptor; GO:0016675 oxidoreductase activity, acting on a heme group of donors; GO:00150…	IPR023616;	Cytochrome c oxidase-like, subunit I domain;	O	COG3278	Cbb3-type cytochrome oxidase, subunit 1
Q9I5J4	Uncharacterized protein OS=Pseudomonas aeruginosa (strain ATCC 15692 / DSM 22644 / CIP 104116 / JCM 14847 / LMG 12228 / 1C / PRS 101 / PAO1) OX=208964 GN=PA0735 PE=4 SV=1	PA0735	1.336	0.0005703	Up	30.821	19.6	5	5	6	0.813	0.869	0.881	1.115	1.134	1.174		Cytoplasmic
Q9HYZ4	Pseudouridine synthase RluA OS=Pseudomonas aeruginosa (strain ATCC 15692 / DSM 22644 / CIP 104116 / JCM 14847 / LMG 12228 / 1C / PRS 101 / PAO1) OX=208964 GN=rluA PE=4 SV=1	rluA	1.49	0.000342746	Up	24.338	15.2	3	3	3	0.761	0.838	0.815	1.246	1.188	1.163		Cytoplasmic	K06177	rluA; tRNA pseudouridine32 synthase / 23S rRNA pseudouridine746 synthase [EC:5.4.99.28 5.4.99.29]		GO:0006725 cellular aromatic compound metabolic process; GO:0001522 pseudouridine synthesis; GO:1901360 organic cyclic compound metabolic process; GO:0006807 nitrogen compound metabolic process; GO:0044238 primary metabolic process; GO:0009451 RNA modification; GO:0044237 cellular metabolic process; GO:0071704 organic substance metabolic process; GO:0016070 RNA metabolic process; GO:0008152 metab…		GO:0097159 organic cyclic compound binding; GO:1901363 heterocyclic compound binding; GO:0003723 RNA binding; GO:0016853 isomerase activity; GO:0003824 catalytic activity; GO:0005488 binding; GO:0003676 nucleic acid binding; GO:0016866 intramolecular transferase activity; GO:0009982 pseudouridine synthase activity;	IPR020103; IPR006145;	Pseudouridine synthase, catalytic domain; Pseudouridine synthase, RsuA/RluB/C/D/E/F;	J	COG0564	Pseudouridylate synthases, 23S RNA-specific
Q9HTC2	Probable coenzyme A transferase OS=Pseudomonas aeruginosa (strain ATCC 15692 / DSM 22644 / CIP 104116 / JCM 14847 / LMG 12228 / 1C / PRS 101 / PAO1) OX=208964 GN=PA5445 PE=1 SV=1	PA5445	0.528	7.04158e-06	Down	53.964	16.5	6	6	7	1.346	1.332	1.26	0.697	0.695	0.686		Cytoplasmic	K18118	aarC, cat1; succinyl-CoA:acetate CoA-transferase [EC:2.8.3.18]	pae00020 Citrate cycle (TCA cycle); pae00620 Pyruvate metabolism; pae00650 Butanoate metabolism; pae01100 Metabolic pathways; pae01110 Biosynthesis of secondary metabolites; pae01120 Microbial metabolism in diverse environments; pae01130 Biosynthesis of antibiotics; pae01200 Carbon metabolism	GO:0006790 sulfur compound metabolic process; GO:0044281 small molecule metabolic process; GO:0044763 single-organism cellular process; GO:0035383 thioester metabolic process; GO:0044699 single-organism process; GO:0044255 cellular lipid metabolic process; GO:0006732 coenzyme metabolic process; GO:0006631 fatty acid metabolic process; GO:0006084 acetyl-CoA metabolic process; GO:0044238 primary me…		GO:0008410 CoA-transferase activity; GO:0003824 catalytic activity; GO:0003986 acetyl-CoA hydrolase activity; GO:0016788 hydrolase activity, acting on ester bonds; GO:0008775 acetate CoA-transferase activity; GO:0016289 CoA hydrolase activity; GO:0016787 hydrolase activity; GO:0016790 thiolester hydrolase activity; GO:0016782 transferase activity, transferring sulfur-containing groups; GO:0016740…	IPR026888;	Acetyl-CoA hydrolase/transferase C-terminal domain;	C	COG0427	Acetyl-CoA hydrolase
Q9I6V5	Probable purine-binding chemotaxis protein OS=Pseudomonas aeruginosa (strain ATCC 15692 / DSM 22644 / CIP 104116 / JCM 14847 / LMG 12228 / 1C / PRS 101 / PAO1) OX=208964 GN=PA0177 PE=4 SV=1	PA0177	0.662	0.000209285	Down	17.487	21.7	3	3	6	1.169	1.182	1.265	0.804	0.822	0.767		Cytoplasmic	K03408	cheW; purine-binding chemotaxis protein CheW	pae02020 Two-component system; pae02030 Bacterial chemotaxis	GO:0050794 regulation of cellular process; GO:0044700 single organism signaling; GO:0051716 cellular response to stimulus; GO:0044699 single-organism process; GO:0023052 signaling; GO:0050896 response to stimulus; GO:0006935 chemotaxis; GO:0009605 response to external stimulus; GO:0007165 signal transduction; GO:0050789 regulation of biological process; GO:0042221 response to chemical; GO:0007154…	GO:0044464 cell part; GO:0005622 intracellular; GO:0005737 cytoplasm; GO:0044424 intracellular part; GO:0005829 cytosol; GO:0005623 cell; GO:0044444 cytoplasmic part;	GO:0004871 signal transducer activity;	IPR002545;	CheW-like domain;	NT	COG0835	Chemotaxis signal transduction protein
Q9I2H3	Probable ferredoxin OS=Pseudomonas aeruginosa (strain ATCC 15692 / DSM 22644 / CIP 104116 / JCM 14847 / LMG 12228 / 1C / PRS 101 / PAO1) OX=208964 GN=PA1931 PE=4 SV=1	PA1931	0.466	1.84822e-05	Down	18.341	8.8	2	2	2	1.42	1.389	1.294	0.656	0.634	0.622		Cytoplasmic	K13483	yagT; xanthine dehydrogenase YagT iron-sulfur-binding subunit	pae00230 Purine metabolism; pae01100 Metabolic pathways; pae01120 Microbial metabolism in diverse environments	GO:0044699 single-organism process; GO:0008152 metabolic process; GO:0055114 oxidation-reduction process; GO:0044710 single-organism metabolic process;		GO:0009055 electron carrier activity; GO:0051537 2 iron, 2 sulfur cluster binding; GO:0003824 catalytic activity; GO:0005488 binding; GO:0051536 iron-sulfur cluster binding; GO:0043167 ion binding; GO:0043169 cation binding; GO:0046872 metal ion binding; GO:0016491 oxidoreductase activity; GO:0051540 metal cluster binding;	IPR001041; IPR012675; IPR002888;	2Fe-2S ferredoxin-type iron-sulfur binding domain; Beta-grasp domain; [2Fe-2S]-binding;	C	COG2080	Aerobic-type carbon monoxide dehydrogenase, small subunit CoxS/CutS homologs
Q9I3G2	Cbb3-type cytochrome c oxidase subunit OS=Pseudomonas aeruginosa (strain ATCC 15692 / DSM 22644 / CIP 104116 / JCM 14847 / LMG 12228 / 1C / PRS 101 / PAO1) OX=208964 GN=ccoP2 PE=3 SV=1	ccoP2	1.585	8.59688e-06	Up	33.812	36.7	10	10	40	0.783	0.779	0.765	1.261	1.228	1.2		Periplasmic	K00406	ccoP; cytochrome c oxidase cbb3-type subunit III	pae00190 Oxidative phosphorylation; pae01100 Metabolic pathways; pae02020 Two-component system	GO:0016310 phosphorylation; GO:0009116 nucleoside metabolic process; GO:0042278 purine nucleoside metabolic process; GO:0034220 ion transmembrane transport; GO:0006725 cellular aromatic compound metabolic process; GO:0009167 purine ribonucleoside monophosphate metabolic process; GO:0009259 ribonucleotide metabolic process; GO:0009117 nucleotide metabolic process; GO:0044699 single-organism proces…	GO:0016020 membrane; GO:0044464 cell part; GO:0071944 cell periphery; GO:0044425 membrane part; GO:0031224 intrinsic component of membrane; GO:0005623 cell; GO:0016021 integral component of membrane; GO:0070469 respiratory chain; GO:0005886 plasma membrane;	GO:0015075 ion transmembrane transporter activity; GO:0043167 ion binding; GO:0022892 substrate-specific transporter activity; GO:0015077 monovalent inorganic cation transmembrane transporter activity; GO:0016676 oxidoreductase activity, acting on a heme group of donors, oxygen as acceptor; GO:0016675 oxidoreductase activity, acting on a heme group of donors; GO:0015002 heme-copper terminal oxida…	IPR032858; IPR009056;	Cbb3-type cytochrome c oxidase subunit CcoP, N-terminal; Cytochrome c-like domain;	C	COG2010	Cytochrome c, mono- and diheme variants
Q9I5C9	Probable haloacid dehalogenase OS=Pseudomonas aeruginosa (strain ATCC 15692 / DSM 22644 / CIP 104116 / JCM 14847 / LMG 12228 / 1C / PRS 101 / PAO1) OX=208964 GN=PA0810 PE=1 SV=1	PA0810	0.408	0.000181935	Down	26.251	17.2	3	3	4	1.387	1.45	1.43	0.574	0.65	0.517		Cytoplasmic	K01560	E3.8.1.2; 2-haloacid dehalogenase [EC:3.8.1.2]	pae00361 Chlorocyclohexane and chlorobenzene degradation; pae00625 Chloroalkane and chloroalkene degradation; pae01100 Metabolic pathways; pae01120 Microbial metabolism in diverse environments	GO:0008152 metabolic process;		GO:0016787 hydrolase activity; GO:0016824 hydrolase activity, acting on acid halide bonds; GO:0003824 catalytic activity; GO:0019120 hydrolase activity, acting on acid halide bonds, in C-halide compounds;	IPR023214;	HAD-like domain;	R	COG1011	Predicted hydrolase (HAD superfamily)
Q9I3G6	Probable ferredoxin OS=Pseudomonas aeruginosa (strain ATCC 15692 / DSM 22644 / CIP 104116 / JCM 14847 / LMG 12228 / 1C / PRS 101 / PAO1) OX=208964 GN=PA1551 PE=4 SV=1	PA1551	1.396	4.00617e-05	Up	53.62	34.2	12	12	39	0.834	0.841	0.852	1.19	1.198	1.139		InnerMembrane					GO:0031224 intrinsic component of membrane; GO:0016020 membrane; GO:0016021 integral component of membrane; GO:0044425 membrane part;		IPR032879; IPR013783; IPR017896;	FixG, C-terminal immunoglobulin-like domain; Immunoglobulin-like fold; 4Fe-4S ferredoxin-type, iron-sulphur binding domain;	C	COG0348	Polyferredoxin
Q9I6X7	Transcriptional regulator PcaR OS=Pseudomonas aeruginosa (strain ATCC 15692 / DSM 22644 / CIP 104116 / JCM 14847 / LMG 12228 / 1C / PRS 101 / PAO1) OX=208964 GN=pcaR PE=4 SV=1	pcaR	1.309	0.00468882	Up	30.581	16.8	3	3	3	0.897	0.829	0.882	1.154	1.052	1.207		Cytoplasmic	K02624	pcaR; IclR family transcriptional regulator, pca regulon regulatory protein		GO:0097659 nucleic acid-templated transcription; GO:0009891 positive regulation of biosynthetic process; GO:0044699 single-organism process; GO:0009058 biosynthetic process; GO:0044237 cellular metabolic process; GO:0051253 negative regulation of RNA metabolic process; GO:2001141 regulation of RNA biosynthetic process; GO:0008152 metabolic process; GO:0009893 positive regulation of metabolic proc…		GO:0097159 organic cyclic compound binding; GO:1901363 heterocyclic compound binding; GO:0003677 DNA binding; GO:0005488 binding; GO:0001071 nucleic acid binding transcription factor activity; GO:0003676 nucleic acid binding; GO:0003700 transcription factor activity, sequence-specific DNA binding;	IPR011991; IPR014757; IPR005471; IPR029016;	Winged helix-turn-helix DNA-binding domain; Transcription regulator IclR, C-terminal; Transcription regulator IclR, N-terminal; GAF domain-like;	K	COG1414	Transcriptional regulator
Q9I4S6	Probable outer membrane protein OS=Pseudomonas aeruginosa (strain ATCC 15692 / DSM 22644 / CIP 104116 / JCM 14847 / LMG 12228 / 1C / PRS 101 / PAO1) OX=208964 GN=PA1048 PE=4 SV=1	PA1048	0.66	2.2768e-05	Down	31.509	11.3	4	4	6	1.219	1.216	1.169	0.811	0.777	0.792		Periplasmic							IPR006665;	OmpA-like domain;	M	COG2885	Outer membrane protein and related peptidoglycan-associated (lipo)proteins
Q9I3B9	Probable oxidoreductase OS=Pseudomonas aeruginosa (strain ATCC 15692 / DSM 22644 / CIP 104116 / JCM 14847 / LMG 12228 / 1C / PRS 101 / PAO1) OX=208964 GN=PA1602 PE=4 SV=1	PA1602	0.719	0.00767955	Down	17.478	41.7	5	5	7	1.187	1.194	1.103	0.736	0.902	0.866		Cytoplasmic	K18029	nicA; nicotinate dehydrogenase subunit A [EC:1.17.2.1]	pae00760 Nicotinate and nicotinamide metabolism; pae01100 Metabolic pathways; pae01120 Microbial metabolism in diverse environments	GO:0044699 single-organism process; GO:0008152 metabolic process; GO:0055114 oxidation-reduction process; GO:0044710 single-organism metabolic process;		GO:0009055 electron carrier activity; GO:0051537 2 iron, 2 sulfur cluster binding; GO:0003824 catalytic activity; GO:0005488 binding; GO:0051536 iron-sulfur cluster binding; GO:0043167 ion binding; GO:0043169 cation binding; GO:0046872 metal ion binding; GO:0016491 oxidoreductase activity; GO:0051540 metal cluster binding;	IPR001041; IPR012675; IPR002888;	2Fe-2S ferredoxin-type iron-sulfur binding domain; Beta-grasp domain; [2Fe-2S]-binding;	C	COG2080	Aerobic-type carbon monoxide dehydrogenase, small subunit CoxS/CutS homologs
Q9I6Y3	Probable sigma-70 factor, ECF subfamily OS=Pseudomonas aeruginosa (strain ATCC 15692 / DSM 22644 / CIP 104116 / JCM 14847 / LMG 12228 / 1C / PRS 101 / PAO1) OX=208964 GN=PA0149 PE=3 SV=1	PA0149	0.739	0.00152937	Down	20.392	4.4	1	1	2	1.159	1.188	1.112	0.836	0.909	0.81		Cytoplasmic	K03088	SIG3.2, rpoE; RNA polymerase sigma-70 factor, ECF subfamily		GO:0050794 regulation of cellular process; GO:0006725 cellular aromatic compound metabolic process; GO:0097659 nucleic acid-templated transcription; GO:0060255 regulation of macromolecule metabolic process; GO:0006352 DNA-templated transcription, initiation; GO:0019219 regulation of nucleobase-containing compound metabolic process; GO:0009058 biosynthetic process; GO:0044237 cellular metabolic pr…	GO:0044464 cell part; GO:0005622 intracellular; GO:0005737 cytoplasm; GO:0044424 intracellular part; GO:0005829 cytosol; GO:0005623 cell; GO:0044444 cytoplasmic part;	GO:0097159 organic cyclic compound binding; GO:1901363 heterocyclic compound binding; GO:0003677 DNA binding; GO:0000996 core DNA-dependent RNA polymerase binding promoter specificity activity; GO:0005488 binding; GO:0001071 nucleic acid binding transcription factor activity; GO:0003676 nucleic acid binding; GO:0000988 transcription factor activity, protein binding; GO:0016987 sigma factor activi…	IPR013324; IPR011991; IPR013325; IPR013249; IPR014284; IPR007627;	RNA polymerase sigma factor, region 3/4; Winged helix-turn-helix DNA-binding domain; RNA polymerase sigma factor, region 2; RNA polymerase sigma factor 70, region 4 type 2; RNA polymerase sigma-70 like domain; RNA polymerase sigma-70 region 2;	K	COG1595	DNA-directed RNA polymerase specialized sigma subunit, sigma24 homolog
Q9I4W5	Thioredoxin peroxidase OS=Pseudomonas aeruginosa (strain ATCC 15692 / DSM 22644 / CIP 104116 / JCM 14847 / LMG 12228 / 1C / PRS 101 / PAO1) OX=208964 GN=bcp PE=4 SV=1	bcp	1.343	5.99147e-05	Up	17.352	56.1	7	7	15	0.838	0.877	0.857	1.156	1.129	1.169		Periplasmic	K03564	BCP, PRXQ, DOT5; peroxiredoxin Q/BCP [EC:1.11.1.15]		GO:0050794 regulation of cellular process; GO:0065008 regulation of biological quality; GO:0055114 oxidation-reduction process; GO:0045454 cell redox homeostasis; GO:0009636 response to toxic substance; GO:0044763 single-organism cellular process; GO:0019725 cellular homeostasis; GO:0044699 single-organism process; GO:0050896 response to stimulus; GO:0042592 homeostatic process; GO:0008152 metabo…	GO:0005623 cell;	GO:0016209 antioxidant activity; GO:0003824 catalytic activity; GO:0016491 oxidoreductase activity;	IPR000866; IPR013766; IPR012336;	Alkyl hydroperoxide reductase subunit C/ Thiol specific antioxidant; Thioredoxin domain; Thioredoxin-like fold;	O	COG1225	Peroxiredoxin
Q9I5W2	Fido domain-containing protein OS=Pseudomonas aeruginosa (strain ATCC 15692 / DSM 22644 / CIP 104116 / JCM 14847 / LMG 12228 / 1C / PRS 101 / PAO1) OX=208964 GN=PA0574 PE=4 SV=1	PA0574	3.608	0.000286673	Up	41.957	2.7	1	1	1	0.348	0.486	0.471	1.507	1.574	1.628		Cytoplasmic				GO:0018117 protein adenylylation; GO:0008152 metabolic process; GO:0044260 cellular macromolecule metabolic process; GO:0044267 cellular protein metabolic process; GO:0006464 cellular protein modification process; GO:0043170 macromolecule metabolic process; GO:0019538 protein metabolic process; GO:0036211 protein modification process; GO:0043412 macromolecule modification; GO:0044238 primary meta…		GO:0016779 nucleotidyltransferase activity; GO:0070733 protein adenylyltransferase activity; GO:0003824 catalytic activity; GO:0016740 transferase activity; GO:0016772 transferase activity, transferring phosphorus-containing groups; GO:0070566 adenylyltransferase activity;	IPR011991; IPR003812; IPR025230;	Winged helix-turn-helix DNA-binding domain; Fido domain; Domain of unknown function DUF4172;	S	COG3177	Uncharacterized conserved protein
Q9HXG2	GST N-terminal domain-containing protein OS=Pseudomonas aeruginosa (strain ATCC 15692 / DSM 22644 / CIP 104116 / JCM 14847 / LMG 12228 / 1C / PRS 101 / PAO1) OX=208964 GN=PA3844 PE=4 SV=1	PA3844	1.786	0.000358544	Up	22.795	7.9	2	2	3	0.653	0.764	0.741	1.326	1.288	1.24		Cytoplasmic						GO:0005515 protein binding; GO:0005488 binding;	IPR010987; IPR004045; IPR012336;	Glutathione S-transferase, C-terminal-like; Glutathione S-transferase, N-terminal; Thioredoxin-like fold;	O	COG0625	Glutathione S-transferase
Q9I1R8	Probable dehydrogenase OS=Pseudomonas aeruginosa (strain ATCC 15692 / DSM 22644 / CIP 104116 / JCM 14847 / LMG 12228 / 1C / PRS 101 / PAO1) OX=208964 GN=PA2199 PE=4 SV=1	PA2199	1.35	1.962e-05	Up	30.886	23.4	6	6	10	0.862	0.877	0.858	1.182	1.143	1.18		Cytoplasmic				GO:0044699 single-organism process; GO:0008152 metabolic process; GO:0055114 oxidation-reduction process; GO:0044710 single-organism metabolic process;		GO:0097159 organic cyclic compound binding; GO:1901363 heterocyclic compound binding; GO:0016614 oxidoreductase activity, acting on CH-OH group of donors; GO:0016616 oxidoreductase activity, acting on the CH-OH group of donors, NAD or NADP as acceptor; GO:0004616 phosphogluconate dehydrogenase (decarboxylating) activity; GO:1901265 nucleoside phosphate binding; GO:0051287 NAD binding; GO:0003824 …	IPR006115; IPR013328; IPR008927; IPR016040; IPR029154;	6-phosphogluconate dehydrogenase, NADP-binding; 6-phosphogluconate dehydrogenase, domain 2; 6-phosphogluconate dehydrogenase C-terminal domain-like; NAD(P)-binding domain; 3-hydroxyisobutyrate dehydrogenase, NAD-binding domain;	I	COG2084	3-hydroxyisobutyrate dehydrogenase and related beta-hydroxyacid dehydrogenases
Q9HYW8	Uncharacterized protein OS=Pseudomonas aeruginosa (strain ATCC 15692 / DSM 22644 / CIP 104116 / JCM 14847 / LMG 12228 / 1C / PRS 101 / PAO1) OX=208964 GN=PA3273 PE=4 SV=1	PA3273	0.746	0.038493	Down	21.913	26.1	3	3	6	1.067	1.064	1.133	0.669	0.835	0.931		Cytoplasmic
Q9I1W9	Uncharacterized protein OS=Pseudomonas aeruginosa (strain ATCC 15692 / DSM 22644 / CIP 104116 / JCM 14847 / LMG 12228 / 1C / PRS 101 / PAO1) OX=208964 GN=PA2146 PE=4 SV=1	PA2146	0.215	3.71672e-06	Down	5.5799	58.2	7	7	35	1.748	1.591	1.631	0.362	0.374	0.335		Extracellular	K06884	K06884; uncharacterized protein							R	COG3729	General stress protein
Q9I5Z4	Uncharacterized protein OS=Pseudomonas aeruginosa (strain ATCC 15692 / DSM 22644 / CIP 104116 / JCM 14847 / LMG 12228 / 1C / PRS 101 / PAO1) OX=208964 GN=PA0542 PE=4 SV=1	PA0542	1.431	0.000226456	Up	14.767	35.3	6	6	6	0.822	0.803	0.847	1.236	1.154	1.148		Periplasmic
Q9HY76	Probable oxidoreductase OS=Pseudomonas aeruginosa (strain ATCC 15692 / DSM 22644 / CIP 104116 / JCM 14847 / LMG 12228 / 1C / PRS 101 / PAO1) OX=208964 GN=PA3534 PE=4 SV=1	PA3534	0.741	0.000259495	Down	76.766	2.7	2	2	2	1.141	1.167	1.146	0.865	0.814	0.88		Cytoplasmic				GO:0044699 single-organism process; GO:0008152 metabolic process; GO:0055114 oxidation-reduction process; GO:0044710 single-organism metabolic process;		GO:0030151 molybdenum ion binding; GO:0046914 transition metal ion binding; GO:0003824 catalytic activity; GO:0051536 iron-sulfur cluster binding; GO:0005488 binding; GO:0043167 ion binding; GO:0043169 cation binding; GO:0046872 metal ion binding; GO:0016491 oxidoreductase activity; GO:0051540 metal cluster binding;	IPR006657; IPR006656; IPR006963;	Molybdopterin dinucleotide-binding domain; Molybdopterin oxidoreductase; Molybdopterin oxidoreductase, 4Fe-4S domain;	C	COG0243	Anaerobic dehydrogenases, typically selenocysteine-containing
Q9I191	PvdR OS=Pseudomonas aeruginosa (strain ATCC 15692 / DSM 22644 / CIP 104116 / JCM 14847 / LMG 12228 / 1C / PRS 101 / PAO1) OX=208964 GN=pvdR PE=3 SV=1	pvdR	1.941	9.20611e-06	Up	42.116	2	1	1	1	0.705	0.674	0.667	1.364	1.291	1.317		OuterMembrane	K13888	macA; membrane fusion protein, macrolide-specific efflux system		GO:0051188 cofactor biosynthetic process; GO:0006518 peptide metabolic process; GO:0044699 single-organism process; GO:0002049 pyoverdine biosynthetic process; GO:0009058 biosynthetic process; GO:1901566 organonitrogen compound biosynthetic process; GO:0044237 cellular metabolic process; GO:0071704 organic substance metabolic process; GO:0051234 establishment of localization; GO:0008152 metabolic…	GO:0016020 membrane; GO:0044425 membrane part; GO:0044464 cell part; GO:0071944 cell periphery; GO:0031224 intrinsic component of membrane; GO:0032991 macromolecular complex; GO:1990351 transporter complex; GO:1902495 transmembrane transporter complex; GO:0005623 cell; GO:0016021 integral component of membrane; GO:0005886 plasma membrane; GO:1990281 efflux pump complex;	GO:0022892 substrate-specific transporter activity; GO:0015562 efflux transmembrane transporter activity; GO:0022891 substrate-specific transmembrane transporter activity; GO:0005215 transporter activity; GO:0022857 transmembrane transporter activity;	IPR032317;	RND efflux pump, membrane fusion protein, barrel-sandwich domain;	M	COG0845	Membrane-fusion protein
Q9HVN9	NADH dehydrogenase OS=Pseudomonas aeruginosa (strain ATCC 15692 / DSM 22644 / CIP 104116 / JCM 14847 / LMG 12228 / 1C / PRS 101 / PAO1) OX=208964 GN=ndh PE=4 SV=1	ndh	3.482	0.000962318	Up	47.427	17.2	4	4	5	0.34	0.511	0.491	1.539	1.393	1.741		Cytoplasmic	K03885	ndh; NADH dehydrogenase [EC:1.6.99.3]	pae00190 Oxidative phosphorylation	GO:0044699 single-organism process; GO:0008152 metabolic process; GO:0055114 oxidation-reduction process; GO:0044710 single-organism metabolic process;		GO:0003824 catalytic activity; GO:0016491 oxidoreductase activity;	IPR023753;	FAD/NAD(P)-binding domain;	C	COG1252	NADH dehydrogenase, FAD-containing subunit
Q9I6X6	Probable Resistance-Nodulation-Cell Division (RND) efflux membrane fusion protein OS=Pseudomonas aeruginosa (strain ATCC 15692 / DSM 22644 / CIP 104116 / JCM 14847 / LMG 12228 / 1C / PRS 101 / PAO1) OX=208964 GN=PA0156 PE=1 SV=1	PA0156	0.673	0.000424533	Down	40.361	27.7	9	9	14	1.236	1.153	1.198	0.847	0.806	0.761		OuterMembrane	K21136	triA; membrane fusion protein, multidrug efflux system		GO:0044763 single-organism cellular process; GO:0006810 transport; GO:0044699 single-organism process; GO:0055085 transmembrane transport; GO:0051301 cell division; GO:0051179 localization; GO:0009987 cellular process; GO:0051234 establishment of localization;	GO:0016020 membrane;	GO:0005215 transporter activity;	IPR032317;	RND efflux pump, membrane fusion protein, barrel-sandwich domain;	M	COG0845	Membrane-fusion protein
Q9I4L8	Uncharacterized protein OS=Pseudomonas aeruginosa (strain ATCC 15692 / DSM 22644 / CIP 104116 / JCM 14847 / LMG 12228 / 1C / PRS 101 / PAO1) OX=208964 GN=PA1117 PE=4 SV=1	PA1117	0.614	0.00859792	Down	13.589	7.3	1	1	1	1.266	1.297	1.162	0.66	0.913	0.714		Periplasmic
Q9I0U9	Probable oxidoreductase OS=Pseudomonas aeruginosa (strain ATCC 15692 / DSM 22644 / CIP 104116 / JCM 14847 / LMG 12228 / 1C / PRS 101 / PAO1) OX=208964 GN=PA2535 PE=4 SV=1	PA2535	1.428	0.000199532	Up	36.262	33.8	9	9	11	0.854	0.831	0.793	1.216	1.175	1.148		Cytoplasmic							IPR023210;	NADP-dependent oxidoreductase domain;	C	COG0667	Predicted oxidoreductases (related to aryl-alcohol dehydrogenases)
Q9I6J3	Probable glutamine synthetase OS=Pseudomonas aeruginosa (strain ATCC 15692 / DSM 22644 / CIP 104116 / JCM 14847 / LMG 12228 / 1C / PRS 101 / PAO1) OX=208964 GN=spuB PE=3 SV=1	spuB	1.347	0.000190692	Up	50.965	40	14	14	26	0.841	0.839	0.867	1.188	1.13	1.112		Cytoplasmic	K01915	glnA, GLUL; glutamine synthetase [EC:6.3.1.2]	pae00220 Arginine biosynthesis; pae00250 Alanine, aspartate and glutamate metabolism; pae00630 Glyoxylate and dicarboxylate metabolism; pae00910 Nitrogen metabolism; pae01100 Metabolic pathways; pae01120 Microbial metabolism in diverse environments; pae01230 Biosynthesis of amino acids; pae02020 Two-component system	GO:0016053 organic acid biosynthetic process; GO:0046203 spermidine catabolic process; GO:0008216 spermidine metabolic process; GO:0006541 glutamine metabolic process; GO:0097164 ammonium ion metabolic process; GO:0044699 single-organism process; GO:0009058 biosynthetic process; GO:1901566 organonitrogen compound biosynthetic process; GO:0044237 cellular metabolic process; GO:0009084 glutamine fa…		GO:0016879 ligase activity, forming carbon-nitrogen bonds; GO:0016211 ammonia ligase activity; GO:0004356 glutamate-ammonia ligase activity; GO:0016880 acid-ammonia (or amide) ligase activity; GO:0003824 catalytic activity; GO:0016874 ligase activity;	IPR008146; IPR008147; IPR014746;	Glutamine synthetase, catalytic domain; Glutamine synthetase, beta-Grasp domain; Glutamine synthetase/guanido kinase, catalytic domain;	E	COG0174	Glutamine synthetase
Q9I5T1	Ribulose-phosphate 3-epimerase OS=Pseudomonas aeruginosa (strain ATCC 15692 / DSM 22644 / CIP 104116 / JCM 14847 / LMG 12228 / 1C / PRS 101 / PAO1) OX=208964 GN=rpe PE=3 SV=1	rpe	0.626	3.07929e-06	Down	24.095	35.3	6	6	12	1.265	1.224	1.228	0.786	0.768	0.773		Cytoplasmic	K01783	rpe, RPE; ribulose-phosphate 3-epimerase [EC:5.1.3.1]	pae00030 Pentose phosphate pathway; pae00040 Pentose and glucuronate interconversions; pae01100 Metabolic pathways; pae01110 Biosynthesis of secondary metabolites; pae01120 Microbial metabolism in diverse environments; pae01130 Biosynthesis of antibiotics; pae01200 Carbon metabolism; pae01230 Biosynthesis of amino acids	GO:0046365 monosaccharide catabolic process; GO:0006739 NADP metabolic process; GO:0019362 pyridine nucleotide metabolic process; GO:0006725 cellular aromatic compound metabolic process; GO:0046496 nicotinamide nucleotide metabolic process; GO:0009117 nucleotide metabolic process; GO:0044699 single-organism process; GO:0072524 pyridine-containing compound metabolic process; GO:0044237 cellular me…	GO:0044464 cell part; GO:0005622 intracellular; GO:0005737 cytoplasm; GO:0044424 intracellular part; GO:0005829 cytosol; GO:0005623 cell; GO:0044444 cytoplasmic part;	GO:0016853 isomerase activity; GO:0016857 racemase and epimerase activity, acting on carbohydrates and derivatives; GO:0016854 racemase and epimerase activity; GO:0003824 catalytic activity; GO:0005488 binding; GO:0043167 ion binding; GO:0043169 cation binding; GO:0046872 metal ion binding; GO:0004750 ribulose-phosphate 3-epimerase activity;	IPR013785; IPR011060;	Aldolase-type TIM barrel; Ribulose-phosphate binding barrel;	G	COG0036	Pentose-5-phosphate-3-epimerase
Q9HWY6	MR_MLE domain-containing protein OS=Pseudomonas aeruginosa (strain ATCC 15692 / DSM 22644 / CIP 104116 / JCM 14847 / LMG 12228 / 1C / PRS 101 / PAO1) OX=208964 GN=PA4041 PE=4 SV=1	PA4041	0.62	0.000191236	Down	42.118	17	6	6	7	1.214	1.265	1.226	0.809	0.769	0.719		Cytoplasmic	K22209	tarD; D(-)-tartrate dehydratase [EC:4.2.1.81]				GO:0046872 metal ion binding; GO:0043169 cation binding; GO:0005488 binding; GO:0043167 ion binding;	IPR013341; IPR029065; IPR029017; IPR013342;	Mandelate racemase/muconate lactonizing enzyme, N-terminal domain; Enolase C-terminal domain-like; Enolase N-terminal domain-like; Mandelate racemase/muconate lactonizing enzyme, C-terminal;	MR	COG4948	L-alanine-DL-glutamate epimerase and related enzymes of enolase superfamily
Q9HYQ3	Uncharacterized protein OS=Pseudomonas aeruginosa (strain ATCC 15692 / DSM 22644 / CIP 104116 / JCM 14847 / LMG 12228 / 1C / PRS 101 / PAO1) OX=208964 GN=PA3342 PE=4 SV=1	PA3342	0.665	0.000951236	Down	38.755	5.9	2	2	3	1.146	1.294	1.17	0.759	0.806	0.835		Cytoplasmic
Q9HX82	Uncharacterized protein OS=Pseudomonas aeruginosa (strain ATCC 15692 / DSM 22644 / CIP 104116 / JCM 14847 / LMG 12228 / 1C / PRS 101 / PAO1) OX=208964 GN=PA3934 PE=1 SV=1	PA3934	0.637	0.000127195	Down	70.34	6.3	3	3	7	1.218	1.24	1.21	0.819	0.778	0.738		InnerMembrane				GO:0006810 transport; GO:0055085 transmembrane transport; GO:0051179 localization; GO:0051234 establishment of localization;	GO:0031224 intrinsic component of membrane; GO:0016020 membrane; GO:0016021 integral component of membrane; GO:0044425 membrane part;	GO:0022857 transmembrane transporter activity; GO:0005215 transporter activity;			S	COG1297	Predicted membrane protein
Q9I1B3	Uricase PuuD OS=Pseudomonas aeruginosa (strain ATCC 15692 / DSM 22644 / CIP 104116 / JCM 14847 / LMG 12228 / 1C / PRS 101 / PAO1) OX=208964 GN=PA2366 PE=4 SV=1	PA2366	0.703	5.08186e-05	Down	55.042	33.4	14	14	22	1.211	1.182	1.144	0.845	0.821	0.821		Cytoplasmic	K11900	impC; type VI secretion system protein ImpC	pae02025 Biofilm formation - Pseudomonas aeruginosa						S	COG3517	Uncharacterized protein conserved in bacteria
Q9I1W3	Maltokinase OS=Pseudomonas aeruginosa (strain ATCC 15692 / DSM 22644 / CIP 104116 / JCM 14847 / LMG 12228 / 1C / PRS 101 / PAO1) OX=208964 GN=PA2152 PE=3 SV=1	PA2152	0.52	5.02272e-06	Down	124.52	23.1	23	23	26	1.348	1.28	1.283	0.691	0.667	0.675		Cytoplasmic	K05343	treS; maltose alpha-D-glucosyltransferase / alpha-amylase [EC:5.4.99.16 3.2.1.1]	pae00500 Starch and sucrose metabolism; pae01100 Metabolic pathways	GO:0008152 metabolic process; GO:0005975 carbohydrate metabolic process; GO:0044238 primary metabolic process; GO:0071704 organic substance metabolic process;		GO:0003824 catalytic activity;	IPR012811; IPR012810; IPR013780; IPR032091; IPR017853; IPR013781; IPR011009; IPR006047;	Trehalose synthase/probable maltokinase, C-terminal domain; Trehalose synthase/alpha-amylase, N-terminal; Glycosyl hydrolase, all-beta; Maltogenic Amylase, C-terminal; Glycoside hydrolase superfamily; Glycoside hydrolase, catalytic domain; Protein kinase-like domain; Glycosyl hydrolase, family 13, catalytic domain;	G	COG0366	Glycosidases
Q9I4C2	Methyltransf_25 domain-containing protein OS=Pseudomonas aeruginosa (strain ATCC 15692 / DSM 22644 / CIP 104116 / JCM 14847 / LMG 12228 / 1C / PRS 101 / PAO1) OX=208964 GN=PA1216 PE=4 SV=1	PA1216	0.356	6.12449e-05	Down	28.573	61.7	11	11	19	1.546	1.469	1.393	0.542	0.555	0.472		Cytoplasmic				GO:0008152 metabolic process; GO:0032259 methylation;	GO:0044424 intracellular part; GO:0005623 cell; GO:0044464 cell part; GO:0005622 intracellular; GO:0005737 cytoplasm;	GO:0008757 S-adenosylmethionine-dependent methyltransferase activity; GO:0016741 transferase activity, transferring one-carbon groups; GO:0008168 methyltransferase activity; GO:0003824 catalytic activity; GO:0016740 transferase activity;	IPR029063;	S-adenosyl-L-methionine-dependent methyltransferase;
Q9HZ26	ABC_trans_aux domain-containing protein OS=Pseudomonas aeruginosa (strain ATCC 15692 / DSM 22644 / CIP 104116 / JCM 14847 / LMG 12228 / 1C / PRS 101 / PAO1) OX=208964 GN=PA3214 PE=4 SV=1	PA3214	1.378	0.000440401	Up	23.214	33.2	6	6	8	0.818	0.832	0.881	1.149	1.13	1.208		Periplasmic	K18480	linN; cholesterol transport system auxiliary component							R	COG3218	ABC-type uncharacterized transport system, auxiliary component
Q9HZR0	Uncharacterized protein OS=Pseudomonas aeruginosa (strain ATCC 15692 / DSM 22644 / CIP 104116 / JCM 14847 / LMG 12228 / 1C / PRS 101 / PAO1) OX=208964 GN=PA2937 PE=4 SV=1	PA2937	1.836	0.000490325	Up	11.055	11.8	1	1	2	0.733	0.664	0.726	1.259	1.212	1.427		Cytoplasmic
Q9I6K6	Uncharacterized protein OS=Pseudomonas aeruginosa (strain ATCC 15692 / DSM 22644 / CIP 104116 / JCM 14847 / LMG 12228 / 1C / PRS 101 / PAO1) OX=208964 GN=PA0284 PE=4 SV=1	PA0284	0.354	7.79004e-07	Down	6.7326	20	1	1	1	1.534	1.446	1.46	0.521	0.532	0.52		Cytoplasmic									S	COG5583	Uncharacterized small protein
Q9I374	Probable transporter OS=Pseudomonas aeruginosa (strain ATCC 15692 / DSM 22644 / CIP 104116 / JCM 14847 / LMG 12228 / 1C / PRS 101 / PAO1) OX=208964 GN=PA1651 PE=4 SV=1	PA1651	1.519	2.62608e-05	Up	41.735	2.3	1	1	2	0.811	0.774	0.803	1.236	1.182	1.209		InnerMembrane	K05782	benE; benzoate membrane transport protein		GO:0042919 benzoate transport; GO:0044699 single-organism process; GO:0071702 organic substance transport; GO:0046942 carboxylic acid transport; GO:0015849 organic acid transport; GO:0051234 establishment of localization; GO:0006810 transport; GO:0006820 anion transport; GO:0015711 organic anion transport; GO:1902578 single-organism localization; GO:0015718 monocarboxylic acid transport; GO:00068…	GO:0016020 membrane; GO:0044464 cell part; GO:0071944 cell periphery; GO:0044425 membrane part; GO:0031224 intrinsic component of membrane; GO:0005623 cell; GO:0016021 integral component of membrane; GO:0005886 plasma membrane;	GO:0042925 benzoate transporter activity; GO:0005215 transporter activity; GO:0042910 xenobiotic transporter activity;			Q	COG3135	Uncharacterized protein involved in benzoate metabolism
Q9HWV0	Probable nonribosomal peptide synthetase OS=Pseudomonas aeruginosa (strain ATCC 15692 / DSM 22644 / CIP 104116 / JCM 14847 / LMG 12228 / 1C / PRS 101 / PAO1) OX=208964 GN=PA4078 PE=4 SV=1	PA4078	0.408	1.27156e-05	Down	110.35	43.7	36	36	112	1.482	1.372	1.368	0.591	0.55	0.583		Cytoplasmic				GO:0008152 metabolic process;		GO:0031177 phosphopantetheine binding; GO:0019842 vitamin binding; GO:0072341 modified amino acid binding; GO:0003824 catalytic activity; GO:0005488 binding; GO:0043167 ion binding; GO:0043168 anion binding; GO:0033218 amide binding; GO:0036094 small molecule binding;	IPR000873; IPR020806; IPR016040; IPR009081; IPR025110; IPR010080; IPR010071; IPR013120;	AMP-dependent synthetase/ligase; Polyketide synthase, phosphopantetheine-binding domain; NAD(P)-binding domain; Phosphopantetheine binding ACP domain; AMP-binding enzyme C-terminal domain; Thioester reductase-like domain; Amino acid adenylation domain; Male sterility, NAD-binding;	Q	COG3320	Putative dehydrogenase domain of multifunctional non-ribosomal peptide synthetases and related enzymes
Q9HYR1	Probable acyl carrier protein OS=Pseudomonas aeruginosa (strain ATCC 15692 / DSM 22644 / CIP 104116 / JCM 14847 / LMG 12228 / 1C / PRS 101 / PAO1) OX=208964 GN=PA3334 PE=4 SV=1	PA3334	1.754	0.00059798	Up	8.8729	25.3	1	1	4	0.652	0.748	0.782	1.308	1.286	1.234		Cytoplasmic	K02078	acpP; acyl carrier protein	pae01100 Metabolic pathways; pae01130 Biosynthesis of antibiotics				IPR009081;	Phosphopantetheine binding ACP domain;	IQ	COG0236	Acyl carrier protein
Q9HZT2	Lactamase_B domain-containing protein OS=Pseudomonas aeruginosa (strain ATCC 15692 / DSM 22644 / CIP 104116 / JCM 14847 / LMG 12228 / 1C / PRS 101 / PAO1) OX=208964 GN=PA2915 PE=4 SV=1	PA2915	0.691	0.000284283	Down	32.013	23.6	5	5	7	1.232	1.126	1.172	0.788	0.835	0.816		Cytoplasmic							IPR001279;	Metallo-beta-lactamase;	R	COG0491	Zn-dependent hydrolases, including glyoxylases
Q9HVQ9	Lipopolysaccharide biosynthetic protein LpxO1 OS=Pseudomonas aeruginosa (strain ATCC 15692 / DSM 22644 / CIP 104116 / JCM 14847 / LMG 12228 / 1C / PRS 101 / PAO1) OX=208964 GN=lpxO1 PE=4 SV=1	lpxO1	2.055	0.00157825	Up	34.685	17.7	4	4	4	0.543	0.675	0.749	1.379	1.33	1.334		Cytoplasmic	K12979	lpxO; beta-hydroxylase [EC:1.14.11.-]	pae00540 Lipopolysaccharide biosynthesis	GO:0018193 peptidyl-amino acid modification; GO:0008152 metabolic process; GO:0044260 cellular macromolecule metabolic process; GO:0044267 cellular protein metabolic process; GO:0006464 cellular protein modification process; GO:0043170 macromolecule metabolic process; GO:0019538 protein metabolic process; GO:0036211 protein modification process; GO:0043412 macromolecule modification; GO:0044238 p…	GO:0031224 intrinsic component of membrane; GO:0016020 membrane; GO:0016021 integral component of membrane; GO:0044425 membrane part;		IPR007803; IPR027443;	Aspartyl/asparaginy/proline hydroxylase; Isopenicillin N synthase-like;	O	COG3555	Aspartyl/asparaginyl beta-hydroxylase and related dioxygenases
Q9HXS2	Antirepressor for MexR, ArmR OS=Pseudomonas aeruginosa (strain ATCC 15692 / DSM 22644 / CIP 104116 / JCM 14847 / LMG 12228 / 1C / PRS 101 / PAO1) OX=208964 GN=armR PE=1 SV=1	armR	1.469	0.00260422	Up	6.1006	22.6	1	1	1	0.865	0.749	0.823	1.204	1.267	1.108		Cytoplasmic	K18150	armR; antirepressor for MexR	pae01501 beta-Lactam resistance	GO:0050789 regulation of biological process; GO:0032411 positive regulation of transporter activity; GO:0032879 regulation of localization; GO:0051049 regulation of transport; GO:0044093 positive regulation of molecular function; GO:0065009 regulation of molecular function; GO:0048518 positive regulation of biological process; GO:0032409 regulation of transporter activity; GO:0065007 biological r…		GO:0005515 protein binding; GO:0005488 binding;
Q9I4G2	Chaperone NapD OS=Pseudomonas aeruginosa (strain ATCC 15692 / DSM 22644 / CIP 104116 / JCM 14847 / LMG 12228 / 1C / PRS 101 / PAO1) OX=208964 GN=napD PE=3 SV=1	napD	1.509	0.000481652	Up	11.998	17.4	1	1	2	0.841	0.813	0.745	1.215	1.235	1.169		Cytoplasmic	K02570	napD; periplasmic nitrate reductase NapD		GO:0051051 negative regulation of transport; GO:0050789 regulation of biological process; GO:0051224 negative regulation of protein transport; GO:0032879 regulation of localization; GO:0051049 regulation of transport; GO:1904950 negative regulation of establishment of protein localization; GO:0051223 regulation of protein transport; GO:0048519 negative regulation of biological process; GO:0032880…	GO:0044424 intracellular part; GO:0005623 cell; GO:0044464 cell part; GO:0005622 intracellular; GO:0005737 cytoplasm;	GO:0005048 signal sequence binding; GO:0033218 amide binding; GO:0042277 peptide binding; GO:0005488 binding;			P	COG3062	Uncharacterized protein involved in formation of periplasmic nitrate reductase
Q9I757	PppA OS=Pseudomonas aeruginosa (strain ATCC 15692 / DSM 22644 / CIP 104116 / JCM 14847 / LMG 12228 / 1C / PRS 101 / PAO1) OX=208964 GN=pppA PE=1 SV=1	pppA	1.416	1.32566e-05	Up	25.904	14	3	3	4	0.844	0.833	0.812	1.172	1.191	1.162		Cytoplasmic	K11915	stp1, pppA; serine/threonine protein phosphatase Stp1 [EC:3.1.3.16]	pae02025 Biofilm formation - Pseudomonas aeruginosa; pae03070 Bacterial secretion system	GO:0050794 regulation of cellular process; GO:0044267 cellular protein metabolic process; GO:0051046 regulation of secretion; GO:0048523 negative regulation of cellular process; GO:0048519 negative regulation of biological process; GO:0044237 cellular metabolic process; GO:0006796 phosphate-containing compound metabolic process; GO:0070201 regulation of establishment of protein localization; GO:0…		GO:0016787 hydrolase activity; GO:0004721 phosphoprotein phosphatase activity; GO:0042578 phosphoric ester hydrolase activity; GO:0003824 catalytic activity; GO:0004722 protein serine/threonine phosphatase activity; GO:0016791 phosphatase activity; GO:0016788 hydrolase activity, acting on ester bonds;	IPR001932;	PPM-type phosphatase domain;	T	COG0631	Serine/threonine protein phosphatase
Q9HVP2	Uncharacterized protein OS=Pseudomonas aeruginosa (strain ATCC 15692 / DSM 22644 / CIP 104116 / JCM 14847 / LMG 12228 / 1C / PRS 101 / PAO1) OX=208964 GN=PA4535 PE=1 SV=1	PA4535	1.417	0.00019746	Up	24.235	29.2	6	6	6	0.787	0.846	0.854	1.173	1.162	1.19		Cytoplasmic							IPR011335;	Restriction endonuclease type II-like;
Q9I7A3	PpiC domain-containing protein OS=Pseudomonas aeruginosa (strain ATCC 15692 / DSM 22644 / CIP 104116 / JCM 14847 / LMG 12228 / 1C / PRS 101 / PAO1) OX=208964 GN=PA0027 PE=4 SV=1	PA0027	0.599	1.59911e-05	Down	48.751	32.9	12	12	14	1.309	1.22	1.251	0.757	0.756	0.751		Cytoplasmic						GO:0016853 isomerase activity; GO:0003824 catalytic activity;	IPR000297;	Peptidyl-prolyl cis-trans isomerase, PpiC-type;	O	COG0760	Parvulin-like peptidyl-prolyl isomerase
Q9HW94	Type IVb pilin, Flp OS=Pseudomonas aeruginosa (strain ATCC 15692 / DSM 22644 / CIP 104116 / JCM 14847 / LMG 12228 / 1C / PRS 101 / PAO1) OX=208964 GN=flp PE=4 SV=1	flp	0.759	0.00307444	Down	7.3425	25	2	2	3	1.122	1.103	1.193	0.863	0.812	0.92		Cytoplasmic	K02651	flp, pilA; pilus assembly protein Flp/PilA			GO:0031224 intrinsic component of membrane; GO:0016020 membrane; GO:0016021 integral component of membrane; GO:0044425 membrane part;				U	COG3847	Flp pilus assembly protein, pilin Flp
Q9HXQ9	Uncharacterized protein OS=Pseudomonas aeruginosa (strain ATCC 15692 / DSM 22644 / CIP 104116 / JCM 14847 / LMG 12228 / 1C / PRS 101 / PAO1) OX=208964 GN=PA3733 PE=4 SV=1	PA3733	0.678	6.78919e-05	Down	44.766	14.9	5	5	6	1.23	1.154	1.192	0.807	0.827	0.79		Cytoplasmic	K07749	frc; formyl-CoA transferase [EC:2.8.3.16]				GO:0003824 catalytic activity;	IPR023606;	CoA-transferase family III domain;	C	COG1804	Predicted acyl-CoA transferases/carnitine dehydratase
Q9I1A1	Probable aldehyde dehydrogenase OS=Pseudomonas aeruginosa (strain ATCC 15692 / DSM 22644 / CIP 104116 / JCM 14847 / LMG 12228 / 1C / PRS 101 / PAO1) OX=208964 GN=PA2378 PE=4 SV=1	PA2378	0.549	3.98755e-06	Down	83.665	28.7	19	19	26	1.334	1.286	1.265	0.719	0.711	0.702		Cytoplasmic	K07303	iorB; isoquinoline 1-oxidoreductase subunit beta [EC:1.3.99.16]		GO:0044699 single-organism process; GO:0008152 metabolic process; GO:0055114 oxidation-reduction process; GO:0044710 single-organism metabolic process;		GO:0003824 catalytic activity; GO:0016491 oxidoreductase activity;	IPR000674; IPR008274;	Aldehyde oxidase/xanthine dehydrogenase, a/b hammerhead; Aldehyde oxidase/xanthine dehydrogenase, molybdopterin binding;	C	COG1529	Aerobic-type carbon monoxide dehydrogenase, large subunit CoxL/CutL homologs
Q9HTP1	Probable pyridoxal-dependent aminotransferase OS=Pseudomonas aeruginosa (strain ATCC 15692 / DSM 22644 / CIP 104116 / JCM 14847 / LMG 12228 / 1C / PRS 101 / PAO1) OX=208964 GN=PA5313 PE=3 SV=1	PA5313	1.538	0.000185535	Up	48.347	35.8	12	12	21	0.742	0.816	0.792	1.172	1.203	1.24		Cytoplasmic	K00822	E2.6.1.18; beta-alanine--pyruvate transaminase [EC:2.6.1.18]	pae00280 Valine, leucine and isoleucine degradation; pae00410 beta-Alanine metabolism; pae00640 Propanoate metabolism; pae01100 Metabolic pathways			GO:0097159 organic cyclic compound binding; GO:1901363 heterocyclic compound binding; GO:0016769 transferase activity, transferring nitrogenous groups; GO:0003824 catalytic activity; GO:0005488 binding; GO:0043167 ion binding; GO:0043168 anion binding; GO:0008483 transaminase activity; GO:0016740 transferase activity; GO:0048037 cofactor binding; GO:0030170 pyridoxal phosphate binding;	IPR015424; IPR015421; IPR015422;	Pyridoxal phosphate-dependent transferase; Pyridoxal phosphate-dependent transferase, major region, subdomain 1; Pyridoxal phosphate-dependent transferase, major region, subdomain 2;	H	COG0161	Adenosylmethionine-8-amino-7-oxononanoate aminotransferase
Q9HUK2	ABC_trans_aux domain-containing protein OS=Pseudomonas aeruginosa (strain ATCC 15692 / DSM 22644 / CIP 104116 / JCM 14847 / LMG 12228 / 1C / PRS 101 / PAO1) OX=208964 GN=PA4963 PE=4 SV=1	PA4963	0.721	0.00140552	Down	25.671	39	7	7	10	1.207	1.156	1.131	0.876	0.864	0.779		Periplasmic	K09857	K09857; uncharacterized protein							S	COG3009	Uncharacterized protein conserved in bacteria
Q9HYK8	NosL protein OS=Pseudomonas aeruginosa (strain ATCC 15692 / DSM 22644 / CIP 104116 / JCM 14847 / LMG 12228 / 1C / PRS 101 / PAO1) OX=208964 GN=nosL PE=4 SV=1	nosL	1.826	0.00142931	Up	19.282	20.8	3	3	3	0.722	0.735	0.675	1.222	1.183	1.488		Cytoplasmic	K19342	nosL; copper chaperone NosL							C	COG4314	Predicted lipoprotein involved in nitrous oxide reduction
Q9HZC9	SSD domain-containing protein OS=Pseudomonas aeruginosa (strain ATCC 15692 / DSM 22644 / CIP 104116 / JCM 14847 / LMG 12228 / 1C / PRS 101 / PAO1) OX=208964 GN=PA3079 PE=4 SV=1	PA3079	0.739	0.00255088	Down	87.35	7.6	5	5	5	1.195	1.159	1.104	0.853	0.909	0.795		InnerMembrane	K07003	K07003; uncharacterized protein			GO:0031224 intrinsic component of membrane; GO:0016020 membrane; GO:0016021 integral component of membrane; GO:0044425 membrane part;		IPR000731; IPR004869;	Sterol-sensing domain; Membrane transport protein, MMPL domain;	R	COG1033	Predicted exporters of the RND superfamily
Q9I1K7	Probable cytochrome c OS=Pseudomonas aeruginosa (strain ATCC 15692 / DSM 22644 / CIP 104116 / JCM 14847 / LMG 12228 / 1C / PRS 101 / PAO1) OX=208964 GN=PA2266 PE=4 SV=1	PA2266	1.424	1.79731e-05	Up	46.74	28.9	10	10	15	0.807	0.845	0.819	1.183	1.16	1.176		Periplasmic				GO:0044699 single-organism process; GO:0008152 metabolic process; GO:0055114 oxidation-reduction process; GO:0044710 single-organism metabolic process;	GO:0016020 membrane;	GO:0097159 organic cyclic compound binding; GO:1901363 heterocyclic compound binding; GO:0009055 electron carrier activity; GO:0016614 oxidoreductase activity, acting on CH-OH group of donors; GO:0020037 heme binding; GO:0005506 iron ion binding; GO:0046914 transition metal ion binding; GO:0003824 catalytic activity; GO:0005488 binding; GO:0043167 ion binding; GO:0043169 cation binding; GO:004687…	IPR009056;	Cytochrome c-like domain;	C	COG2010	Cytochrome c, mono- and diheme variants
Q9I420	Uncharacterized protein OS=Pseudomonas aeruginosa (strain ATCC 15692 / DSM 22644 / CIP 104116 / JCM 14847 / LMG 12228 / 1C / PRS 101 / PAO1) OX=208964 GN=PA1324 PE=1 SV=1	PA1324	0.684	0.000753425	Down	18.303	31.2	6	6	22	1.236	1.181	1.148	0.866	0.806	0.768		Periplasmic							IPR013783;	Immunoglobulin-like fold;
Q9HTG9	Uncharacterized protein OS=Pseudomonas aeruginosa (strain ATCC 15692 / DSM 22644 / CIP 104116 / JCM 14847 / LMG 12228 / 1C / PRS 101 / PAO1) OX=208964 GN=PA5395 PE=4 SV=1	PA5395	0.632	0.000380977	Down	18.513	16.7	2	2	3	1.282	1.259	1.167	0.742	0.823	0.778		Cytoplasmic	K09958	K09958; uncharacterized protein					IPR032710;	NTF2-like domain;	S	COG3558	Uncharacterized protein conserved in bacteria
[truncated: 149 more rows]
